# Supplementary material for: Single Cell Transcriptomes of In Vitro Bradyzoite Infected Cells Reveals Toxoplasma gondii Stage Dependent Host Cell Alterations
Source: Front Cell Infect Microbiol. 2022 Mar 14;12:848693. doi: 10.3389/fcimb.2022.848693 (PMC8964302; doi:10.3389/fcimb.2022.848693)
Supplement: Supplementary file 7 [file Table_1.xlsx]

## Sheet: Table S1A
Table S1A Cell number table for each subset in Deep dataset.
cluster	cells low parasite reads	BAG1+(a)	SAG1+(b)	+/+(c)	ND/ND(d)	total infected	total in cluster
#A	60	0	1	1	2	4	64
#B	27	0	0	0	0	0	27
#C	338	9	1	2	3	15	353
#D	264	7	1	0	0	8	272
#E	423	2	0	1	4	7	430
#F	334	5	0	0	4	9	343
HR-IvL(e)	10	16	8	3	8	35	45
#A~#F	1446	23	3	4	13	43	1489
total	1456	39	11	7	21	78	1534
a) BAG1+: Cells with parasitesSAG1-/BAG1+
b) SAG1+: Cells with parasitesSAG1+/BAG1-
c) +/+: Cells with both SAG1 and BAG1 marker detected
d) ND/ND: Cells with neither SAG1 and BAG1 marker below detection limit
e) HR-IvL (the cluster with a high ratio of infected cells vs. cells with low parasite mapped reads)

## Sheet: Table S1B
Table S1B Cell number table for each subset in Large dataset.
cluster	cells low parasite reads	BAG1+(a)	SAG1+(b)	+/+(c)	ND/ND(d)	total infected	total in cluster
#A	2777	421	0	1	216	638	3415
#B	915	150	0	0	82	232	1147
#C	3125	353	1	0	220	574	3699
#D	3020	444	1	0	221	666	3686
#E	108	11	0	1	4	16	124
HR-IvL(e)	45	225	3	1	134	363	408
#A~#E	9945	1379	2	2	743	2126	12071
total	9990	1604	5	3	877	2489	12479
a) BAG1+: Cells with parasitesSAG1-/BAG1+
b) SAG1+: Cells with parasitesSAG1+/BAG1-
c) +/+: Cells with both SAG1 and BAG1 marker detected
d) ND/ND: Cells with neither SAG1 and BAG1 marker below detection limit
e) HR-IvL (the cluster with a high ratio of infected cells vs. cells with low parasite mapped reads)

## Sheet: Table S1C
Table S1C. Tachyzoite and Bradyzoite gene expression in the Deep dataset and Large dataset
			Gene Expression Values in CPM
	ToxoDB ID	name	Large dataset	Deep dataset
canonical tachyzoite genes	TGME49_233460	SAG1	125.874	602.219
	TGME49_232350	LDH1	449.408	621.804
	TGME49_268850	ENO2	51.1362	168.915
canonical bradyzoite genes	TGME49_259020	BAG1	24393.9	8303.77
	TGME49_291040	LDH2	5799.04	3689.21
	TGME49_268860	ENO1	1972.68	1591.23
	TGME49_320190	SRS9	281.249	124.85
constitutively expressed genes	TGME49_270250	GRA1	7151.19	10891.4
	TGME49_227620	GRA2	9691.29	9740.78
	TGME49_266960	beta tubulin	2700.38	1601.02
	TGME49_209030	ACT1	3502.83	2893.59
