# Supplementary material for: Single Cell Transcriptomes of In Vitro Bradyzoite Infected Cells Reveals Toxoplasma gondii Stage Dependent Host Cell Alterations
Source: Front Cell Infect Microbiol. 2022 Mar 14;12:848693. doi: 10.3389/fcimb.2022.848693 (PMC8964302; doi:10.3389/fcimb.2022.848693)
Supplement: Supplementary file 8 [file Table_2.xlsx]

## Sheet: Table S2A
Table S2A Log2 fold changes of genes in IFN-alpha response gene pathway for infected vs mock and cells low parasite reads vs mock.
	Log 2 fold change from mock control cells
gene	cells low parasite reads	infected
HERC6	0.612336	0.19859
ELF1	0.60469	0.492641
EPSTI1	0.541277	0.0248284
OAS1	0.519733	-0.305232
MX1	0.47953	0.0675523
DDX60	0.460809	0.295848
PSME2	0.458072	0.53942
PARP9	0.445471	0.191371
IFI44L	0.424994	-0.491547
CD47	0.335243	0.504681
PLSCR1	0.314269	0.461567
PARP14	0.312792	0.261104
LAP3	0.307365	0.589689
IFI44	0.306332	0.311633
SAMD9L	0.301424	-0.127982
IFIT3	0.286663	-0.843655
TRIM26	0.281072	0.63262
IFI27	0.255908	-0.170184
PARP12	0.252926	0.0750149
RIPK2	0.252568	0.214904
IRF1	0.246716	0.0185865
SAMD9	0.240676	-0.237189
TRIM14	0.237488	-0.0465982
ISG15	0.233647	-0.730374
TRIM5	0.228914	-0.0807443
IL15	0.224237	0.0562505
SLC25A28	0.211499	0.189248
ADAR	0.209965	0.0422759
TRIM25	0.183957	0.0356897
TAP1	0.181534	0.14362
CXCL10	0.180617	0.121528
PSMB8	0.177908	0.221111
IFI35	0.149577	-0.142311
GMPR	0.140661	0.212301
UBE2L6	0.138734	-0.114306
IRF7	0.129371	0.315882
IRF2	0.120798	0.304421
C1S	0.120435	-0.314879
USP18	0.118252	-0.0125766
IL4R	0.116294	-0.0779387
CSF1	0.113586	-0.246738
WARS1	0.111952	0.309184
NCOA7	0.103557	0.633056
PROCR	0.0812476	-0.0204526
IRF9	0.0807803	-0.612135
OGFR	0.071467	-0.230101
TDRD7	0.0700451	-0.0972292
LY6E	0.0546886	-0.20883
PNPT1	0.0522135	0.174654
MVB12A	0.0472076	0.44749
HELZ2	0.0342944	-0.320673
DHX58	0.0316017	-0.0446184
MOV10	0.0199597	-0.244528
GBP4	0.019688	0.227656
TRIM21	0.0180825	-0.183819
EIF2AK2	0.0118465	-0.187577
UBA7	0.00725766	-0.171556
CMPK2	0.00659795	0.0378636
LAMP3	-0.00155622	0.00748255
SELL	-0.00176279	0.000692823
CASP8	-0.00476625	0.096049
IFITM2	-0.0122905	-0.331732
ISG20	-0.0182738	-0.0258787
RTP4	-0.0254226	-0.228941
CNP	-0.0268825	0.0488492
BATF2	-0.03343	-0.0390004
OASL	-0.0438461	-0.0312829
RSAD2	-0.0485902	-0.653829
IFITM3	-0.0493423	-0.40373
TRAFD1	-0.05427	0.725319
TMEM140	-0.0543427	-0.622059
PSMB9	-0.0568795	0.130582
LGALS3BP	-0.0608624	-0.398026
CXCL11	-0.0627056	0.16023
GBP2	-0.0693108	-0.368077
CMTR1	-0.0842312	0.175541
BST2	-0.0986645	-0.0939583
IL7	-0.101322	-0.18847
CD74	-0.106907	0.215384
TENT5A	-0.112153	0.307415
NUB1	-0.152918	-0.124385
IFIH1	-0.165817	-0.160959
IFIT2	-0.183133	-1.03281
CASP1	-0.211735	0.0896913
LPAR6	-0.25766	0.11549
STAT2	-0.282639	-0.44267
B2M	-0.287638	-0.186663
SP110	-0.31931	-0.402084
PSMA3	-0.440038	0.0363508
TXNIP	-0.450945	-0.962637
NMI	-0.510027	-0.0600792
PSME1	-0.578964	-0.540684
IFITM1	-0.603099	-0.475887

## Sheet: Table S2B
Table S2B. Log2 fold changes of genes in E2F target pathway for BAG1+HR-IvB vs cells low parasite reads and BAG1+#A~#F vs cells low parasite reads
	Log 2 fold change from cells low parasite reads
gene	BAG1+HR-IvB	BAG1+#A~#F
MYC	1.57021	-0.234471
DCTPP1	1.0478	0.331358
NASP	0.953519	0.0218035
MSH2	0.932411	0.130613
MTHFD2	0.906243	0.252004
NOP56	0.906028	0.0331248
PSIP1	0.850798	0.172715
RAN	0.842257	-0.179088
NME1	0.841997	0.38646
SSRP1	0.789822	-0.0488827
HELLS	0.779834	-0.18709
EXOSC8	0.773901	-0.179547
TFRC	0.765746	0.00370019
DEK	0.763236	0.0237921
POLD2	0.734441	0.463893
CBX5	0.725517	0.218492
PAICS	0.697003	0.194373
CCP110	0.684729	-0.272476
TRA2B	0.680635	-0.061204
PMS2	0.676281	0.110217
BRMS1L	0.674695	-0.00957922
PRPS1	0.673861	0.014484
SLBP	0.661637	-0.0580839
CDKN2A	0.645692	0.0244524
PA2G4	0.633878	0.166738
USP1	0.629027	-0.320381
PPM1D	0.613608	0.329247
MCM3	0.612629	-0.127517
PDS5B	0.604237	-0.290619
ING3	0.596316	-0.240371
EED	0.589526	-0.130266
PRKDC	0.576271	0.222367
LUC7L3	0.57418	0.0543629
GINS4	0.551361	-0.203424
SHMT1	0.543505	-0.0400287
POLD1	0.523867	0.0437829
SYNCRIP	0.512823	-0.0814851
TIPIN	0.507753	-0.0591916
RAD21	0.507376	-0.0618471
CNOT9	0.496471	-0.116472
RPA2	0.493964	0.0860327
NOLC1	0.492366	-0.0023908
MCM5	0.488198	-0.243429
HNRNPD	0.42848	-0.114552
PNN	0.410143	-0.0207553
NAP1L1	0.408812	0.254945
ILF3	0.408633	-0.115548
STAG1	0.40753	-0.13583
CDKN1B	0.404001	0.237073
MLH1	0.400523	-0.0718832
NUP205	0.396385	-0.223018
CDKN1A	0.384539	-0.158931
PPP1R8	0.37362	-0.316009
JPT1	0.373612	-0.317992
RBBP7	0.359205	0.189734
EIF2S1	0.352274	0.217829
NUDT21	0.349895	0.349542
KIF22	0.34979	-0.282513
TUBG1	0.336182	-0.184106
ORC2	0.334678	-0.166121
RANBP1	0.334435	0.0907978
SRSF2	0.334067	-0.145172
MCM2	0.333413	0.100233
H2AX	0.311291	-0.263394
TP53	0.309472	0.143886
PCNA	0.304296	-0.299996
DDX39A	0.291353	-0.13036
AK2	0.286936	-0.140374
NAA38	0.282249	0.0824535
NUP107	0.279639	-0.181259
LBR	0.277982	-0.260473
MCM7	0.267108	-0.172488
EZH2	0.264052	-0.235743
SRSF1	0.250355	0.134922
SMC3	0.250018	-0.0787032
TMPO	0.247457	-0.474737
TBRG4	0.242966	0.00538089
CSE1L	0.238726	-0.217477
CCNE1	0.237851	-0.0336442
DCK	0.219978	-0.137214
RPA1	0.214716	0.302496
MCM6	0.214313	-0.201542
RPA3	0.200345	-0.263176
CHEK1	0.196654	-0.35521
TUBB	0.196564	-0.396452
ORC6	0.189065	-0.217069
STMN1	0.188954	-0.616736
RFC2	0.181504	-0.182774
RFC1	0.171567	0.462113
RAD1	0.163203	0.113522
WEE1	0.146096	0.207361
BARD1	0.138223	-0.30529
XRCC6	0.135105	-0.13505
POLD3	0.125262	0.0134801
CTPS1	0.124904	-0.122264
DUT	0.124227	-0.21231
SNRPB	0.123617	-0.0216507
XPO1	0.123014	-0.0384941
CDC25A	0.122353	-0.0353116
GSPT1	0.1101	-0.214271
POLE4	0.102889	-0.0694415
UBR7	0.0960816	0.0761267
CKS2	0.0817642	-0.126378
ZW10	0.0733667	-0.132208
TIMELESS	0.072924	-0.279153
MRE11	0.0698163	-0.466334
RNASEH2A	0.067127	-0.00112067
H2AZ1	0.0668937	-0.234122
RAD51C	0.0650459	-0.110189
LIG1	0.0649831	-0.211034
ASF1A	0.0643951	-0.0402965
MCM4	0.0430757	-0.0213469
PHF5A	0.0281523	0.0184352
SMC1A	0.0132856	0.0867148
UNG	0.0127889	0.0450471
CHEK2	-0.0151834	-0.146115
MMS22L	-0.0193444	-0.0722651
DCLRE1B	-0.0202662	-0.0505804
DNMT1	-0.0233711	0.0325527
UBE2T	-0.0259386	-0.126093
POLE	-0.0274629	0.266413
CTCF	-0.0319454	-0.194748
NBN	-0.033906	-0.167114
ESPL1	-0.0386291	-0.0170448
CDK4	-0.0449821	0.350486
SMC6	-0.0461271	-0.0602958
ASF1B	-0.0488839	-0.0667839
E2F8	-0.0672654	-0.0104496
WDR90	-0.0795359	0.126701
MYBL2	-0.0801005	-0.0234289
TCF19	-0.0815238	-0.0702928
SPC25	-0.0917128	-0.0111864
BRCA1	-0.0959815	-0.149673
SUV39H1	-0.0983807	-0.229686
HUS1	-0.0991983	-0.352786
LYAR	-0.102923	-0.196613
BIRC5	-0.139831	-0.142237
PRDX4	-0.140131	-0.115146
KIF18B	-0.150067	-0.0431942
CDC25B	-0.151857	-0.0744891
PSMC3IP	-0.172859	0.0701702
ANP32E	-0.174236	-0.218857
IPO7	-0.176572	-0.0441353
MAD2L1	-0.180124	-0.198457
SMC4	-0.181732	-0.0980959
POLA2	-0.186189	-0.101612
NUP153	-0.186731	-0.209099
DSCC1	-0.18917	-0.0788853
CENPM	-0.194368	-0.128357
MXD3	-0.196735	-0.164564
CDKN3	-0.205847	-0.109524
TACC3	-0.211067	-0.205368
LMNB1	-0.211692	-0.194967
TK1	-0.224383	-0.100049
PLK1	-0.227172	-0.106079
MKI67	-0.230047	-0.0395657
PAN2	-0.233444	-0.0801425
AURKB	-0.237853	-0.120875
UBE2S	-0.238455	-0.370016
CDCA8	-0.239387	-0.0525966
DLGAP5	-0.2472	-0.0626821
CCNB2	-0.247233	-0.177428
RAD50	-0.247415	-0.0555169
CDC20	-0.264694	-0.0782704
AURKA	-0.265098	-0.144666
CENPE	-0.276181	-0.0848236
RFC3	-0.292539	-0.141855
DONSON	-0.293564	-0.0700622
GINS3	-0.295306	-0.130177
KIF2C	-0.29682	-0.143785
CDK1	-0.303441	-0.111751
BRCA2	-0.30986	-0.181515
DEPDC1	-0.316541	-0.0630769
KIF4A	-0.325723	-0.139027
RAD51AP1	-0.347405	-0.117826
TOP2A	-0.347826	-0.12163
RRM2	-0.356858	-0.0254385
NCAPD2	-0.36629	-0.10901
CDCA3	-0.379417	-0.135948
CDKN2C	-0.381828	-0.384337
SPAG5	-0.389842	-0.153658
TRIP13	-0.39328	-0.151491
DIAPH3	-0.39713	-0.245981
RACGAP1	-0.411793	-0.161928
HMGA1	-0.414831	-0.356236
PLK4	-0.420605	-0.0980511
HMGB2	-0.431354	-0.561292
GINS1	-0.438995	-0.139864
BUB1B	-0.439004	-0.197964
SPC24	-0.448679	-0.168218
POP7	-0.452797	-0.036143
ATAD2	-0.454134	-0.265988
KPNA2	-0.461195	-0.18841
PRIM2	-0.486666	-0.0163153
HMGB3	-0.487102	-0.0360414
CIT	-0.522706	-0.353277
MELK	-0.528459	-0.253324
PTTG1	-0.540337	-0.241884
CKS1B	-0.586156	-0.263913
HMMR	-0.623831	-0.169549
