# Supplementary material for: Single Cell Transcriptomes of In Vitro Bradyzoite Infected Cells Reveals Toxoplasma gondii Stage Dependent Host Cell Alterations
Source: Front Cell Infect Microbiol. 2022 Mar 14;12:848693. doi: 10.3389/fcimb.2022.848693 (PMC8964302; doi:10.3389/fcimb.2022.848693)
Supplement: Supplementary file 9 [file DataSheet_1.xlsx]

## Sheet: Sheet1
Sheet 1. CPM Gene Expression Table for Deep, Large and Mock dataset.
Whole mRNA molecules from all detected cells were summarized and normalized with count per million normalization. LargeSet: large number cells (12,479 cells) with thin RNA-seq depth, DeepSet: small number cells (1534 cells) with deep RNA-seq depth, Mock: small number cells (2,581 cells) with deep RNA-Seq Depth.
gene	LargeSet	DeepSet	Mock
A1BG	0.297989	0.601844	0.234286
A1BG.AS1	10.3952	8.7156	6.65764
A1CF	0	0	0
A2M	27.0482	24.5196	23.6824
A2M.AS1	0.664744	0.691007	0.644287
A2ML1	0.0229222	0.0222905	0
A2ML1.AS1	0.0229222	0	0.0585716
A2MP1	0.0114611	0	0.0195239
A4GALT	34.177	25.0323	23.0382
A4GNT	0.0343833	0.0222905	0
AA06	0	0.0222905	0
AAAS	13.1803	23.4274	26.6501
AACS	16.6301	21.7333	16.3415
AACSP1	0	0.0222905	0.0195239
AADACL2	0	0.0222905	0
AADACL4	0.217761	0.0222905	0.136667
AADAT	6.76205	8.02459	9.54717
AAGAB	29.2717	36.6233	28.7977
AAK1	34.6699	47.8132	48.302
AAMDC	63.5977	30.9393	38.5987
AAMP	95.8034	116.111	109.724
AANAT	0.0114611	0	0.0195239
AAR2	11.9539	24.7202	15.6386
AARD	4.76782	3.41045	2.47953
AARS1	68.6177	149.48	172.493
AARS2	5.6274	6.06303	7.47764
AARSD1	0.584517	0.557263	0.937145
AASDH	18.6243	12.3712	15.4434
AASDHPPT	48.1367	58.8247	63.9016
AASS	29.3634	20.5296	25.7129
AATBC	0.0114611	0.0445811	0.0195239
AATF	23.1858	28.7548	28.5244
AATK	0.504289	0.312067	0.136667
ABALON	0	0.0222905	0.0195239
ABAT	2.85382	2.5857	2.05001
ABBA01000935.2	0	0.0222905	0.0390477
ABCA1	45.3745	23.1376	30.1644
ABCA10	1.38679	1.6495	1.60096
ABCA11P	0.550133	1.1814	0.85905
ABCA12	0.126072	0.378939	0.117143
ABCA13	0.286528	1.29285	0.331906
ABCA17P	0.240683	0.0891621	0.214762
ABCA2	7.14027	12.8839	16.8296
ABCA3	0.126072	0.267486	0.214762
ABCA4	0.72205	1.13682	0.937145
ABCA5	34.0624	31.6971	30.4767
ABCA6	19.3578	39.5434	27.8215
ABCA7	4.43545	2.40738	3.3581
ABCA8	0.710589	5.32744	3.94382
ABCA9	11.9654	18.7463	13.2957
ABCA9.AS1	0.0229222	0	0.0390477
ABCB1	0.160456	0.312067	0.273334
ABCB10	7.39242	10.1645	6.8724
ABCB10P1	0	0	0.0195239
ABCB11	0.0229222	0.0222905	0
ABCB4	5.66179	6.53113	5.40811
ABCB5	2.08592	0.936202	0.898098
ABCB6	0.0458444	0.0668716	0.0585716
ABCB7	14.4754	14.9347	13.6862
ABCB8	7.77063	8.62644	8.76621
ABCB9	1.53579	2.40738	2.73334
ABCC1	23.9193	34.1045	31.6091
ABCC10	8.7219	9.25057	10.0743
ABCC11	0.0229222	0.0222905	0.0195239
ABCC12	0	0	0.0390477
ABCC13	0	0	0.0195239
ABCC2	0.2063	0.200615	0.292858
ABCC3	16.6759	13.9093	17.6691
ABCC4	28.6069	52.6279	46.2911
ABCC5	18.9911	15.0238	13.4324
ABCC6	2.34953	3.27671	3.24096
ABCC6P1	1.32949	0.958493	1.15191
ABCC6P2	0.424061	0.691007	0.488097
ABCC8	0	0	0.0195239
ABCC9	9.7534	11.4128	9.56669
ABCD1	11.4382	8.29208	10.7967
ABCD2	0.114611	0.200615	0.0195239
ABCD3	28.6642	34.9738	30.1058
ABCD4	34.4406	25.8124	22.9991
ABCE1	82.7378	86.4204	69.134
ABCF1	98.5655	81.8063	97.6388
ABCF2	30.796	24.5419	25.3029
ABCF2P1	0	0.133743	0.0976193
ABCF3	23.0483	25.01	20.1486
ABCG1	0.217761	0.0891621	0.117143
ABCG2	2.49852	3.70023	2.51858
ABCG4	0.0802278	0.178324	0.0390477
ABCG5	0	0.0222905	0
ABCG8	0	0.0891621	0.0390477
ABHD1	0.0458444	0.0222905	0.117143
ABHD10	12.3665	20.0838	18.5477
ABHD11	9.81071	11.9254	10.7576
ABHD11.AS1	0.286528	0.178324	0.214762
ABHD12	42.0623	75.8993	61.3635
ABHD13	12.974	17.4089	10.8943
ABHD14A	31.0138	29.9808	28.5439
ABHD14B	21.9709	39.7663	40.6682
ABHD15	12.0342	15.1576	12.8857
ABHD15.AS1	0	0.0222905	0
ABHD16A	0.10315	0.156034	0.0585716
ABHD17A	6.48699	25.7679	16.9858
ABHD17AP1	0	0.0891621	0.0390477
ABHD17AP3	1.81086	3.0538	3.39715
ABHD17AP5	0	0.0445811	0
ABHD17AP6	0	0.133743	0.0976193
ABHD17B	16.6186	22.2682	15.4629
ABHD17C	28.1943	27.8186	14.4281
ABHD18	7.35803	6.8209	8.94193
ABHD2	42.9562	65.1775	46.1935
ABHD3	5.04289	6.19677	5.34954
ABHD4	38.1197	59.8501	58.3373
ABHD5	34.922	30.0031	31.6287
ABHD6	8.50414	10.3651	9.54717
ABHD8	7.67894	14.1768	13.7448
ABI1	55.6895	48.5711	48.712
ABI2	54.7841	54.8793	51.4649
ABI3	0.0343833	0.0222905	0.0390477
ABI3BP	26.3262	98.3235	57.7711
ABITRAM	12.6416	19.5711	23.0772
ABITRAMP1	0.0114611	0.0668716	0
ABL1	154.198	119.856	103.769
ABL2	68.3197	46.877	31.4529
ABLIM1	17.9481	26.1914	20.6953
ABLIM2	0.0343833	0	0.0195239
ABLIM3	26.074	39.9001	37.7982
ABO	0.0114611	0	0.0390477
ABR	24.4351	32.5665	21.6324
ABRACL	36.6182	19.0138	21.3591
ABRAXAS1	18.2461	23.4496	23.7996
ABRAXAS2	18.4409	25.9908	20.5196
ABT1	11.8164	17.6541	14.1743
ABTB1	8.36661	12.7056	15.4629
ABTB2	5.3638	3.81168	5.54478
AC000032.1	0.0916889	0.289777	0.273334
AC000036.1	0	0.0222905	0
AC000050.1	0	0	0.0195239
AC000058.1	0	0	0
AC000065.1	0	0	0
AC000065.2	0.0458444	0.222905	0.0390477
AC000068.1	0.137533	0.0668716	0.0976193
AC000068.2	0.0114611	0.178324	0.0780954
AC000068.3	0.114611	0.133743	0.0976193
AC000072.1	0	0	0.0195239
AC000077.1	0	0	0.0195239
AC000078.1	0.0229222	0.0445811	0.0195239
AC000081.1	0.0802278	0.334358	0.25381
AC000085.1	0	0.0222905	0
AC000089.1	5.28357	8.04688	14.0377
AC000093.1	0	0	0.0195239
AC000120.1	0.114611	0.111453	0.0585716
AC000120.2	0	0	0
AC000123.1	0.0114611	0	0
AC000123.2	0.30945	0.534973	0.390477
AC000123.3	0.974194	1.85011	0.702859
AC000367.1	0	0	0.0585716
AC000403.1	0.676205	0.713297	0.702859
AC001226.1	0.137533	0.111453	0.175715
AC001226.2	0	0.0891621	0.0195239
AC002044.1	0.538672	0.624135	0.683335
AC002044.2	0.0343833	0.111453	0.0976193
AC002044.3	0	0	0
AC002056.1	0.160456	0.0891621	0.175715
AC002057.1	0	0	0.0195239
AC002059.1	0.0114611	0.0668716	0.0195239
AC002066.1	0.171917	0.133743	0.25381
AC002069.3	0	0	0.0195239
AC002070.1	0.0229222	0.0668716	0.175715
AC002074.1	2.92258	2.07302	2.88953
AC002075.1	0	0	0
AC002075.2	0.664744	2.02844	2.55763
AC002076.1	0.0114611	0	0
AC002091.1	0.0114611	0	0
AC002094.2	0.0114611	0.0222905	0
AC002094.4	0.0916889	0	0.0585716
AC002094.5	0	0	0.0195239
AC002116.2	0.0114611	0	0
AC002128.1	0	0	0.0195239
AC002128.2	0	0	0
AC002310.1	0.676205	0.913912	1.23
AC002310.2	0.0114611	0	0.0780954
AC002310.3	0	0	0.0390477
AC002310.5	0.0229222	0.133743	0.0976193
AC002347.1	0	0	0
AC002347.2	0	0.0445811	0.0195239
AC002350.2	0.0802278	0.222905	0.234286
AC002351.1	0	0.0222905	0
AC002359.1	0	0.0222905	0
AC002377.1	0	0.0222905	0
AC002378.1	0	0.0222905	0.0195239
AC002381.1	0	0.0222905	0.0585716
AC002398.1	0	0.0668716	0.0195239
AC002398.2	0.0458444	0.312067	0.0780954
AC002401.4	0.0114611	0.0445811	0
AC002407.1	0	0.0222905	0
AC002451.1	0.0229222	0.178324	0.35143
AC002456.1	0.848122	0.42352	0.898098
AC002456.2	0	0	0
AC002464.1	0	0.0222905	0.0195239
AC002467.1	1.31803	1.53805	1.73762
AC002470.1	0.366756	0.579554	0.234286
AC002472.2	0.171917	0.133743	0.175715
AC002472.4	0.0114611	0	0
AC002480.1	0.0458444	0.0222905	0.0780954
AC002480.2	0.0114611	0.0222905	0.0195239
AC002486.1	0	0	0
AC002486.2	0.0343833	0.0445811	0.0390477
AC002504.1	0.0114611	0.0222905	0
AC002519.1	0	0.0222905	0
AC002519.2	0.0229222	0.0445811	0.0195239
AC002524.1	0.0343833	0.267486	0.273334
AC002525.1	0.0114611	0.0222905	0
AC002529.1	0	0.0222905	0
AC002543.1	0	0.0222905	0
AC002545.1	0.0229222	0.0222905	0.117143
AC002550.1	0.0229222	0	0.0195239
AC002550.2	0.389678	0.40123	0.370953
AC002551.1	0.0229222	0.0222905	0.0195239
AC002553.1	0.0343833	0.0222905	0.0585716
AC002553.2	0.240683	0.42352	0.292858
AC002558.1	0.148994	0.312067	0.175715
AC002558.2	0	0.0222905	0.0195239
AC002558.3	1.21488	0.356649	0.488097
AC002563.1	0.0229222	0	0
AC002984.1	0	0	0
AC003001.1	0	0.0222905	0
AC003001.2	0	0.0222905	0.0195239
AC003005.2	0.0458444	0.0445811	0.0390477
AC003035.1	0.0114611	0	0
AC003043.2	0	0.0222905	0.0195239
AC003070.1	0	0	0
AC003070.2	0	0	0.0195239
AC003071.1	0	0.0222905	0.0390477
AC003072.1	1.05442	1.27056	1.87429
AC003077.1	0.0229222	0.0222905	0
AC003080.1	0.0114611	0	0.0195239
AC003086.1	0.0114611	0	0.0390477
AC003092.1	0.137533	0.245196	0.214762
AC003092.2	0.0687667	0.0222905	0.0780954
AC003093.1	0.0916889	0.0891621	0.136667
AC003101.1	0.0114611	0.0445811	0.0390477
AC003101.2	0.584517	0.156034	0.0780954
AC003102.1	1.2378	1.06995	1.46429
AC003659.1	0.0229222	0.0222905	0
AC003681.1	0.10315	0.267486	0.234286
AC003682.1	0.0343833	0.133743	0.136667
AC003684.1	0	0.0222905	0
AC003685.2	0	0.0222905	0
AC003686.1	0.0114611	0	0
AC003956.1	0.0114611	0	0.0390477
AC003958.2	0.0343833	0.0222905	0.0195239
AC003965.1	0.355294	0.156034	0.195239
AC003973.1	0.0114611	0	0
AC003984.1	0.0114611	0	0
AC003986.2	0.435522	0.534973	0.527144
AC003986.3	1.67332	3.16526	2.6162
AC003988.1	0.0114611	0.0222905	0.0195239
AC003991.1	0.0229222	0	0.0585716
AC003991.2	0.0114611	0.0445811	0
AC003992.1	0.0229222	0	0.0195239
AC004000.1	0.171917	0.200615	0.273334
AC004014.1	0	0.0222905	0
AC004014.2	0	0.0222905	0.0195239
AC004024.1	0.194839	0.267486	0.546668
AC004039.1	0	0	0.0195239
AC004047.1	0	0	0.0195239
AC004057.1	3.89678	19.5934	41.9568
AC004062.1	0.0114611	0	0
AC004067.1	0.240683	0.468101	0.50762
AC004069.1	0.229222	0.780169	0.702859
AC004074.1	0.0114611	0	0
AC004076.2	0.160456	0.512682	0.390477
AC004080.1	0	0.0222905	0
AC004080.17	0	0.0222905	0
AC004080.2	0.446983	0.579554	0.429525
AC004083.1	0.0802278	0.0445811	0.0976193
AC004112.1	0	0	0.0195239
AC004129.1	0.0114611	0.0445811	0
AC004129.2	0.0458444	0	0.0585716
AC004129.3	0	0	0
AC004130.1	0.0114611	0.0222905	0
AC004130.2	2.73921	1.73866	2.51858
AC004147.2	0	0.0222905	0.0195239
AC004147.4	0	0.0222905	0
AC004147.5	0	0.0222905	0
AC004148.1	0.710589	1.56034	0.878574
AC004156.1	0.664744	0.512682	0.683335
AC004158.1	0	0.0222905	0.0390477
AC004160.1	1.10027	0.780169	1.15191
AC004160.2	0.171917	0.200615	0.390477
AC004217.2	0.0114611	0	0.0195239
AC004221.1	0.297989	0.891621	0.60524
AC004223.1	0.297989	0.646425	0.85905
AC004223.2	0.0229222	0.0445811	0
AC004223.4	0.0343833	0.0222905	0.0390477
AC004224.1	0.0573055	0.156034	0.195239
AC004231.1	0.217761	0.133743	0.136667
AC004232.1	0	0	0.0195239
AC004232.2	0.160456	0.178324	0.292858
AC004233.2	0.0114611	0	0.0195239
AC004233.3	0.0114611	0.0222905	0.0195239
AC004241.1	1.13465	1.04766	1.65953
AC004241.2	0.114611	0.156034	0.214762
AC004241.3	0.733511	0.557263	0.390477
AC004241.4	0.0343833	0.0222905	0.0195239
AC004241.5	0	0.0668716	0.0780954
AC004253.1	0	0	0.0195239
AC004253.2	0	0	0.0195239
AC004257.1	0	0.0222905	0.0195239
AC004263.1	0	0.0222905	0
AC004263.2	0.0114611	0.0891621	0.0195239
AC004264.1	0.0802278	0.0222905	0.156191
AC004264.2	0.0687667	0.0445811	0.0585716
AC004381.1	0	0	0.0195239
AC004381.4	0.0114611	0	0.0976193
AC004383.1	0	0.111453	0.0390477
AC004386.1	1.26072	2.63028	3.47525
AC004408.1	0	0	0.0195239
AC004408.2	0.0343833	0.0222905	0
AC004448.3	0.0114611	0	0
AC004449.1	0.0229222	0.0445811	0.0585716
AC004453.1	51.3802	62.5249	80.4774
AC004461.2	0.0687667	0.579554	0.331906
AC004461.3	0	0.0222905	0
AC004466.1	0.10315	0.222905	0.0780954
AC004466.2	0.0687667	0.0445811	0
AC004471.2	0	0	0.0195239
AC004477.1	0.0343833	0.0668716	0.0195239
AC004477.2	0.171917	0.245196	0.234286
AC004491.1	0.0229222	0	0.0195239
AC004492.1	0.0916889	0.178324	0.0585716
AC004494.1	0.0687667	0.133743	0.156191
AC004522.1	0	0	0.0195239
AC004522.3	0.0114611	0	0
AC004522.5	0.126072	0.133743	0.175715
AC004528.1	0.0114611	0	0.0195239
AC004528.2	0.0229222	0.0222905	0
AC004540.1	0.10315	0.178324	0.156191
AC004542.1	0	0.0891621	0.0195239
AC004542.2	0.0343833	0.0891621	0.0390477
AC004552.1	0.469905	4.2352	11.1872
AC004554.2	0	0	0
AC004584.1	0	0	0.0195239
AC004584.2	0.0343833	0.0668716	0.117143
AC004584.3	0.171917	0.780169	0.273334
AC004585.1	0	0	0.0390477
AC004623.1	0	0.0222905	0.0195239
AC004672.1	0.0114611	0	0
AC004672.2	0.0114611	0.0222905	0.0390477
AC004678.1	0.0343833	0.0445811	0
AC004678.2	0	0.0222905	0
AC004687.3	0.0114611	0.0222905	0.0390477
AC004690.2	0	0	0.0195239
AC004691.1	0	0	0
AC004692.1	0.0343833	0.0668716	0.0780954
AC004692.2	0.0229222	0.0668716	0
AC004696.1	0.0114611	0.0222905	0
AC004702.1	0.0114611	0	0.0390477
AC004704.1	0.0114611	0.0222905	0
AC004706.3	0.0343833	0.0668716	0.0780954
AC004707.1	0	0	0.0195239
AC004771.1	0.0229222	0.0445811	0.0390477
AC004771.2	0.378217	0.378939	0.468573
AC004771.3	0.0916889	0.111453	0.0780954
AC004771.4	0.0114611	0	0.0195239
AC004775.1	0.0458444	0.0445811	0
AC004777.1	0.0687667	0.0445811	0.156191
AC004784.1	0.183378	0.178324	0.156191
AC004801.1	0.148994	0.0891621	0.0585716
AC004801.2	0.343833	1.13682	1.42524
AC004801.6	0.148994	0.356649	0.214762
AC004801.7	0	0.0222905	0
AC004803.1	3.01427	3.23213	3.39715
AC004805.2	0.0114611	0	0.0195239
AC004805.3	0.0114611	0.0222905	0
AC004812.1	0	0.0222905	0.0195239
AC004812.2	3.35811	5.86241	4.54906
AC004816.1	0.320911	0.222905	0.156191
AC004816.2	0.194839	0.267486	0.156191
AC004817.1	0	0.0222905	0
AC004817.3	0.10315	0.0668716	0.0585716
AC004817.4	0	0.0445811	0.0390477
AC004817.5	0.148994	0.111453	0.0976193
AC004825.2	0.51575	1.33743	0.898098
AC004825.3	0	0.0222905	0.0390477
AC004828.1	0.0114611	0	0
AC004828.2	0	0	0.0195239
AC004830.2	0	0	0.0195239
AC004832.1	0.0114611	0	0
AC004832.4	0.0229222	0.111453	0.117143
AC004832.5	0.0114611	0.0222905	0
AC004832.6	0.0458444	0.156034	0.0390477
AC004834.1	0.0229222	0	0
AC004837.3	0	0	0.0195239
AC004837.4	0.0573055	0.0445811	0.0780954
AC004839.1	0.148994	0.334358	0.0976193
AC004839.2	0.194839	0.289777	0.136667
AC004840.1	0	0	0.0390477
AC004840.2	0	0	0
AC004846.1	2.42976	3.25442	3.80715
AC004846.2	0.2063	0.267486	0.156191
AC004847.1	0.0229222	0	0
AC004852.2	0	0	0.0195239
AC004854.1	0	0.0222905	0
AC004854.2	2.25784	2.18447	1.48381
AC004858.1	0	0	0
AC004865.2	0.0687667	0.0668716	0.117143
AC004870.4	0.0114611	0.0222905	0
AC004875.1	0	0.0222905	0
AC004877.1	0.183378	0.200615	0.175715
AC004877.2	1.91401	1.24827	1.26905
AC004884.1	0.687667	1.42659	2.36239
AC004890.1	0.584517	2.71945	3.96334
AC004890.2	0.0343833	0.0668716	0.0390477
AC004893.2	0.0114611	0	0.0390477
AC004895.1	0	0.0222905	0.0195239
AC004898.1	0.0229222	0	0.0195239
AC004899.1	0.0229222	0.111453	0.0976193
AC004899.2	0	0.0222905	0
AC004900.1	0	0.0222905	0
AC004908.1	0	0	0.0195239
AC004908.2	0.871044	0.84704	0.663811
AC004908.3	0.951272	0.84704	0.741907
AC004910.1	0.0573055	0.133743	0.292858
AC004911.1	0.0114611	0.0222905	0
AC004917.1	0.240683	0.178324	0.117143
AC004918.1	1.87962	3.20984	2.88953
AC004918.3	0.469905	0.245196	0.35143
AC004921.2	0.0343833	0	0.0195239
AC004922.1	0.137533	0.133743	0.0780954
AC004923.1	0.0114611	0.0222905	0
AC004923.2	0	0	0.0195239
AC004923.4	0.0916889	0.0445811	0.0390477
AC004925.1	0.0114611	0.0445811	0.0195239
AC004936.1	0	0	0
AC004938.1	0.0687667	0.111453	0.175715
AC004938.2	0.194839	0.334358	0.25381
AC004941.1	0	0	0
AC004941.2	0.137533	0.289777	0.312382
AC004943.1	0.0229222	0.0668716	0.0390477
AC004943.2	0.836661	1.24827	1.42524
AC004943.3	0.0229222	0	0.0195239
AC004944.1	0	0	0.0195239
AC004947.1	0	0.0222905	0
AC004947.3	0	0	0
AC004948.1	0.0687667	0.0445811	0.0585716
AC004951.1	0.939811	0.691007	1.05429
AC004951.2	0	0.0668716	0
AC004951.4	0.389678	0.445811	0.292858
AC004965.1	0.0229222	0	0
AC004967.1	0.538672	0.245196	0.273334
AC004967.2	0.446983	0.557263	0.468573
AC004969.1	0	0	0
AC004972.1	0	0.0445811	0
AC004973.1	0.10315	0.0445811	0.0195239
AC004974.1	0	0	0.0195239
AC004975.1	0.0229222	0.0222905	0.0195239
AC004980.1	1.4441	1.93928	2.06953
AC004980.3	0.0343833	0.0445811	0
AC004980.4	0.0114611	0	0
AC004982.1	0.183378	0.312067	0.0585716
AC004982.2	0.297989	0.356649	0.312382
AC004987.2	0	0	0
AC004988.1	1.67332	1.93928	1.54239
AC005000.1	0.893967	0.891621	1.21048
AC005000.2	0	0	0.0195239
AC005002.1	0	0	0.0390477
AC005002.2	0.0114611	0	0.0195239
AC005005.1	0	0	0.0195239
AC005005.2	0.0573055	0.0222905	0.0976193
AC005005.3	0.0343833	0.156034	0.0195239
AC005005.4	0.0458444	0.0891621	0.0780954
AC005011.1	0.0343833	0.133743	0.175715
AC005014.1	0.0343833	0.111453	0.0585716
AC005014.2	0.137533	0.245196	0.234286
AC005014.3	0.0343833	0	0.0585716
AC005014.4	0	0	0.0195239
AC005019.1	0.0916889	0.468101	0.195239
AC005019.2	0.0229222	0	0
AC005034.2	0	0.0222905	0.0195239
AC005034.3	0	0.0668716	0.0195239
AC005034.4	0.332372	0.646425	0.429525
AC005034.5	0.114611	0.245196	0.195239
AC005034.6	0.0573055	0.111453	0.0976193
AC005037.1	0.0229222	0.156034	0.156191
AC005040.2	0	0	0.0195239
AC005041.1	0.0229222	0.0445811	0.0976193
AC005041.3	0.0114611	0.0891621	0.0195239
AC005041.4	0.458444	0.891621	0.60524
AC005041.5	0.183378	0.245196	0.0976193
AC005042.1	0	0	0
AC005045.1	0	0.0222905	0.0390477
AC005046.1	0.0687667	0.0445811	0.117143
AC005050.1	0.0916889	0.178324	0.0585716
AC005050.2	0.0343833	0	0
AC005052.1	0.0343833	0	0
AC005052.2	0.286528	0.267486	0.214762
AC005062.1	0.0573055	0.378939	0.156191
AC005064.1	0	0	0.0195239
AC005070.1	0.0343833	0.0222905	0.0976193
AC005070.3	0.2063	0.378939	0.488097
AC005071.1	0	0	0
AC005071.2	0.0114611	0.0222905	0.0390477
AC005072.1	0.0343833	0.0445811	0.0390477
AC005076.1	2.04008	1.44888	1.50334
AC005076.2	0	0.0222905	0
AC005077.2	0.0229222	0.0668716	0.0585716
AC005077.4	0.0114611	0	0.0390477
AC005081.1	0.699128	0.42352	0.624764
AC005082.1	0.0458444	0.0668716	0.0976193
AC005082.2	0	0.0222905	0
AC005084.1	0	0	0
AC005086.1	0	0	0
AC005089.1	0.0114611	0	0.0195239
AC005091.1	0.0229222	0.133743	0.0780954
AC005094.1	0.0343833	0.156034	0.0780954
AC005099.1	0	0.222905	0.25381
AC005104.1	0.0458444	0.178324	0.175715
AC005144.1	0	0.0222905	0
AC005154.2	0.217761	0.42352	0.566192
AC005154.4	0	0	0
AC005156.1	0	0.0222905	0
AC005162.2	0.0343833	0	0.0195239
AC005165.1	0	0.0668716	0.0585716
AC005165.2	0.286528	1.20369	1.21048
AC005176.1	0.0114611	0.0222905	0
AC005180.1	0	0	0
AC005181.1	0.0114611	0.0222905	0.0195239
AC005183.1	0	0.0222905	0
AC005189.1	0.0687667	0.0445811	0.0976193
AC005197.1	0	0	0.0195239
AC005220.1	0	0.0668716	0.0390477
AC005224.1	0	0.0222905	0.0195239
AC005224.2	0.469905	0.312067	0.292858
AC005224.3	0.320911	0.378939	0.117143
AC005225.2	0.0458444	0.0445811	0.0195239
AC005225.3	0.0114611	0	0.0195239
AC005225.4	0.183378	0.757878	0.410001
AC005229.1	1.07734	0.757878	1.03476
AC005229.2	0.0458444	0.0891621	0.175715
AC005229.3	0	0.0222905	0
AC005229.4	4.38961	4.61414	4.90049
AC005229.5	0	0	0.0195239
AC005237.1	0.0114611	0.0222905	0
AC005244.1	0.0687667	0.111453	0.0390477
AC005252.2	0.0114611	0	0
AC005252.4	0	0.0222905	0
AC005253.1	0.0229222	0.0891621	0.117143
AC005253.2	0	0.0891621	0.0780954
AC005255.1	0.538672	1.20369	0.839526
AC005258.2	0	0.0445811	0.0195239
AC005261.1	23.3119	14.1322	17.4934
AC005261.2	0.0458444	0.0891621	0.0390477
AC005261.4	0.424061	0.601844	0.995717
AC005261.5	0	0	0.0390477
AC005262.1	0.51575	1.20369	1.40572
AC005264.1	0	0.0222905	0.0195239
AC005277.2	0.0114611	0	0
AC005280.2	0.0458444	0.0668716	0.0390477
AC005288.1	0.286528	0.42352	0.488097
AC005291.1	0.0114611	0	0.0195239
AC005293.1	0	0	0
AC005300.1	0.0229222	0.0222905	0.156191
AC005301.2	0.0114611	0	0
AC005304.1	0	0.0222905	0
AC005304.3	0.0229222	0.0222905	0.0195239
AC005306.1	0.492828	0.802459	0.780954
AC005323.1	0.0114611	0.0222905	0
AC005324.1	0	0.0222905	0
AC005324.3	0.126072	0.0891621	0.156191
AC005329.1	0.2063	0.267486	0.410001
AC005329.2	0.0229222	0.0668716	0.0585716
AC005332.1	0.171917	0.133743	0.0585716
AC005332.2	0.0916889	0.0222905	0.0976193
AC005332.3	4.71052	5.52805	6.16954
AC005332.4	2.30368	5.52805	6.0524
AC005332.5	2.84236	6.19677	6.65764
AC005332.6	43.472	44.5811	44.2996
AC005332.7	0.148994	0.0668716	0.292858
AC005336.1	0	0.0222905	0
AC005336.2	0.0114611	0.111453	0.0780954
AC005339.1	0.343833	0.222905	0.0585716
AC005342.1	0.160456	0.178324	0.117143
AC005343.1	0.0114611	0	0
AC005345.1	0	0	0.0195239
AC005351.1	0.0802278	0.0445811	0
AC005355.2	0.0916889	0.0445811	0.0195239
AC005358.1	0.0114611	0	0.0195239
AC005363.2	0.275067	0.312067	0.390477
AC005379.1	0	0.0222905	0
AC005387.1	0	0.0222905	0
AC005389.1	0.0114611	0.0668716	0.0390477
AC005391.1	0.10315	0.178324	0.25381
AC005392.1	0	0	0
AC005392.3	0.0343833	0	0
AC005393.1	0.263606	0.0891621	0.273334
AC005394.2	0	0.0445811	0
AC005400.1	0.0916889	0.156034	0.156191
AC005410.1	0.0458444	0.0668716	0.0390477
AC005410.2	0.126072	0.222905	0.25381
AC005412.1	0.0114611	0	0
AC005476.1	0.0114611	0.0445811	0.0976193
AC005476.2	1.24926	1.13682	1.36667
AC005479.1	0.0114611	0.0445811	0
AC005479.2	0.378217	0.245196	0.50762
AC005480.1	0.0229222	0.0668716	0.0390477
AC005480.2	0.0229222	0.0445811	0.0390477
AC005481.1	0.0114611	0.0891621	0.0585716
AC005486.1	0.0114611	0	0
AC005487.1	0.0114611	0	0
AC005498.1	0.0458444	0	0.117143
AC005498.2	0.424061	0.222905	0.175715
AC005498.3	0.343833	0.40123	0.663811
AC005514.1	0	0	0.0780954
AC005518.1	0	0	0
AC005518.2	0	0.0222905	0
AC005519.1	0.252144	0.42352	0.117143
AC005520.2	0.595978	1.09224	1.58143
AC005520.3	0.0229222	0.0445811	0.0585716
AC005520.4	0.0114611	0	0
AC005520.5	0.492828	0.334358	0.449049
AC005521.1	0.0687667	0.289777	0.273334
AC005522.1	0	0	0
AC005523.1	0.0573055	0.0222905	0
AC005523.2	0.10315	0.200615	0.136667
AC005529.1	0	0	0.0195239
AC005531.1	0.0229222	0.133743	0.0780954
AC005532.1	0.126072	0.0445811	0.0780954
AC005532.2	0.0343833	0.0891621	0
AC005534.1	0.0687667	0.42352	0.273334
AC005537.1	0.194839	0.111453	0.175715
AC005538.3	0	0	0.0195239
AC005540.1	0.0229222	0.0445811	0.0780954
AC005546.1	0.0916889	0.133743	0.156191
AC005550.1	0	0.0222905	0
AC005550.2	0	0.0222905	0
AC005559.1	0	0	0.0390477
AC005562.1	0.446983	0.267486	0.488097
AC005578.1	0.0343833	0.0668716	0.0390477
AC005586.2	0.183378	0.0891621	0.25381
AC005587.1	0	0.111453	0.0780954
AC005588.1	0	0.0222905	0
AC005592.1	0.229222	0.111453	0.156191
AC005593.1	0.0343833	0.0445811	0.0390477
AC005597.1	0.0229222	0	0.0780954
AC005606.2	0	0	0.0390477
AC005609.5	0.0114611	0	0.0195239
AC005614.1	0.0229222	0	0.0390477
AC005616.1	0	0.0222905	0
AC005618.1	1.13465	1.27056	1.75715
AC005618.2	0.0114611	0	0
AC005618.4	0.332372	0.267486	0.370953
AC005622.1	0.148994	0.0445811	0.0976193
AC005632.2	0	0	0
AC005632.3	0.424061	0.646425	0.566192
AC005632.4	0.0114611	0.0668716	0
AC005632.5	0	0	0
AC005632.6	0.0229222	0.0222905	0.0780954
AC005670.1	0.0229222	0.0891621	0.0585716
AC005670.3	29.1685	28.8662	30.3401
AC005674.2	1.18049	0.869331	0.429525
AC005682.1	0	0	0
AC005692.1	0	0	0
AC005692.3	0	0.0222905	0.0195239
AC005695.1	0	0.0222905	0
AC005695.3	0.0229222	0.0445811	0.0390477
AC005696.1	0.446983	0.200615	0.195239
AC005696.2	0.0114611	0.0891621	0.0585716
AC005696.3	0.0114611	0.0222905	0.0390477
AC005696.4	0.0114611	0.0668716	0.0390477
AC005697.1	0	0	0
AC005697.2	0.171917	0.557263	0.195239
AC005699.1	0.0114611	0	0
AC005702.2	0.148994	0.0222905	0.117143
AC005703.2	0.0343833	0.0445811	0
AC005703.3	0.0114611	0	0
AC005703.5	0.0343833	0.0445811	0
AC005703.6	0.0229222	0.0222905	0
AC005722.2	0	0.0668716	0.0390477
AC005722.3	0.0114611	0.0222905	0.0390477
AC005726.1	0	0	0
AC005726.2	0	0.0222905	0
AC005726.3	0	0	0.0195239
AC005726.4	0.0573055	0	0.0976193
AC005730.1	0.0114611	0	0
AC005730.2	0.0458444	0	0
AC005730.3	0.0114611	0.0222905	0
AC005736.1	0	0	0.0195239
AC005740.1	0.0229222	0.0445811	0.0390477
AC005740.2	0.0343833	0.0222905	0.117143
AC005740.4	0.0802278	0.222905	0.195239
AC005740.5	0	0.0668716	0.0585716
AC005746.2	0.355294	0.133743	0.195239
AC005746.3	0.0687667	0.0222905	0.0390477
AC005753.1	0	0.0222905	0
AC005753.3	0	0.0445811	0
AC005759.1	0.378217	0.579554	0.566192
AC005772.2	0	0.0222905	0
AC005775.1	0	0.0222905	0.0195239
AC005776.1	0	0.0222905	0.0390477
AC005776.2	0	0	0
AC005785.1	0.0458444	0.111453	0.156191
AC005785.2	1.12319	0.713297	0.722383
AC005786.1	0.0573055	0.0891621	0.0390477
AC005786.2	0	0	0
AC005786.3	0	0	0
AC005786.4	0	0.0222905	0.0195239
AC005789.1	0	0	0
AC005790.1	0.229222	0.156034	0.136667
AC005798.1	0	0.0445811	0
AC005821.1	0.0114611	0.0222905	0.0195239
AC005821.2	0.0114611	0.0222905	0
AC005822.1	0.148994	0.82475	0.156191
AC005828.3	0.0114611	0.0222905	0.0585716
AC005828.5	0	0.0222905	0
AC005828.6	0	0	0.0195239
AC005828.7	0.0114611	0.0222905	0.0195239
AC005829.1	0.10315	0.312067	0.0585716
AC005831.1	0.630361	0.936202	0.780954
AC005832.2	0	0	0
AC005832.3	0.0114611	0.0891621	0.0195239
AC005833.1	0.0114611	0	0.0195239
AC005833.2	0	0.0222905	0.0390477
AC005837.1	0.263606	0.289777	0.410001
AC005837.4	0.194839	0.0445811	0.117143
AC005838.2	0.550133	0.624135	0.800478
AC005839.1	0.401139	0.624135	0.410001
AC005840.1	2.45268	2.54112	3.24096
AC005840.2	0.8252	0.624135	0.976193
AC005840.3	0.0114611	0	0
AC005840.4	0.8252	0.802459	0.761431
AC005841.1	0.0343833	0.0445811	0.0195239
AC005845.1	0.0114611	0	0
AC005856.1	0	0.0445811	0
AC005865.1	0	0.0668716	0.0780954
AC005865.2	0.137533	0.200615	0.0780954
AC005868.1	0.0114611	0	0.0195239
AC005884.1	0.0343833	0	0.0390477
AC005884.2	0	0.0222905	0.0195239
AC005899.1	0.0114611	0.0222905	0.0195239
AC005899.3	0	0.0222905	0
AC005899.5	0.114611	0.0891621	0.117143
AC005899.6	0.561594	0.312067	0.390477
AC005899.7	0.0458444	0.111453	0.156191
AC005899.8	0.0114611	0	0.0195239
AC005906.1	0.0229222	0.0222905	0.0780954
AC005906.2	0	0.0222905	0
AC005906.3	0	0	0
AC005909.1	0	0	0
AC005909.2	0.0343833	0	0
AC005911.1	0.51575	0.42352	0.292858
AC005912.1	63.4716	99.7947	184.735
AC005912.2	0.0114611	0.0668716	0.0390477
AC005914.1	0.0229222	0.0445811	0.0195239
AC005920.1	0	0	0.0195239
AC005921.1	0.0229222	0.0222905	0.0390477
AC005921.2	0.0343833	0.42352	0.0976193
AC005921.3	0.114611	0.133743	0.0976193
AC005921.4	0	0.0222905	0.0195239
AC005944.1	0.217761	1.51576	0.468573
AC005951.1	0	0	0.0195239
AC005954.2	0.0114611	0.0222905	0
AC005962.1	0.0802278	0.133743	0.136667
AC005962.2	0.0687667	0.0222905	0.0585716
AC005972.3	0.275067	0.200615	0.175715
AC005993.1	0.0229222	0	0.0195239
AC006001.2	1.32949	1.00307	0.761431
AC006001.3	15.3235	12.7056	11.9681
AC006008.1	0.0687667	0.0668716	0.117143
AC006017.1	0.0343833	0.0222905	0.0780954
AC006017.2	0.0229222	0.0222905	0
AC006020.1	0.0229222	0.0222905	0.0195239
AC006023.2	0.0114611	0	0
AC006023.3	0.0229222	0.0445811	0.0390477
AC006026.1	0.183378	0.378939	0.331906
AC006026.2	0	0.0222905	0
AC006027.1	0.0114611	0.0222905	0.0585716
AC006028.1	0.160456	0.178324	0.390477
AC006030.1	0	0.133743	0
AC006033.1	0.148994	0.267486	0.35143
AC006033.2	0.0114611	0.0668716	0.0780954
AC006037.1	0	0	0.0195239
AC006040.1	0	0.0445811	0.0780954
AC006041.2	0	0	0.0195239
AC006042.2	0.171917	0.245196	0.273334
AC006042.3	0.0916889	0.0445811	0.117143
AC006043.1	0.0114611	0	0.0195239
AC006058.1	2.05154	3.20984	2.28429
AC006058.2	0.0343833	0	0.0390477
AC006058.3	0.699128	0.780169	0.566192
AC006059.1	0.848122	1.1814	1.48381
AC006059.4	0.0114611	0	0
AC006059.5	0.0343833	0.0668716	0.0390477
AC006062.1	0.0343833	0.0222905	0
AC006064.1	0	0.0222905	0.0195239
AC006064.2	0.240683	0.624135	0.390477
AC006064.3	0.0114611	0.0445811	0.0390477
AC006064.4	1.52433	3.20984	1.44477
AC006065.4	0	0	0.0195239
AC006076.1	0.0114611	0	0
AC006077.1	0.0114611	0.0222905	0
AC006077.2	0.561594	0.646425	0.937145
AC006111.1	0.0114611	0	0
AC006111.2	0.229222	0.178324	0.273334
AC006111.3	0.0229222	0.0222905	0
AC006115.2	0.0229222	0	0.0195239
AC006116.10	0.0573055	0.0222905	0.0390477
AC006116.2	0	0.0891621	0.0195239
AC006116.3	0	0.0222905	0.0195239
AC006116.4	0.0114611	0.0668716	0.0195239
AC006116.5	0.0573055	0	0.0390477
AC006116.6	0.0114611	0.0445811	0
AC006116.7	0.0458444	0.178324	0.0585716
AC006116.8	0.137533	0.111453	0.0780954
AC006116.9	0	0	0
AC006122.1	0.0687667	0.133743	0.195239
AC006128.1	0	0.0222905	0
AC006130.2	0.0114611	0.0222905	0
AC006130.3	0.0229222	0.0445811	0.0976193
AC006141.1	0.744972	0.713297	0.976193
AC006144.1	0	0.0222905	0
AC006146.1	0	0	0.0390477
AC006148.1	0.0229222	0.111453	0
AC006157.1	1.06588	1.38201	0.780954
AC006159.2	0	0.0222905	0
AC006160.1	0.0573055	0.200615	0.175715
AC006160.2	0.0114611	0	0
AC006197.2	0.0343833	0	0.0390477
AC006206.2	0	0	0.0195239
AC006210.2	0.871044	1.51576	1.95239
AC006213.1	0.997117	0.512682	0.702859
AC006213.2	1.87962	0.84704	1.48381
AC006213.3	0.10315	0.133743	0.136667
AC006213.4	0.332372	0.646425	0.956669
AC006213.5	0.320911	0.713297	0.370953
AC006213.6	0.0573055	0.156034	0.136667
AC006213.7	0.114611	0.156034	0.136667
AC006230.1	0	0.0222905	0.0390477
AC006238.1	0.0802278	0.0445811	0
AC006249.1	0.148994	0.0445811	0.0390477
AC006252.1	0.240683	0.289777	0.195239
AC006254.1	0.0229222	0.0891621	0.117143
AC006254.2	0	0.0445811	0.0195239
AC006254.3	0	0.0445811	0.0780954
AC006262.2	0.0114611	0.0445811	0
AC006273.1	0.0687667	0.178324	0.0390477
AC006288.1	0	0	0
AC006296.3	0	0	0.0390477
AC006299.1	0.126072	0.111453	0.136667
AC006305.1	0.0573055	0.0668716	0.136667
AC006305.2	0	0.0668716	0.0195239
AC006320.1	0	0.0222905	0
AC006329.1	0.0114611	0.0222905	0.0195239
AC006330.1	0.229222	0.42352	0.35143
AC006349.1	0	0	0
AC006362.1	0	0.0222905	0.0195239
AC006363.1	0	0.0668716	0.0390477
AC006364.1	0	0.0222905	0
AC006369.1	0.114611	0.40123	0.273334
AC006372.3	0.0229222	0	0
AC006378.1	0.0114611	0	0.136667
AC006380.1	0	0	0.0195239
AC006435.1	0	0.0222905	0
AC006435.4	0.0229222	0.0222905	0
AC006435.5	0	0	0
AC006441.2	0	0.0222905	0
AC006441.3	0.0343833	0.445811	0.25381
AC006441.4	0	0	0.0195239
AC006445.1	0.0573055	0.133743	0.195239
AC006445.2	0.0229222	0.222905	0.234286
AC006449.2	0.435522	0.312067	0.527144
AC006449.3	0.0802278	0.289777	0.195239
AC006449.5	0.252144	0.490392	0.429525
AC006449.6	1.07734	1.91699	1.93286
AC006449.7	0.0114611	0	0.0195239
AC006450.1	0	0.0222905	0.0195239
AC006452.2	0.0343833	0.111453	0.117143
AC006460.1	0.0687667	0.111453	0.136667
AC006460.2	0.275067	0.267486	0.292858
AC006478.2	0	0.0222905	0
AC006480.1	0.0114611	0	0.0390477
AC006480.2	2.36099	1.8724	2.44048
AC006483.1	0.2063	0.40123	0.468573
AC006483.2	0.0458444	0.0222905	0.0390477
AC006486.2	0.126072	0.200615	0.195239
AC006499.3	0	0.0222905	0
AC006504.1	0.148994	0.312067	0.331906
AC006504.3	0.114611	0.0222905	0
AC006504.4	0	0	0.0195239
AC006504.5	5.22627	6.598	7.02859
AC006504.7	1.71917	2.60799	1.97191
AC006509.1	0.0343833	0.133743	0.0976193
AC006511.1	0.0114611	0.0222905	0.0585716
AC006511.2	0.0343833	0.0668716	0.0780954
AC006511.3	1.34095	4.30207	3.22144
AC006511.5	0.0114611	0	0
AC006511.6	0.0458444	0.0222905	0.0390477
AC006512.1	0.126072	0.178324	0.0976193
AC006517.1	0	0.111453	0.0390477
AC006517.2	0.0114611	0	0
AC006518.1	0.0114611	0.111453	0.0390477
AC006518.2	0.0573055	0.0445811	0.0195239
AC006525.1	0.0573055	0.0222905	0.0390477
AC006529.1	0.0229222	0.0222905	0
AC006530.1	0.275067	0.178324	0.136667
AC006538.1	0.366756	0.222905	0.234286
AC006539.1	0.229222	0.312067	0.50762
AC006539.2	0	0	0.0195239
AC006539.3	0	0.0222905	0
AC006547.1	0.0229222	0.0668716	0
AC006547.2	0.0229222	0.0222905	0.0390477
AC006547.3	0.0229222	0.156034	0.0390477
AC006548.1	0.0687667	0.0222905	0.0390477
AC006557.2	0	0	0
AC006557.5	0.0229222	0.0222905	0.0195239
AC006557.6	0.114611	0.111453	0
AC006566.1	0.0687667	0.111453	0.0195239
AC006581.2	0.0114611	0	0.0195239
AC006600.1	0.0114611	0	0.0195239
AC006600.2	0.0458444	0.0222905	0.0390477
AC006924.1	0.0114611	0	0
AC006927.1	0.126072	0.156034	0.546668
AC006927.4	0	0.0222905	0
AC006927.5	0	0	0.0195239
AC006942.1	0.148994	0.133743	0.136667
AC006946.1	0	0.0891621	0.0780954
AC006946.2	0.126072	0.200615	0.25381
AC006946.3	0	0	0.0195239
AC006947.1	0.0114611	0	0
AC006960.1	0.0802278	0.0222905	0.0976193
AC006960.3	0.0229222	0.0445811	0.0195239
AC006963.1	0.0458444	0.111453	0.117143
AC006965.1	0.0114611	0	0.0390477
AC006967.1	0.0114611	0	0
AC006970.1	0.10315	0.178324	0.292858
AC006971.1	0.148994	0.42352	0.312382
AC006978.1	0.72205	0.913912	0.683335
AC006989.1	0.0114611	0	0
AC006994.1	0.0343833	0	0.0195239
AC007000.2	0.30945	0.512682	0.976193
AC007000.3	0	0.0222905	0.0390477
AC007000.4	0	0	0
AC007014.2	0.0802278	0.0668716	0.0780954
AC007016.1	0	0.0891621	0.0780954
AC007029.1	0.0229222	0	0.0585716
AC007032.1	0.916889	0.646425	0.546668
AC007036.2	0.297989	0.222905	0.273334
AC007036.5	0.229222	0.178324	0.292858
AC007038.1	1.30657	1.71637	1.48381
AC007040.2	0.0802278	0.111453	0.0780954
AC007066.1	0.0687667	0.267486	0.292858
AC007066.2	2.60167	3.54419	2.18667
AC007066.3	0.0229222	0.0445811	0.0390477
AC007091.1	0	0	0
AC007098.1	0.0229222	0.178324	0.0976193
AC007099.1	0	0.0222905	0
AC007106.1	0.0114611	0	0
AC007106.2	0	0.0445811	0.0195239
AC007114.1	1.84524	1.47118	2.22572
AC007114.2	0	0.111453	0.0390477
AC007115.1	0	0	0
AC007126.1	0	0.0445811	0.0390477
AC007160.1	0.6189	1.53805	1.67905
AC007161.1	0.0114611	0.200615	0.839526
AC007179.2	0	0	0.0195239
AC007179.3	0	0	0
AC007182.1	0.0114611	0	0
AC007182.2	1.68478	6.598	5.34954
AC007191.1	0.229222	0.42352	0.60524
AC007192.2	0.0114611	0	0
AC007193.1	0	0	0
AC007193.3	0.0343833	0.178324	0.117143
AC007204.2	0	0	0.0195239
AC007215.1	0.114611	0.334358	0.195239
AC007216.1	0.0114611	0.0445811	0.0195239
AC007216.2	0.0229222	0.0668716	0.0390477
AC007216.3	0.332372	0.468101	0.156191
AC007216.4	0.0114611	0	0
AC007218.3	0	0	0
AC007220.1	0.0114611	0.0891621	0.0195239
AC007222.1	0	0.0222905	0
AC007224.2	0.0802278	0.0668716	0.175715
AC007225.1	0.0458444	0.0222905	0.0976193
AC007225.2	0	0	0.0195239
AC007229.1	0.2063	0.557263	0.35143
AC007237.1	0.0229222	0	0
AC007238.1	2.48706	5.21598	7.14573
AC007240.2	0	0	0
AC007240.3	0.630361	0.312067	0.585716
AC007250.1	0.0114611	0	0
AC007253.1	0	0	0
AC007255.1	0.0458444	0.0445811	0.0390477
AC007255.2	0	0.0222905	0.0195239
AC007262.1	0	0.0222905	0
AC007262.2	0.217761	0.200615	0.156191
AC007271.1	0	0.0668716	0
AC007272.1	0	0	0.0195239
AC007277.1	0	0.0222905	0.0390477
AC007278.2	0	0	0
AC007279.1	0.137533	0	0.0780954
AC007292.1	0.126072	0.178324	0.0195239
AC007292.2	0.0687667	0.0668716	0.0390477
AC007292.3	0	0.0222905	0
AC007308.1	0	0.0891621	0
AC007314.1	0.0114611	0	0.0195239
AC007317.1	0	0	0
AC007318.1	0.240683	0.222905	0.214762
AC007319.1	0.126072	0.133743	0.25381
AC007326.5	0.0114611	0.0891621	0.175715
AC007327.1	0	0	0.0390477
AC007333.2	0	0.0222905	0
AC007336.1	0.263606	0.312067	0.234286
AC007336.3	0.0916889	0.156034	0.136667
AC007342.1	0.171917	0.156034	0.234286
AC007342.2	0	0	0.0195239
AC007342.3	0.0343833	0.0222905	0.0585716
AC007342.4	0.0114611	0	0
AC007342.5	0.0114611	0.0445811	0.0195239
AC007342.6	0.0229222	0.0222905	0.0780954
AC007342.7	0.595978	0.512682	0.917622
AC007344.1	0.114611	0.0222905	0.0585716
AC007346.1	0.0114611	0	0
AC007346.2	0	0	0
AC007347.2	0.0114611	0	0
AC007365.1	0.0114611	0.0445811	0.175715
AC007368.1	0.0114611	0.0445811	0.0195239
AC007370.1	0	0.0222905	0.0195239
AC007375.3	0	0	0.0195239
AC007376.2	0	0.0222905	0.0195239
AC007381.1	0	0.0222905	0
AC007383.1	1.07734	1.91699	1.34715
AC007383.2	0	0	0.0585716
AC007384.1	0	0	0.0390477
AC007387.1	0.137533	0	0.0780954
AC007389.1	0.114611	0.111453	0.273334
AC007389.2	0	0	0
AC007389.3	0.114611	0.156034	0.292858
AC007390.1	0.893967	1.80553	1.69858
AC007391.1	0.114611	0.156034	0.0585716
AC007391.2	0.0573055	0.0445811	0.0390477
AC007402.2	0.0114611	0.0222905	0
AC007405.1	0.137533	0.222905	0.195239
AC007405.2	0.0114611	0.133743	0.0780954
AC007405.3	1.58163	1.82782	2.34286
AC007406.4	0	0	0.0195239
AC007406.5	4.36668	3.45503	4.00239
AC007422.1	0	0	0.0195239
AC007435.1	0	0.0222905	0
AC007448.1	0	0.0222905	0
AC007448.2	0	0	0
AC007448.4	0.378217	0.624135	0.624764
AC007448.5	0.424061	0.222905	0.702859
AC007450.4	0.0229222	0	0.0195239
AC007458.1	0.332372	0.245196	0.156191
AC007485.1	0.0458444	0.0891621	0.0780954
AC007485.2	2.80797	4.9485	4.84192
AC007491.1	0	0	0.0390477
AC007493.1	0	0	0
AC007493.2	0	0.0445811	0
AC007496.2	0	0	0
AC007496.3	0	0.0445811	0.0195239
AC007497.1	0.0916889	0.267486	0.0390477
AC007513.1	0.0343833	0.133743	0.0976193
AC007527.1	0	0.0222905	0.0390477
AC007527.2	0	0.0445811	0.0195239
AC007528.1	0.0229222	0.0445811	0.0195239
AC007529.1	0.0229222	0	0.0195239
AC007529.2	0.171917	0.133743	0.175715
AC007535.1	0.0114611	0	0.0390477
AC007537.1	0.0916889	0.40123	0.195239
AC007541.1	2.21199	1.06995	2.08905
AC007546.1	0.126072	0.0668716	0.117143
AC007546.2	0	0	0.0195239
AC007546.3	0.0114611	0.0668716	0.0390477
AC007547.1	0.0229222	0.0445811	0.117143
AC007551.1	0.0114611	0	0
AC007552.1	0.0114611	0.0222905	0
AC007557.3	0	0	0.0195239
AC007559.1	0.0802278	0.111453	0.0585716
AC007560.1	0.10315	0.267486	0.136667
AC007562.1	0	0	0
AC007563.1	0.0114611	0	0.0195239
AC007563.2	0	0.0668716	0.0195239
AC007566.1	1.86816	2.22905	2.42096
AC007568.1	0.0114611	0	0
AC007570.1	0.137533	0.557263	0.273334
AC007598.1	0.0114611	0	0
AC007598.3	0.10315	0.0668716	0.195239
AC007599.2	0	0.0445811	0
AC007601.2	0	0.0222905	0
AC007603.1	0	0.0222905	0
AC007608.3	0.0114611	0.0222905	0
AC007608.4	0.0114611	0.133743	0.0390477
AC007610.4	0.217761	0.356649	0.175715
AC007610.5	0	0.0222905	0
AC007611.1	1.24926	0.84704	1.60096
AC007613.1	0.584517	1.20369	0.820002
AC007613.2	0.0114611	0	0.0195239
AC007614.1	0	0.0222905	0.0195239
AC007618.1	0.0343833	0	0.0780954
AC007619.1	0.0229222	0.156034	0.0195239
AC007619.2	0.0229222	0.0222905	0.0585716
AC007620.2	0.0573055	0.312067	0.25381
AC007620.3	0.0458444	0.0445811	0.0390477
AC007621.1	0.0687667	0.156034	0.35143
AC007622.1	0.0687667	0.0891621	0
AC007622.2	0	0.0445811	0
AC007637.1	0.0114611	0.0668716	0
AC007638.1	0	0.0445811	0
AC007638.2	0.0114611	0	0
AC007649.1	0	0.0222905	0
AC007655.2	0.0573055	0.133743	0.0390477
AC007656.1	0	0	0
AC007656.3	0	0	0.0195239
AC007656.4	0	0	0.0195239
AC007663.1	0	0	0
AC007663.2	0	0	0
AC007663.3	0.252144	0.178324	0.0585716
AC007663.4	0.0916889	0.0222905	0.117143
AC007666.1	0.229222	0.289777	0.370953
AC007671.1	0.126072	0.0668716	0.0195239
AC007673.1	0.0114611	0	0
AC007679.1	0	0.0222905	0
AC007681.1	0.137533	0.312067	0.370953
AC007682.1	0	0	0.0195239
AC007683.1	0.710589	1.11453	1.46429
AC007684.1	0.527211	0.289777	0.175715
AC007684.2	0.252144	0.245196	0.234286
AC007685.1	0.114611	0.156034	0.273334
AC007686.1	0.0802278	0.42352	0.331906
AC007686.3	0.641822	0.84704	0.60524
AC007686.4	0.0687667	0.222905	0.214762
AC007687.1	0.0343833	0.0445811	0.0195239
AC007688.1	0.0114611	0	0.0195239
AC007688.2	1.51287	3.09838	4.6662
AC007688.3	0.0114611	0	0
AC007690.1	0.10315	0.111453	0.214762
AC007695.1	0.0687667	0.0445811	0.0195239
AC007728.2	0.424061	0.42352	0.273334
AC007728.3	0.0114611	0	0
AC007731.1	0.0458444	0.0222905	0.0390477
AC007731.2	0.10315	0.178324	0.0585716
AC007731.5	0.0343833	0.0222905	0
AC007743.1	0.0802278	0.0445811	0.175715
AC007749.1	0.0114611	0	0
AC007749.2	0	0.0222905	0
AC007750.1	0.252144	1.33743	0.527144
AC007773.1	0.699128	0.579554	0.644287
AC007780.1	0.0343833	0.0445811	0.0976193
AC007785.3	0.252144	0.0668716	0.214762
AC007786.1	0.0573055	0.0222905	0.0195239
AC007786.2	0	0	0.0195239
AC007787.2	0.0573055	0.178324	0.0976193
AC007792.1	0.0573055	0.111453	0.0976193
AC007823.1	0.126072	0.200615	0.25381
AC007834.2	0.0916889	0.0891621	0.0195239
AC007842.1	0.137533	0.334358	0.312382
AC007846.1	0.0114611	0.0222905	0
AC007848.2	0.0114611	0	0.0195239
AC007849.2	0.0114611	0	0.0195239
AC007877.1	0.0114611	0.0222905	0
AC007878.1	0.0916889	0.356649	0.117143
AC007879.2	0.0114611	0	0
AC007879.3	0.114611	0.111453	0.0585716
AC007879.5	0	0	0
AC007880.1	0	0	0
AC007881.1	0.0229222	0	0
AC007881.3	0.0229222	0	0
AC007881.4	0	0	0.0195239
AC007906.1	0	0.0222905	0
AC007906.2	1.29511	1.42659	1.40572
AC007919.1	0	0.0222905	0.0195239
AC007919.2	0	0	0.0195239
AC007920.2	12.825	12.9508	12.8272
AC007922.2	0.0687667	0.111453	0.0976193
AC007922.4	0	0.0222905	0
AC007923.3	0.0114611	0.0445811	0.0195239
AC007938.2	0.0343833	0.133743	0.0976193
AC007938.3	0.171917	0.245196	0.25381
AC007950.2	0.664744	0.735588	0.800478
AC007952.1	0.0458444	0	0
AC007952.2	0.0916889	0	0.0780954
AC007952.4	0.0229222	0	0
AC007953.1	0.0229222	0.0222905	0
AC007956.1	0	0.111453	0.0976193
AC007969.1	0.0343833	0.0668716	0.0195239
AC007991.2	0.10315	0.0222905	0.0195239
AC007991.3	0	0.0222905	0.0195239
AC007991.4	0	0.0222905	0
AC007992.1	0.0229222	0.0222905	0.0195239
AC007993.1	0	0.0222905	0.0195239
AC007996.1	1.43264	0.913912	0.917622
AC007998.4	0	0.0222905	0.0195239
AC007998.5	0.126072	0.0668716	0.175715
AC008011.2	0.126072	0.156034	0.175715
AC008013.1	0.0343833	0.133743	0.175715
AC008013.2	0	0.0222905	0
AC008014.1	0.584517	0.713297	0.702859
AC008015.1	0.0114611	0	0.0195239
AC008026.1	0.916889	3.87855	4.06096
AC008026.2	1.32949	2.31822	1.85477
AC008026.3	0.160456	0.0891621	0.0780954
AC008033.1	0.0114611	0.0668716	0.0585716
AC008033.3	0	0	0.0195239
AC008035.1	0.767894	1.51576	1.38619
AC008038.1	36.1369	78.2844	77.0021
AC008040.1	0.0573055	0.0891621	0.136667
AC008040.2	0	0.0222905	0
AC008055.2	0	0	0
AC008056.1	0	0	0
AC008056.2	0	0.0222905	0
AC008056.3	0	0	0
AC008063.1	0.160456	0.0891621	0.0976193
AC008066.1	0.0458444	0.133743	0.0780954
AC008072.1	0.0458444	0.0222905	0.0585716
AC008073.1	0	0	0
AC008073.3	0	0	0.0195239
AC008074.2	0.699128	1.02536	1.07381
AC008079.1	0.0687667	0.111453	0.117143
AC008080.1	0	0	0.0195239
AC008083.1	0.0114611	0	0
AC008083.3	0.0343833	0.0891621	0.0780954
AC008083.4	0.0114611	0.0222905	0
AC008088.1	0.0114611	0	0
AC008105.1	0.286528	0.133743	0.25381
AC008105.2	0.446983	0.111453	0.312382
AC008105.3	0.595978	1.02536	0.839526
AC008114.1	0	0.0222905	0
AC008115.1	0.0343833	0	0.0585716
AC008115.3	0.297989	0.289777	0.156191
AC008115.4	0.286528	0.222905	0.195239
AC008119.1	0.0458444	0.0891621	0.0780954
AC008121.1	0	0.0222905	0.0585716
AC008121.2	0.126072	0.133743	0.0976193
AC008121.3	0	0.0891621	0.0390477
AC008124.1	9.15743	15.2244	10.7967
AC008125.1	0.0229222	0.0222905	0.0195239
AC008126.1	0.0687667	0.133743	0.0780954
AC008127.2	0.0343833	0.0891621	0.312382
AC008132.1	0.0229222	0.0222905	0
AC008134.1	0	0.0222905	0.0390477
AC008147.2	1.4441	0.802459	0.644287
AC008147.3	0.756433	0.222905	0.527144
AC008147.4	0.0229222	0.0445811	0.0585716
AC008149.1	0.0114611	0.0445811	0
AC008149.2	0	0	0
AC008155.1	0.0573055	0.178324	0.234286
AC008163.1	0.0114611	0.0445811	0.0585716
AC008164.1	0	0	0
AC008170.1	0	0	0.0195239
AC008180.2	0	0	0.0195239
AC008250.2	0.0229222	0	0
AC008264.1	0.0458444	0.0445811	0.136667
AC008264.2	0.0229222	0.111453	0.214762
AC008267.1	0	0.0891621	0
AC008267.2	0.0114611	0	0
AC008267.3	0.0114611	0	0.0195239
AC008267.4	0	0	0.0195239
AC008267.7	0.0229222	0.0445811	0.0195239
AC008268.1	0.0229222	0.0222905	0
AC008269.1	0.538672	0.646425	0.683335
AC008273.1	0.0343833	0	0.136667
AC008277.1	0.0114611	0.0668716	0.0195239
AC008280.2	0.699128	0.334358	0.488097
AC008281.1	0	0	0.0390477
AC008379.1	0.0458444	0.0222905	0.0976193
AC008379.2	0	0	0.0195239
AC008393.1	1.4441	1.6495	1.67905
AC008395.1	0	0	0
AC008397.2	0.458444	0.334358	0.25381
AC008403.2	0.0343833	0	0.0390477
AC008403.3	0	0.0445811	0.0780954
AC008406.2	0	0	0
AC008406.3	0	0	0.0390477
AC008429.1	0.561594	0.356649	0.546668
AC008429.2	0.573055	0.936202	1.56191
AC008429.3	0	0.0668716	0
AC008429.4	0	0.0222905	0.0585716
AC008432.1	0	0.0222905	0.0390477
AC008434.1	0.0229222	0	0.0390477
AC008438.1	0	0	0.0195239
AC008440.1	0.859583	1.44888	1.32762
AC008443.2	0	0	0.0195239
AC008443.4	2.18907	1.73866	2.46001
AC008443.5	0.0114611	0.0668716	0.0585716
AC008443.6	0.0114611	0	0.0195239
AC008443.7	0.0802278	0.178324	0.195239
AC008446.1	0.0458444	0.133743	0.0780954
AC008453.2	0.0114611	0.0222905	0
AC008462.1	0.0343833	0.0445811	0
AC008464.1	0.0229222	0	0
AC008467.1	0.0916889	0.534973	0.312382
AC008481.1	0.687667	0.913912	0.663811
AC008481.2	0.0458444	0.312067	0.234286
AC008489.1	0.0229222	0.0445811	0.0390477
AC008494.1	0.0114611	0.0222905	0.0195239
AC008494.3	0.30945	0.40123	0.234286
AC008496.1	0	0.0222905	0.0390477
AC008496.2	0.0458444	0.0222905	0.117143
AC008496.3	0	0	0.0390477
AC008497.1	0.0114611	0	0
AC008498.1	0.0114611	0.0445811	0
AC008505.1	0	0	0.0195239
AC008507.1	0.171917	0.178324	0.117143
AC008507.4	0.0229222	0.0222905	0
AC008507.5	0	0	0
AC008514.2	0.0114611	0.0891621	0.0390477
AC008522.1	0.0802278	0.178324	0.25381
AC008532.1	0.114611	0.133743	0.175715
AC008533.1	0	0.0222905	0
AC008534.2	0.0114611	0	0
AC008537.3	1.20342	1.82782	2.08905
AC008537.4	0.0114611	0.0445811	0.0390477
AC008539.1	0.0114611	0	0
AC008543.1	0.114611	0.156034	0.156191
AC008543.2	0	0.0222905	0.0390477
AC008543.3	0	0.0222905	0.0195239
AC008549.2	0.0229222	0.0445811	0
AC008551.1	0.0802278	0.0445811	0.234286
AC008555.2	0	0.0222905	0
AC008555.4	0.0114611	0.0445811	0.0195239
AC008555.6	0.504289	0.601844	0.527144
AC008556.1	0.10315	0.0668716	0.0976193
AC008562.1	0	0.0222905	0
AC008567.1	0	0.0222905	0
AC008567.3	0.0687667	0.111453	0
AC008568.1	0	0	0.0195239
AC008569.1	0.0229222	0.133743	0.0585716
AC008569.2	0.710589	0.668716	0.741907
AC008571.1	0.0114611	0.0222905	0.0390477
AC008571.2	0	0	0
AC008575.1	0	0	0
AC008581.1	0	0.0222905	0
AC008581.2	0.0114611	0	0.0195239
AC008588.1	0.0687667	0.0222905	0.0195239
AC008591.1	0	0	0
AC008592.1	0.0114611	0.0222905	0
AC008592.4	0.0114611	0.0222905	0.0780954
AC008608.1	0.0114611	0.0222905	0.0585716
AC008608.2	1.28364	1.73866	1.42524
AC008610.1	0.30945	0.802459	0.683335
AC008620.1	0	0.0222905	0
AC008622.2	1.94839	0.891621	1.05429
AC008626.2	0	0	0
AC008628.2	0	0	0.0195239
AC008629.1	0.0802278	0.0445811	0.136667
AC008632.1	0.0229222	0.0222905	0.0585716
AC008635.1	0	0.0222905	0
AC008638.1	0	0	0
AC008641.1	0	0	0.0390477
AC008652.1	0	0	0
AC008655.1	0	0	0.0195239
AC008655.2	0	0.0668716	0.0976193
AC008662.1	0	0	0
AC008663.1	0.0114611	0	0
AC008663.2	0.0229222	0.0445811	0.0195239
AC008663.3	0.0343833	0	0
AC008667.1	0.0114611	0.0222905	0.0390477
AC008667.4	0.0114611	0	0
AC008670.1	0	0.0668716	0
AC008676.1	0.0458444	0.0891621	0.0780954
AC008676.2	0.0458444	0.200615	0.156191
AC008676.3	0.0573055	0.0445811	0.0390477
AC008677.1	0.0114611	0.111453	0.0585716
AC008677.2	1.50141	1.96157	2.1281
AC008679.1	0.0114611	0	0
AC008686.1	0.0114611	0.0445811	0.0780954
AC008687.2	0.0114611	0	0.0195239
AC008687.4	0	0.0222905	0
AC008691.1	0.0573055	0.0222905	0.0195239
AC008694.2	0	0.0222905	0.0585716
AC008695.2	0.0229222	0.0222905	0.0585716
AC008696.2	0	0.0222905	0
AC008703.1	0.320911	0.133743	0.214762
AC008708.1	0.0343833	0.0222905	0.0195239
AC008716.1	0.148994	0.222905	0.312382
AC008725.1	0.813739	0.980783	1.24953
AC008735.1	0.240683	0.0668716	0.175715
AC008735.2	0	0.0445811	0.0390477
AC008735.4	0	0	0.0195239
AC008736.1	0.664744	0.713297	0.390477
AC008737.1	0	0	0
AC008737.3	0	0.0222905	0
AC008738.1	0.0343833	0	0.0195239
AC008738.2	0.0114611	0.0445811	0
AC008738.3	0	0.0222905	0
AC008738.4	0	0	0.0390477
AC008738.5	0.0114611	0	0
AC008740.1	0.0114611	0.0222905	0
AC008741.1	0	0	0.0195239
AC008745.1	0.0343833	0	0
AC008747.1	0.0114611	0.0222905	0.0390477
AC008750.3	0	0.0891621	0.0390477
AC008750.4	0.0458444	0.0445811	0.136667
AC008750.6	0	0.0445811	0
AC008751.1	0	0	0.0390477
AC008751.3	0.0229222	0	0.0195239
AC008752.1	0	0	0
AC008752.2	0.0458444	0.0222905	0.0195239
AC008752.3	0	0	0.0390477
AC008752.4	0.171917	0.200615	0.25381
AC008753.1	0.355294	2.74174	2.81144
AC008758.2	0	0.0222905	0
AC008758.4	0.481367	0.40123	0.527144
AC008758.6	0.0229222	0.0668716	0.0195239
AC008759.1	0	0.0222905	0
AC008759.3	0	0.0445811	0
AC008760.1	0.0114611	0	0.0390477
AC008760.2	0.183378	0.0891621	0.0585716
AC008761.1	0	0.0222905	0.0195239
AC008761.2	0	0.0222905	0.0195239
AC008764.10	0.0916889	0.0891621	0.136667
AC008764.2	0	0	0.0195239
AC008764.3	0.0114611	0	0
AC008764.4	0	0	0
AC008764.5	0	0	0
AC008764.6	0.630361	1.09224	0.995717
AC008764.7	0.0802278	0.0222905	0.0976193
AC008764.8	1.10027	1.58263	0.527144
AC008764.9	0.0114611	0.0222905	0
AC008770.2	0	0	0.0390477
AC008770.3	0.0343833	0.0222905	0.156191
AC008771.1	12.8708	12.4604	12.3586
AC008781.1	0.0114611	0.0222905	0
AC008781.2	0.0229222	0.0222905	0.0195239
AC008798.2	0	0	0.0195239
AC008799.1	0.607439	0.958493	0.898098
AC008802.1	0.0343833	0.178324	0.25381
AC008805.2	0	0	0
AC008810.1	0.0229222	0.0445811	0.0780954
AC008813.1	0.458444	0.958493	1.07381
AC008817.1	0.0229222	0.0222905	0.0585716
AC008834.1	0	0	0.0390477
AC008840.1	0.183378	0.468101	0.0976193
AC008850.1	0.607439	0.490392	0.624764
AC008868.1	0.0343833	0.0445811	0.0780954
AC008869.1	0	0	0
AC008870.2	0.733511	1.02536	0.722383
AC008873.1	0.160456	0.156034	0.0585716
AC008875.1	0.538672	0.958493	0.60524
AC008875.2	0.297989	0.133743	0.234286
AC008875.3	9.2835	12.5496	14.0767
AC008883.3	0.10315	0.156034	0.234286
AC008892.1	0.0114611	0	0
AC008894.2	0.2063	0.334358	0.25381
AC008894.3	0.217761	0.334358	0.292858
AC008895.1	0.171917	0.267486	0.25381
AC008897.1	0.0114611	0	0.0195239
AC008897.2	0.0573055	0	0.0195239
AC008897.3	1.0315	0.378939	0.429525
AC008906.1	0.183378	0.156034	0.214762
AC008906.2	0	0.0222905	0.0195239
AC008914.1	0.0343833	0.111453	0.136667
AC008915.2	0.137533	0.0445811	0.0976193
AC008915.3	2.48706	2.80861	3.08477
AC008937.2	0.0114611	0	0
AC008937.3	0.126072	0.0891621	0.25381
AC008945.1	0	0.0445811	0.0780954
AC008946.1	1.15757	0.913912	1.19096
AC008953.1	0.699128	1.13682	0.956669
AC008957.1	0.0114611	0.0445811	0.0390477
AC008957.3	0.0229222	0.0668716	0.0585716
AC008958.1	0	0	0
AC008966.1	3.03719	3.85626	4.72477
AC008966.2	0.148994	0.245196	0.370953
AC008966.3	0.0229222	0.0891621	0.0195239
AC008967.1	0	0	0
AC008969.1	2.95697	4.72559	3.74858
AC008969.2	0	0.0222905	0
AC008972.1	0.435522	0.445811	0.566192
AC008972.2	0.332372	0.222905	0.468573
AC008982.2	0.355294	0.289777	0.175715
AC008991.1	0.126072	0	0
AC008992.1	0	0	0.0195239
AC008993.1	0.0114611	0	0
AC008993.3	0.0573055	0.0445811	0.0390477
AC009005.1	0.51575	0.200615	0.25381
AC009014.1	0	0.0222905	0
AC009019.2	0	0	0
AC009021.1	0.0114611	0	0
AC009022.1	0	0	0.0195239
AC009027.1	0.0458444	0.0891621	0.0780954
AC009032.1	0.183378	0.312067	0.117143
AC009034.1	0.0114611	0.0445811	0
AC009035.1	0	0	0
AC009041.1	0.0114611	0	0
AC009041.2	0.0114611	0	0
AC009041.3	0.194839	0.40123	0.195239
AC009053.1	0.217761	0.334358	0.156191
AC009053.2	0.320911	0.267486	0.35143
AC009054.1	0	0.0445811	0.0195239
AC009054.2	0.446983	0.40123	0.527144
AC009055.2	0	0	0.0195239
AC009060.1	0	0	0.0195239
AC009061.1	0	0	0.0195239
AC009061.2	1.93693	1.11453	1.64
AC009063.2	0.641822	0.445811	0.585716
AC009063.3	0.0343833	0	0.0390477
AC009063.4	0.0229222	0	0
AC009065.3	0.0343833	0.133743	0.117143
AC009065.4	1.18049	1.67179	1.97191
AC009065.5	0.0114611	0	0
AC009065.6	0.0114611	0	0.0390477
AC009065.8	0	0.0222905	0.0390477
AC009075.2	0.0229222	0.0668716	0.0195239
AC009078.1	0.401139	0.579554	0.449049
AC009078.2	0	0	0
AC009078.3	0.653283	0.534973	0.566192
AC009081.2	0	0	0.0195239
AC009084.2	0	0.0222905	0
AC009084.3	0.217761	0.111453	0.136667
AC009086.1	0.0343833	0.0891621	0.0195239
AC009088.1	0.0229222	0.0445811	0.0585716
AC009088.2	0	0	0
AC009088.4	0.0573055	0.0445811	0.117143
AC009090.1	0.630361	0.735588	1.28857
AC009090.4	0.0458444	0.0668716	0.117143
AC009090.5	0.10315	0.0891621	0.214762
AC009090.6	0.0229222	0	0.0390477
AC009093.1	12.4811	10.2091	9.11764
AC009093.10	0.0229222	0.0222905	0.0195239
AC009093.2	0.0458444	0.0668716	0.0390477
AC009093.3	0.0343833	0.0222905	0.0390477
AC009093.4	0.0114611	0	0
AC009093.5	0.0114611	0	0.0195239
AC009093.6	0.0916889	0.133743	0.0976193
AC009093.7	0.0114611	0.0222905	0.0195239
AC009093.8	0.148994	0.0445811	0.0780954
AC009094.1	0.0916889	0.0891621	0.136667
AC009097.2	0	0.0445811	0.0195239
AC009097.3	0	0.0222905	0.0390477
AC009097.4	0.0229222	0.0222905	0.0195239
AC009107.2	0.6189	0.891621	1.11286
AC009108.1	0.0229222	0.178324	0.0195239
AC009108.3	0.194839	0.312067	0.292858
AC009108.4	0	0	0
AC009113.1	2.49852	4.81476	4.6662
AC009117.1	0.0458444	0.0891621	0.0780954
AC009118.2	0.0802278	0.200615	0.195239
AC009119.1	0.0343833	0.267486	0.214762
AC009120.1	0.561594	0.490392	0.937145
AC009120.2	2.17761	2.5857	2.42096
AC009120.4	0	0.0222905	0
AC009120.5	0.10315	0.133743	0.136667
AC009121.3	0.0114611	0	0
AC009121.4	0.30945	0.312067	0.195239
AC009126.1	0.699128	1.27056	1.23
AC009127.1	0	0.111453	0.0390477
AC009127.2	0.194839	0.133743	0.331906
AC009133.1	6.04	5.52805	4.90049
AC009133.2	0	0.0222905	0
AC009133.3	0.0114611	0.0668716	0.0195239
AC009133.4	0.378217	0.245196	0.156191
AC009135.2	0	0.0222905	0
AC009137.2	0.0229222	0.0445811	0
AC009139.1	0	0.0445811	0
AC009139.2	0.0229222	0	0.0195239
AC009145.1	0.0114611	0.0222905	0.0195239
AC009145.2	0	0	0.0195239
AC009145.4	0.0229222	0	0.0780954
AC009148.1	0.51575	0.579554	0.800478
AC009152.1	0.0343833	0.0445811	0.0195239
AC009152.3	0	0	0
AC009152.6	0.0573055	0.0222905	0.0195239
AC009153.1	0	0	0.0195239
AC009154.2	0	0.0222905	0
AC009158.1	0	0.0222905	0
AC009159.1	0.0114611	0	0
AC009159.2	0.0458444	0.156034	0.0585716
AC009159.3	0.469905	0.490392	0.546668
AC009163.2	0	0.0222905	0
AC009163.4	0.0343833	0.0222905	0.0195239
AC009163.6	0.0229222	0.0222905	0
AC009163.7	0.664744	0.557263	1.01524
AC009166.1	0	0.0445811	0.0390477
AC009166.2	0.0229222	0.156034	0.175715
AC009166.3	0.0114611	0	0
AC009169.1	0	0.0222905	0
AC009171.1	0.0458444	0.0222905	0.0195239
AC009171.2	0.114611	0.0445811	0.234286
AC009185.1	0	0.0222905	0
AC009220.1	1.37533	5.81783	16.6929
AC009220.2	0.0916889	0.0891621	0.25381
AC009220.3	0	0	0.0390477
AC009226.1	0	0.0222905	0.0195239
AC009227.1	0	0	0
AC009228.1	0.2063	0.312067	0.312382
AC009228.2	0	0.0222905	0
AC009229.2	0.0229222	0	0.0390477
AC009236.1	1.07734	1.42659	0.937145
AC009236.2	0.0229222	0.0222905	0
AC009237.14	2.89966	4.30207	3.0262
AC009237.15	0.355294	0.245196	0.331906
AC009237.17	0	0	0
AC009237.3	3.10596	2.92006	2.47953
AC009238.2	0.0114611	0.0222905	0
AC009238.3	0.0343833	0	0.0195239
AC009242.1	0.0573055	0	0.0390477
AC009244.1	0.974194	0.557263	0.917622
AC009244.2	0.0114611	0	0
AC009245.1	2.46414	3.67794	7.94621
AC009248.2	0.0229222	0.0445811	0
AC009263.1	0.0573055	0.200615	0.0585716
AC009264.1	0.0458444	0.0222905	0.0390477
AC009268.1	0	0.0222905	0
AC009268.2	0.160456	0.133743	0.0780954
AC009268.3	0.0114611	0	0.0780954
AC009269.1	0	0	0.0780954
AC009269.2	0	0.0222905	0
AC009269.3	0.0114611	0.0222905	0
AC009269.4	1.07734	0.534973	0.702859
AC009269.5	0.435522	0.133743	0.0976193
AC009271.1	0.160456	0.0668716	0.273334
AC009271.2	0.0687667	0.0222905	0.0780954
AC009275.1	1.70771	1.71637	1.77667
AC009276.1	0	0	0
AC009283.1	2.45268	2.3628	3.14334
AC009292.1	0.0114611	0	0
AC009296.1	0.0114611	0.178324	0.25381
AC009299.2	0	0.0222905	0.0195239
AC009301.1	0	0	0
AC009303.1	0.0573055	0.0891621	0.0976193
AC009303.2	0.0114611	0	0
AC009303.4	1.04296	2.1176	1.99143
AC009309.1	0.10315	0.0222905	0.0585716
AC009309.2	1.11173	0.668716	0.878574
AC009312.1	4.64175	4.61414	5.44716
AC009313.1	0	0	0.0195239
AC009313.2	0	0	0
AC009314.1	0	0	0
AC009315.1	0.114611	0.133743	0.25381
AC009318.1	0.584517	0.713297	0.644287
AC009318.2	2.45268	3.0538	2.79191
AC009318.3	0.92835	1.42659	1.83524
AC009318.4	0.275067	0.178324	0.234286
AC009319.1	0	0	0
AC009336.1	0	0	0
AC009336.2	0	0.0222905	0
AC009362.1	1.70771	5.77325	6.03287
AC009365.1	0	0	0
AC009387.1	0.0114611	0.0445811	0.117143
AC009403.1	1.04296	1.27056	0.702859
AC009403.2	0.0114611	0.0222905	0
AC009404.1	4.58444	3.45503	4.21715
AC009407.1	0	0	0.0195239
AC009411.1	0.0114611	0	0.0195239
AC009413.1	0.0114611	0.0222905	0
AC009446.1	0.0229222	0.0668716	0.0390477
AC009464.1	0.0114611	0	0
AC009474.1	0	0.0222905	0.0780954
AC009480.2	0	0.0668716	0.0780954
AC009486.1	0	0.0222905	0
AC009486.2	0.0229222	0	0
AC009495.1	0.0802278	0	0.0780954
AC009495.2	0	0.0222905	0.0390477
AC009495.3	0.0343833	0.0668716	0.0585716
AC009500.1	0.0114611	0.0222905	0
AC009501.2	0	0	0
AC009506.1	0.92835	2.49654	1.38619
AC009509.1	0.0343833	0.0222905	0
AC009509.2	0	0	0.0195239
AC009509.3	0	0.0222905	0
AC009509.5	0.114611	0.0891621	0.214762
AC009511.1	0	0	0
AC009511.2	0	0.0222905	0
AC009517.1	0.0573055	0.0668716	0.0390477
AC009518.1	0.0114611	0	0
AC009522.1	0.0687667	0.0222905	0.0585716
AC009533.1	0.0573055	0.0668716	0.156191
AC009542.1	0.0114611	0.0222905	0.0390477
AC009542.2	0	0	0.0195239
AC009549.1	5.59302	7.37817	4.95906
AC009554.2	0	0	0.0195239
AC009558.1	0	0	0
AC009560.1	0.0343833	0.156034	0.0976193
AC009560.2	0	0	0
AC009560.4	0	0.0222905	0
AC009567.1	0.0229222	0	0
AC009570.1	0.458444	0.646425	0.273334
AC009623.1	0	0	0
AC009630.1	0.2063	0.735588	0.546668
AC009630.2	0.0114611	0	0.0390477
AC009630.3	0	0	0
AC009630.4	0	0	0
AC009646.1	0.0114611	0	0
AC009646.2	0.0114611	0	0
AC009686.2	0	0.0445811	0
AC009690.1	0	0	0
AC009690.2	0	0.156034	0.0390477
AC009704.2	0.114611	0.133743	0.0195239
AC009704.3	0	0.0222905	0
AC009712.1	0	0.0222905	0.0390477
AC009716.1	0	0	0
AC009716.2	0.0114611	0.0891621	0.0195239
AC009720.1	0	0.0222905	0
AC009731.1	0	0.0222905	0
AC009754.1	0.0343833	0.133743	0.0780954
AC009754.2	0.0458444	0.0668716	0.0195239
AC009779.2	10.2348	6.55342	7.41907
AC009779.3	0.0114611	0.0445811	0.0195239
AC009779.4	0.2063	0.512682	0.60524
AC009779.5	0	0	0
AC009779.6	0.0229222	0.0668716	0.0195239
AC009802.1	0.183378	0.111453	0.117143
AC009803.1	0.0573055	0.0445811	0.0585716
AC009804.1	0.0114611	0.0222905	0.0390477
AC009804.2	0	0.0445811	0
AC009806.1	0	0.0222905	0
AC009812.1	4.42399	3.20984	3.22144
AC009812.2	0.0114611	0.0222905	0.0390477
AC009812.3	0	0.0222905	0.0390477
AC009812.4	0.30945	0.534973	0.234286
AC009831.1	1.54725	2.40738	1.73762
AC009831.3	0.0114611	0	0.0195239
AC009831.4	0	0	0.0195239
AC009878.1	0.0229222	0.0891621	0
AC009879.1	0.0114611	0	0
AC009879.3	0.0343833	0	0.0585716
AC009879.4	0	0.0891621	0.0195239
AC009902.1	0	0.0222905	0
AC009902.2	0.0916889	0.133743	0.0585716
AC009902.3	0.0458444	0.156034	0.0585716
AC009908.1	0.0114611	0	0
AC009927.1	0.217761	0.40123	0.60524
AC009945.1	0	0	0.0195239
AC009948.1	0.30945	0.334358	0.410001
AC009948.2	0.630361	0.468101	0.780954
AC009948.3	0.137533	0.267486	0.156191
AC009950.1	0.0916889	0.0222905	0.0195239
AC009951.4	0.183378	0.312067	0.117143
AC009951.5	0	0	0
AC009951.6	0.733511	1.73866	2.63572
AC009955.2	0.0343833	0	0
AC009955.3	0.0229222	0	0
AC009955.4	0.0687667	0.267486	0.312382
AC009961.1	0.378217	0.468101	0.292858
AC009961.2	0.0114611	0	0
AC009961.3	0.744972	0.82475	0.585716
AC009962.1	0.229222	0.334358	0.156191
AC009963.2	0	0.0222905	0
AC009971.1	0	0.0222905	0
AC009974.1	0.194839	0.245196	0.312382
AC009974.2	0	0.0222905	0
AC009975.2	0.0114611	0	0
AC009977.1	0	0.0445811	0
AC009996.1	0.676205	0.691007	0.741907
AC009997.1	0.0114611	0.0891621	0.0585716
AC010082.1	0	0.0222905	0.0195239
AC010086.3	0	0	0.0390477
AC010092.1	0.0114611	0	0.0195239
AC010095.1	0	0.0222905	0.0195239
AC010096.1	0.0114611	0.0445811	0.0780954
AC010099.1	0.584517	1.4043	1.3081
AC010132.2	0.0343833	0.0891621	0.0780954
AC010132.4	0.0573055	0.111453	0.0780954
AC010136.1	0.0573055	0.0668716	0.0390477
AC010148.1	0.0229222	0.0222905	0.0585716
AC010149.1	0	0	0.0390477
AC010163.1	0	0	0.0195239
AC010168.1	0	0	0
AC010168.2	1.70771	1.71637	1.56191
AC010173.1	0.2063	0.445811	0.390477
AC010173.2	0.0114611	0.0445811	0
AC010177.1	0	0.0222905	0
AC010181.1	0	0	0.0195239
AC010182.1	0.137533	0.178324	0.156191
AC010184.1	0.6189	1.04766	0.820002
AC010186.1	0.0229222	0.0222905	0
AC010186.2	0.252144	0.334358	0.370953
AC010186.3	3.18619	2.42967	2.36239
AC010197.1	0	0.0222905	0
AC010197.2	0.0114611	0.0222905	0
AC010198.1	0.0458444	0.0222905	0.0780954
AC010198.2	5.99416	10.1645	12.3
AC010200.1	0.0114611	0	0
AC010201.1	0.401139	0.222905	0.136667
AC010201.2	0.217761	0.289777	0.0390477
AC010201.3	0	0.0222905	0
AC010203.1	0.0458444	0.0222905	0.0585716
AC010203.2	0.0229222	0.0668716	0.0585716
AC010205.1	0.137533	0.178324	0.156191
AC010207.1	0.148994	0.334358	0.0976193
AC010210.1	0.630361	0.42352	0.624764
AC010226.1	1.53579	1.8947	2.06953
AC010230.1	0.0114611	0	0
AC010240.1	0.0573055	0.0222905	0.156191
AC010240.2	0.0114611	0.156034	0.0976193
AC010240.3	0.0229222	0.0222905	0
AC010245.1	0.0114611	0.0222905	0.0195239
AC010245.2	0.6189	0.534973	0.468573
AC010247.1	0.962733	1.22598	0.85905
AC010247.2	0.378217	1.31514	0.937145
AC010255.1	0.2063	0.200615	0.156191
AC010255.3	0	0	0.0195239
AC010267.1	0	0	0.0195239
AC010271.1	0	0	0.0195239
AC010271.2	0.0802278	0.0445811	0.0585716
AC010271.3	0	0	0
AC010273.2	0.0916889	0.312067	0.25381
AC010273.3	0.0687667	0.0222905	0.117143
AC010280.1	0	0	0
AC010280.3	0.0114611	0	0
AC010285.2	0	0	0.0390477
AC010285.3	0	0	0.0195239
AC010300.1	0	0.0445811	0
AC010301.1	0.126072	0.289777	0.156191
AC010307.1	0.0229222	0.0222905	0.0195239
AC010307.3	0	0.0222905	0
AC010307.4	0.0114611	0	0
AC010319.1	0.0458444	0.0891621	0.0780954
AC010319.3	0	0	0.0390477
AC010319.4	0	0	0.0195239
AC010319.5	0	0	0
AC010320.1	0.137533	0.468101	0.25381
AC010320.3	0.0114611	0.0445811	0.0195239
AC010320.4	0	0	0.0195239
AC010323.2	0.10315	0.312067	0.195239
AC010325.1	0.0343833	0.111453	0.0585716
AC010325.2	0.0458444	0.0222905	0.175715
AC010326.1	0.0114611	0.111453	0.175715
AC010326.3	0.0343833	0.0445811	0.0780954
AC010326.4	1.75355	1.82782	2.83096
AC010327.3	0.0343833	0.0891621	0.0976193
AC010327.4	1.42118	1.56034	1.19096
AC010327.5	0.0573055	0	0.0390477
AC010327.6	0	0	0.0195239
AC010327.7	0.286528	0.312067	0.292858
AC010327.8	0.286528	0.668716	0.683335
AC010328.1	0	0	0
AC010328.2	0.0458444	0.200615	0.0976193
AC010329.1	0	0.0222905	0.0195239
AC010329.2	0	0.0222905	0
AC010329.5	0	0	0
AC010331.1	0.481367	0.468101	0.292858
AC010332.1	0.0343833	0.0445811	0.0585716
AC010332.3	0.687667	0.624135	0.50762
AC010335.1	0	0.0222905	0
AC010335.3	0.126072	0.0668716	0.0780954
AC010336.1	0.2063	0.267486	0.331906
AC010336.2	0.0229222	0.0222905	0
AC010336.4	0.0458444	0.0668716	0
AC010336.5	0.2063	0.156034	0.175715
AC010336.7	0.114611	0.0445811	0
AC010342.1	0.0573055	0.312067	0.0390477
AC010343.1	24.0798	24.7648	38.6377
AC010343.3	0.0458444	0	0.0195239
AC010350.1	0	0.0222905	0
AC010359.2	0.2063	0.356649	0.234286
AC010359.3	0.6189	0.289777	0.50762
AC010368.1	0	0.111453	0.0585716
AC010376.1	0.0114611	0	0
AC010378.1	0	0.0222905	0
AC010385.1	0.0114611	0	0
AC010387.1	0	0.0222905	0
AC010395.2	0	0	0.0195239
AC010401.1	0.0229222	0.0222905	0.0195239
AC010401.2	0	0	0.0195239
AC010406.1	0	0	0
AC010409.1	0.0114611	0.111453	0.0585716
AC010409.2	0	0	0.0195239
AC010422.1	0.0802278	0.111453	0.136667
AC010422.2	0.171917	0.178324	0.214762
AC010422.3	0.160456	0.0445811	0.0780954
AC010422.4	0.0114611	0.0668716	0
AC010422.8	0.0687667	0.133743	0.175715
AC010435.1	0.240683	0.601844	0.663811
AC010442.1	0.0458444	0.0891621	0.195239
AC010457.1	0.0229222	0.0222905	0.0780954
AC010460.1	0	0	0
AC010460.3	0.114611	0.40123	0.175715
AC010463.3	0.137533	0.0445811	0.0390477
AC010468.2	0	0.0222905	0
AC010469.1	0.30945	0.356649	0.60524
AC010469.2	0.10315	0.111453	0.117143
AC010476.1	0.0573055	0.0668716	0.25381
AC010476.2	0	0	0.0390477
AC010478.1	0.710589	1.20369	0.995717
AC010480.1	0.0114611	0.0222905	0.0195239
AC010487.1	0.160456	0.267486	0.214762
AC010491.1	0.263606	0.378939	0.820002
AC010501.2	0.0458444	0.0445811	0.0195239
AC010503.5	0.0114611	0	0
AC010504.1	0.0343833	0	0.0195239
AC010511.1	0	0.0222905	0.0390477
AC010519.1	0.126072	0.222905	0.175715
AC010530.1	0.0114611	0.0891621	0.0976193
AC010531.2	0.0343833	0.178324	0.117143
AC010531.3	0.0114611	0	0.0195239
AC010531.4	0	0	0.0195239
AC010531.5	0	0	0
AC010531.6	0.6189	1.02536	0.644287
AC010531.7	0	0.0222905	0
AC010533.1	0.126072	0.312067	0.175715
AC010536.1	0.0916889	0.156034	0.0390477
AC010536.3	0.0229222	0.0445811	0.0195239
AC010538.1	1.61602	1.1814	0.995717
AC010542.2	0	0.0222905	0.0390477
AC010542.4	0.0229222	0	0.0585716
AC010542.5	0.0114611	0.0891621	0.0585716
AC010547.1	0.0458444	0.0668716	0.214762
AC010547.4	0	0	0.0195239
AC010547.6	0	0.0222905	0
AC010591.1	0	0.0222905	0
AC010598.1	0.0343833	0.0222905	0
AC010601.1	0	0	0.0195239
AC010601.2	0	0.0222905	0
AC010605.1	0.0114611	0	0.0195239
AC010609.1	0	0	0
AC010615.1	0.0916889	0.312067	0.156191
AC010615.2	0	0.0445811	0
AC010615.3	0	0	0.0195239
AC010618.1	0.114611	0.178324	0.117143
AC010618.2	0	0	0.0195239
AC010618.3	3.40395	4.19062	4.52954
AC010619.2	0.0114611	0.0222905	0
AC010620.1	0	0.0222905	0
AC010620.2	0	0.0222905	0
AC010623.1	0.0802278	0.178324	0.136667
AC010624.1	0.217761	0.334358	0.527144
AC010624.2	0.217761	0.0891621	0
AC010624.3	0	0.0445811	0
AC010624.5	0.320911	0.445811	0.234286
AC010627.1	0	0.0445811	0.0585716
AC010631.1	0.0343833	0.0891621	0.156191
AC010632.1	0.0114611	0	0.0195239
AC010632.2	0.0802278	0.245196	0.136667
AC010632.3	0	0.0222905	0
AC010636.2	0	0.0222905	0
AC010641.2	0.0114611	0.0222905	0.0976193
AC010642.2	6.189	8.33666	5.79859
AC010643.1	0	0.0222905	0
AC010653.1	0.0114611	0	0
AC010653.3	0.183378	0.133743	0.273334
AC010654.1	0.263606	0.0891621	0.0976193
AC010655.1	0.0343833	0.0891621	0.0390477
AC010677.1	0.538672	1.15911	0.800478
AC010680.1	0.0114611	0.0222905	0.0195239
AC010680.2	0.664744	0.802459	0.663811
AC010680.3	0.217761	0.40123	0.312382
AC010680.4	0.0458444	0.111453	0.0585716
AC010680.5	0.0802278	0.111453	0.0195239
AC010683.1	0.0802278	0.200615	0.25381
AC010719.1	0.2063	0.40123	0.25381
AC010722.1	0	0	0.0195239
AC010729.1	0	0	0
AC010729.2	0.0343833	0.0445811	0.0780954
AC010735.1	0.0802278	0	0.117143
AC010735.2	1.27218	1.35972	1.15191
AC010745.2	0	0.0445811	0.0195239
AC010746.2	0	0	0.0195239
AC010754.1	0.0802278	0.0445811	0.0390477
AC010761.1	0.252144	1.58263	0.449049
AC010761.2	0	0	0
AC010761.3	0	0	0
AC010761.5	0.0114611	0	0
AC010761.6	0.0114611	0.0222905	0
AC010768.3	0	0.0222905	0.0585716
AC010776.2	0.916889	0.668716	1.01524
AC010776.3	0.297989	0.312067	0.292858
AC010789.2	0	0	0.0195239
AC010809.1	0.0916889	0.156034	0.0976193
AC010809.2	0.240683	0.691007	0.527144
AC010809.3	0.0229222	0.0445811	0
AC010834.1	0.0229222	0.178324	0.0780954
AC010834.2	0.0802278	0.0668716	0.0585716
AC010834.3	0.0916889	0.178324	0.0780954
AC010857.1	0	0.0222905	0
AC010864.1	0.378217	0.42352	0.410001
AC010867.1	0.0343833	0.133743	0.117143
AC010872.2	0	0.0222905	0
AC010878.1	0.275067	0.534973	0.331906
AC010883.1	0.10315	0.378939	0.214762
AC010883.3	0.2063	1.29285	1.7181
AC010886.1	0	0	0
AC010889.1	0.6189	0.691007	0.429525
AC010889.2	0.378217	0.222905	0.214762
AC010894.1	0.905428	0.713297	0.85905
AC010894.2	0.126072	0.0668716	0.0976193
AC010894.4	0	0	0
AC010896.1	2.15469	1.51576	2.81144
AC010900.1	0.0229222	0.0445811	0
AC010904.2	0.194839	0.356649	0.25381
AC010913.1	0.767894	0.713297	0.741907
AC010928.1	0	0	0
AC010928.2	0.0114611	0	0.0390477
AC010931.1	0	0.0222905	0.0195239
AC010931.2	0.0229222	0.0668716	0
AC010967.1	0	0.0222905	0
AC010967.3	0	0.0222905	0.0195239
AC010969.2	7.90817	8.18063	11.441
AC010969.3	0	0	0.0195239
AC010973.2	0	0.0222905	0.0195239
AC010974.1	0	0	0.0195239
AC010976.1	0	0.0222905	0
AC010976.2	0.0916889	0.0445811	0.0390477
AC010978.1	0	0.0222905	0.0390477
AC010991.1	0	0.0222905	0
AC010996.1	0.0114611	0.0445811	0.0976193
[truncated: 36,341 more rows]

## Sheet: Sheet2
Sheet 2. Differentially expressed Gene tables of each infected subset compared to cells with low parasite mapped reads
log2 fold changes, pvalue and adjusted pvalue(FDR) estimated with ZINBWAVE, DESeq2 pipeline are shown.
dataset	DeepSet	DeepSet	DeepSet	DeepSet	DeepSet	DeepSet	DeepSet	DeepSet	DeepSet	DeepSet	DeepSet	DeepSet	LargeSet	LargeSet	LargeSet	LargeSet	LargeSet	LargeSet	LargeSet	LargeSet	LargeSet	LargeSet	LargeSet	LargeSet
subset	BAG1+	BAG1+	BAG1+	SAG1+	SAG1+	SAG1+	+/+	+/+	+/+	ND/ND	ND/ND	ND/ND	BAG1+	BAG1+	BAG1+	SAG1+	SAG1+	SAG1+	+/+	+/+	+/+	ND/ND	ND/ND	ND/ND	GeneSet Flag (if the gene is in the geneset, the value is 1. please filter the gene rows with this value to select the pathway of interest)
gene	log2foldChange	pvalue	fdr	log2foldChange	pvalue	fdr	log2foldChange	pvalue	fdr	log2foldChange	pvalue	fdr	log2foldChange	pvalue	fdr	log2foldChange	pvalue	fdr	log2foldChange	pvalue	fdr	log2foldChange	pvalue	fdr	TNFA_SIGNALING_VIA_NFKB	HYPOXIA	CHOLESTEROL_HOMEOSTASIS	MITOTIC_SPINDLE	WNT_BETA_CATENIN_SIGNALING	TGF_BETA_SIGNALING	IL6_JAK_STAT3_SIGNALING	DNA_REPAIR	G2M_CHECKPOINT	APOPTOSIS	NOTCH_SIGNALING	ADIPOGENESIS	ESTROGEN_RESPONSE_EARLY	ESTROGEN_RESPONSE_LATE	ANDROGEN_RESPONSE	MYOGENESIS	PROTEIN_SECRETION	INTERFERON_ALPHA_RESPONSE	INTERFERON_GAMMA_RESPONSE	APICAL_JUNCTION	APICAL_SURFACE	HEDGEHOG_SIGNALING	COMPLEMENT	UNFOLDED_PROTEIN_RESPONSE	PI3K_AKT_MTOR_SIGNALING
A1BG	-0.0150681	0.338569	NA	-0.00907158	0.650254	NA	-0.00586676	0.547228	NA	-0.0069472	0.725261	NA	7.88905e-05	0.433575	NA	0.00677482	0.379746	NA	0.000118933	0.686994	NA	-1.68539e-05	0.938635	NA	0	0	0	0	0	0	0	0	0	0	0	0	0	0	0	0	0	0	0	0	0	0	0	0	0
A1BG.AS1	-0.437485	0.0106644	NA	-0.114053	0.792126	0.821525	0.133208	0.565764	NA	-0.326059	0.353517	0.554357	0.0149837	0.561471	0.838068	0.181252	0.575532	NA	0.0580933	0.111134	NA	-0.0971212	0.543479	NA	0	0	0	0	0	0	0	0	0	0	0	0	0	0	0	0	0	0	0	0	0	0	0	0	0
A2M	-0.291197	0.232813	0.384182	-0.340814	0.345445	0.540683	-0.0509447	0.840356	0.853164	-0.474476	0.222998	0.476622	0.0917129	0.228202	0.647872	-0.372199	0.355666	NA	0.141151	0.11937	0.486273	-0.533931	0.261277	NA	0	0	0	0	0	0	1	0	0	0	0	0	0	0	0	0	0	0	0	0	0	0	0	0	0
A2M.AS1	0.0136663	0.385308	NA	0.120727	0.175572	NA	0.0112613	0.512918	NA	0.032413	0.380872	NA	-8.82519e-05	0.693662	NA	-0.000485692	0.856817	NA	0.00133826	0.64665	NA	-0.000145698	0.922397	NA	0	0	0	0	0	0	0	0	0	0	0	0	0	0	0	0	0	0	0	0	0	0	0	0	0
A4GALT	-0.100444	0.539394	0.609895	-0.0693425	0.66428	0.733198	-0.139969	0.512088	0.61035	-0.0453936	0.682444	0.746195	0.0597617	0.216142	0.637416	-0.617971	0.106544	NA	0.0150771	0.776597	0.881817	0.25969	0.665325	NA	0	0	0	0	0	0	0	0	0	0	0	0	0	0	0	0	0	0	0	0	0	0	0	0	0
AAAS	-0.0860362	0.474631	NA	-0.737967	0.0472174	0.246302	-0.109254	0.526301	0.618419	-0.347032	0.340901	0.549713	-0.0199874	0.435222	0.784431	-0.188251	0.349627	NA	0.0557924	0.132358	0.505723	-0.13091	0.462491	NA	0	0	0	0	0	0	0	1	0	0	0	0	0	0	0	0	0	0	0	0	0	0	0	0	0
AACS	0.310442	0.141327	NA	0.413245	0.242408	0.470571	0.180796	0.480538	0.590133	0.751025	0.0561273	0.325254	0.0115281	0.703401	0.865531	0.188125	0.606461	NA	0.0244958	0.498268	0.813702	0.338683	0.410543	NA	0	0	0	0	0	0	0	0	0	0	0	0	0	0	0	0	0	0	0	0	0	0	0	0	0
AADACL4	NA	NA	NA	NA	NA	NA	NA	NA	NA	NA	NA	NA	5.76794e-05	0.770223	NA	-4.56447e-05	0.929292	NA	-4.49346e-05	0.258259	NA	-2.37836e-05	0.936644	NA	0	0	0	0	0	0	0	0	0	0	0	0	0	0	0	0	0	0	0	0	0	0	0	0	0
AADAT	0.380485	0.0529243	NA	0.317469	0.309596	0.51792	0.571659	0.0182123	NA	0.79857	0.0448766	NA	-0.00997469	0.248714	NA	-0.0612386	0.482792	NA	-0.0137955	0.507119	NA	-0.0270625	0.641229	NA	0	0	0	0	0	0	0	0	0	0	0	0	0	0	0	0	0	0	0	0	0	0	0	0	0
AAGAB	-0.45077	0.0138491	0.10572	-0.182731	0.210337	0.443932	0.208596	0.134946	0.348353	-0.718281	0.0379591	0.29399	-0.00584319	0.812712	0.879229	0.375306	0.45731	NA	0.06576	0.192204	0.581936	0.916612	0.149451	NA	0	0	0	0	0	0	0	0	0	0	0	0	0	0	0	0	0	0	0	0	0	0	0	0	0
AAK1	-0.237464	0.179922	0.343548	-0.214141	0.419824	0.585718	-0.139011	0.467362	0.582094	0.0416246	0.663198	0.7331	0.0571156	0.226369	0.646072	0.271016	0.615421	NA	-0.013693	0.771666	0.881117	0.139437	0.774546	NA	0	0	0	0	0	0	0	0	0	0	0	0	0	0	0	0	0	0	0	0	0	0	0	0	0
AAMDC	-0.125505	0.236277	0.386838	0.292344	0.191445	0.428849	0.0209191	0.291924	0.468083	0.31325	0.209945	0.467476	-0.0392035	0.388825	0.764008	0.976413	0.10469	NA	0.0995114	0.115429	0.477522	-0.103679	0.743363	0.858941	0	0	0	0	0	0	0	0	0	0	0	0	0	0	0	0	0	0	0	0	0	0	0	0	0
AAMP	-0.0762461	0.131909	0.300115	-0.290412	0.0711863	0.291867	-0.229869	0.0560559	0.258029	-0.628571	0.0156263	0.22138	0.0302877	0.460937	0.797777	-0.800721	0.181154	0.504467	0.119675	0.0400347	0.292109	0.0445129	0.738258	0.858941	0	0	0	0	0	0	0	0	0	0	0	0	0	0	0	0	0	0	0	0	0	0	0	0	0
AAR2	0.299138	0.140997	0.308284	0.541016	0.103863	0.339801	0.187102	0.426905	0.557931	0.902411	0.0194667	0.242506	0.0230368	0.302513	0.71143	-0.132566	0.383414	NA	0.0314732	0.27481	0.669809	-0.0862763	0.500463	NA	0	0	0	0	0	0	0	0	0	0	0	0	0	0	0	0	0	0	0	0	0	0	0	0	0
AARD	0.0401474	0.822466	NA	0.675214	0.0783248	NA	-0.109747	0.599555	NA	-0.230661	0.255747	NA	0.0141103	0.0513542	NA	0.52524	0.166796	NA	-0.0270428	0.41902	NA	0.180331	0.361345	NA	0	0	0	0	0	0	0	0	0	0	0	0	0	0	0	0	0	0	0	0	0	0	0	0	0
AARS1	0.0342482	0.755179	0.780879	0.505186	0.0184507	0.162593	0.0598992	0.704905	0.742788	0.506536	0.0538369	0.320995	0.109484	0.0344736	0.288005	1.6267	0.00232978	0.070195	0.0915063	0.160242	0.548113	0.711476	0.294045	0.635344	0	0	0	0	0	0	0	0	0	0	0	0	0	0	0	0	0	0	0	0	0	0	0	0	0
AARS2	0.0891308	0.604922	NA	0.061093	0.734193	NA	0.0386596	0.751611	NA	-0.364565	0.143146	NA	-0.023648	0.225527	NA	0.287865	0.404391	NA	-0.0609873	0.0623459	NA	-0.0751513	0.543815	NA	0	0	0	0	0	0	0	0	0	0	0	0	0	0	0	0	0	0	0	0	0	0	0	0	0
AARSD1	-0.0181462	0.43078	NA	-0.0176993	0.67196	NA	0.0258217	0.550889	NA	-0.00546011	0.801389	NA	5.43642e-05	0.826908	NA	-0.00948927	0.791643	NA	0.00467056	0.490041	NA	-0.00245435	0.807487	NA	0	0	0	0	0	0	0	0	0	0	0	0	0	0	0	0	0	0	0	0	0	0	0	0	0
AASDH	-0.0169996	0.835661	NA	0.0223229	0.832154	0.851004	0.0726493	0.753526	NA	-0.0370548	0.824149	0.84641	0.04029	0.317137	0.71881	0.0512612	0.882032	NA	0.0302375	0.541484	0.827027	-0.284233	0.357784	NA	0	0	0	0	0	0	0	0	0	0	0	0	0	0	0	0	0	0	0	0	0	0	0	0	0
AASDHPPT	-0.0275695	0.239289	0.389019	0.470746	0.0410654	0.234675	-0.179014	0.150843	0.363035	0.520451	0.0539342	0.320995	0.00909921	0.752505	0.872387	0.106701	0.763051	NA	0.103449	0.0828464	0.414135	-0.590051	0.158421	0.55495	0	0	0	0	0	0	0	0	0	0	0	0	0	0	0	0	0	0	0	0	0	0	0	0	0
AASS	0.088273	0.473509	NA	-0.100973	0.490367	0.623327	-0.0324042	0.494761	0.599407	-0.348146	0.304331	0.527281	-0.105921	0.00979775	0.138896	-0.0822324	0.85397	NA	0.0101447	0.831539	0.891975	-0.45115	0.21702	NA	0	0	0	0	0	0	0	0	0	0	0	0	0	0	0	0	0	0	0	0	0	0	0	0	0
AATF	0.0153136	0.54318	0.612465	0.374792	0.215611	0.447193	0.416274	0.0626733	0.270215	-0.273806	0.386055	0.570758	0.00339223	0.862949	0.89758	0.866363	0.10836	NA	0.0632248	0.175816	0.566077	-0.306496	0.320199	NA	0	0	0	0	0	0	0	0	0	0	0	0	0	0	0	0	0	0	0	0	0	0	0	0	0
AATK	-0.00355576	0.367453	NA	-0.0132896	0.577132	NA	-0.0073956	0.459207	NA	-0.00929146	0.606161	NA	0.000215116	0.78084	NA	-0.000448631	0.854592	NA	-0.000147418	0.745197	NA	-0.00036227	0.88014	NA	0	0	0	0	0	0	0	0	0	0	0	0	0	0	0	0	0	0	0	0	0	0	0	0	0
ABAT	0.333603	0.0159674	NA	0.458057	0.0469426	NA	0.0607197	0.474864	NA	0.21154	0.26947	NA	-0.00221854	0.331709	NA	-0.00978035	0.669782	NA	0.00508233	0.447003	NA	-0.00300053	0.768257	NA	0	0	0	0	0	0	0	0	0	0	0	0	1	0	0	0	0	0	0	0	0	0	0	0	0
ABCA1	0.18433	0.381847	NA	0.270406	0.42549	0.588341	-0.247387	0.33324	0.496441	-0.0361301	0.759862	0.79929	0.000474845	0.881713	0.905927	0.109885	0.824279	NA	-0.0624769	0.339198	0.724213	-0.626915	0.155697	0.5523	1	0	0	0	0	0	0	0	0	0	0	1	0	0	0	0	1	0	0	0	0	0	0	0	0
ABCA10	-0.00259177	0.777157	NA	-0.00611472	0.703524	NA	-0.0855984	0.122189	NA	-0.0729335	0.338493	NA	-0.00424167	0.0600985	NA	-0.00394899	0.762906	NA	0.00897917	0.225165	NA	-0.00208348	0.816535	NA	0	0	0	0	0	0	0	0	0	0	0	0	0	0	0	0	0	0	0	0	0	0	0	0	0
ABCA11P	-0.014463	0.171157	NA	-0.0251789	0.444847	NA	-0.0173008	0.311644	NA	-0.0157344	0.544264	NA	0.000592339	0.774719	NA	-0.00622246	0.782071	NA	-0.00318375	0.332104	NA	-0.000995801	0.867596	NA	0	0	0	0	0	0	0	0	0	0	0	0	0	0	0	0	0	0	0	0	0	0	0	0	0
ABCA12	0.0113573	0.857952	NA	-0.0195652	0.706845	NA	-0.0130413	0.645194	NA	-0.0203706	0.721897	NA	1.51408e-05	0.924342	NA	-0.000260479	0.914788	NA	-0.000192056	0.421021	NA	-3.05946e-05	0.958339	NA	0	0	0	0	0	0	0	0	0	0	0	0	0	0	0	0	0	0	0	0	0	0	0	0	0
ABCA13	0.213097	0.027456	NA	0.331731	0.0457614	NA	0.0275786	0.519358	NA	-0.0268653	0.478593	NA	7.47635e-05	0.849248	NA	-8.64559e-05	0.915738	NA	0.000166004	0.107272	NA	-0.000180594	0.907973	NA	0	0	0	0	0	0	0	0	0	0	0	0	0	0	0	0	0	0	0	0	0	0	0	0	0
ABCA17P	NA	NA	NA	NA	NA	NA	NA	NA	NA	NA	NA	NA	8.16932e-05	0.825979	NA	-0.0036164	0.860742	NA	0.00187381	0.703981	NA	-0.000235293	0.908011	NA	0	0	0	0	0	0	0	0	0	0	0	0	0	0	0	0	0	0	0	0	0	0	0	0	0
ABCA2	0.0775934	0.626346	NA	0.207562	0.542997	0.654105	-0.451592	0.0543873	NA	0.0243152	0.802592	0.831452	0.0109459	0.734619	NA	0.522939	0.156161	NA	-0.0110806	0.711325	NA	-0.0898359	0.538696	NA	0	0	1	0	0	0	0	0	0	0	0	0	0	0	0	0	0	0	0	0	0	0	0	0	0
ABCA3	-0.0092994	0.560255	NA	-0.00916934	0.750341	NA	0.0356129	0.440067	NA	-0.00518183	0.818619	NA	7.79684e-05	0.542827	NA	-6.53201e-05	0.930192	NA	-7.44149e-07	0.804578	NA	-4.09624e-05	0.945036	NA	0	0	0	0	0	0	0	0	0	0	0	0	1	1	0	0	0	0	0	0	0	0	0	0	0
ABCA4	0.0503989	0.424259	NA	0.0582393	0.570416	NA	0.100042	0.303542	NA	-0.00869928	0.748204	NA	-6.60787e-05	0.646212	NA	-0.0169448	0.727353	NA	-0.00117982	0.882752	NA	-0.00316718	0.782504	NA	0	0	0	0	0	0	0	0	0	0	0	0	0	0	0	0	0	0	0	0	0	0	0	0	0
ABCA5	0.147927	0.454457	0.547051	0.677863	0.0320573	0.211332	0.210706	0.37099	0.522251	0.100151	0.77593	0.811123	-0.0398901	0.380593	0.760215	-0.220724	0.658767	NA	0.0759485	0.197641	0.589256	-0.496825	0.219014	NA	0	0	0	0	0	0	0	0	0	0	0	0	0	0	0	0	0	0	0	0	0	0	0	0	0
ABCA6	-0.40625	0.0673353	0.227133	-0.351428	0.344102	0.540194	0.163186	0.507506	0.607334	-0.78421	0.0654652	0.339787	-0.0651567	0.150304	0.565034	-0.436309	0.200584	NA	-0.134466	0.0146094	0.162399	0.401252	0.491089	NA	0	0	0	0	0	0	0	0	0	0	0	0	0	0	0	0	0	0	0	0	0	0	0	0	0
ABCA7	0.382767	0.037329	NA	-0.170076	0.275697	NA	0.0895998	0.494771	NA	-0.097943	0.433887	NA	0.00158994	0.906078	NA	-0.0153671	0.638045	NA	0.00286404	0.720416	NA	-0.0072496	0.732317	NA	0	0	0	0	0	0	0	0	0	0	0	0	0	0	0	0	0	0	0	0	0	0	0	0	0
ABCA8	-0.18272	0.0853494	NA	-0.149126	0.350664	NA	-0.0891463	0.733502	NA	-0.27876	0.466084	NA	-0.00158839	0.323777	NA	-0.02441	0.81017	NA	-0.0259534	0.20297	NA	-0.00217827	0.795752	NA	0	0	0	0	0	0	0	0	0	0	0	0	0	0	0	0	0	0	0	0	0	0	0	0	0
ABCA9	-0.374641	0.120347	NA	-0.695104	0.0224228	0.178394	-0.474703	0.0828039	0.295805	-0.480811	0.231103	0.482558	-0.00883653	0.814525	0.879408	-0.315663	0.256891	NA	-0.032438	0.519985	0.822294	-0.223566	0.416724	NA	0	0	0	0	0	0	0	0	0	0	0	0	0	0	0	0	0	0	0	0	0	0	0	0	0
ABCB1	-0.0033096	0.477961	NA	-0.00337696	0.732772	NA	0.0114462	0.241631	NA	0.0061463	0.495561	NA	-0.000114214	0.131446	NA	-0.000141033	0.903638	NA	-0.000102493	0.276862	NA	-8.04502e-05	0.919312	NA	0	0	0	0	0	0	0	0	0	0	0	0	0	0	0	0	0	0	0	0	0	0	0	0	0
ABCB10	-0.213065	0.240584	NA	0.724974	0.0441091	0.2418	0.205867	0.331944	NA	-0.322251	0.315562	0.534006	-0.006966	0.665318	NA	-0.0857493	0.466882	NA	0.00357957	0.8718	NA	0.189382	0.366178	NA	0	0	0	0	0	0	0	0	0	0	0	0	0	0	0	0	0	0	0	0	0	0	0	0	0
ABCB4	-0.446701	0.0150502	NA	-0.190228	0.489096	0.622435	-0.0304521	0.609624	NA	0.303238	0.417585	NA	0.010447	0.555173	NA	-0.031156	0.663896	NA	0.0121911	0.550944	NA	-0.0674735	0.553554	NA	0	0	0	0	0	0	0	0	0	0	0	0	0	0	0	0	0	0	0	0	0	0	0	0	0
ABCB5	0.0114604	0.920002	NA	-0.0314933	0.668334	NA	-0.034475	0.513935	NA	-0.0150579	0.785773	NA	-0.0262338	0.153298	NA	-0.0804749	0.592653	NA	0.0217917	0.433548	NA	-0.0540912	0.603249	NA	0	0	0	0	0	0	0	0	0	0	0	0	0	0	0	0	0	0	0	0	0	0	0	0	0
ABCB7	0.107017	0.644245	NA	-0.275996	0.478218	0.615636	0.264004	0.32768	NA	0.258281	0.550289	0.664106	-0.00892492	0.701125	0.865276	-0.19489	0.329022	NA	-0.0278405	0.406212	0.766628	-0.140653	0.433775	NA	0	0	0	0	0	0	0	0	0	0	0	0	0	0	0	0	0	0	0	0	0	0	0	0	0
ABCB8	-0.276047	0.124275	NA	-0.0385231	0.634445	0.712883	0.0027185	0.594275	NA	0.464658	0.222968	0.476622	-0.0359048	0.128116	NA	-0.141374	0.411193	NA	-0.0293549	0.410229	NA	-0.0802654	0.515555	NA	0	0	0	0	0	0	0	0	0	0	0	1	0	0	0	0	0	0	0	0	0	0	0	0	0
ABCB9	-0.0441008	0.58478	NA	0.0900892	0.405886	NA	-0.0306084	0.696872	NA	-0.0814988	0.371499	NA	0.000152774	0.954912	NA	-0.00597121	0.733555	NA	0.00576564	0.402034	NA	-0.00230354	0.822868	NA	0	0	0	0	0	0	0	0	0	0	0	0	0	0	0	0	0	0	0	0	0	0	0	0	0
ABCC1	-0.185881	0.181064	0.344455	-0.0615267	0.300873	0.511883	-0.403718	0.0568176	0.259627	-0.967384	0.010441	0.188562	0.0140204	0.677357	0.862586	0.0568557	0.834848	NA	-0.0353977	0.396344	0.760352	0.233561	0.596917	NA	0	0	0	0	0	0	0	0	0	0	0	0	0	0	0	0	0	0	0	0	0	0	0	0	0
ABCC10	-0.0305092	0.77261	NA	-0.319862	0.359923	0.548502	0.148506	0.532542	NA	-0.115217	0.726211	0.775759	0.0215609	0.217021	NA	0.126196	0.507909	NA	-0.0164206	0.444344	NA	-0.0360312	0.622368	NA	0	0	0	0	0	0	0	0	0	0	0	0	0	0	0	0	0	0	0	0	0	0	0	0	0
ABCC2	-0.000353985	0.501673	NA	-0.00507122	0.682205	NA	-0.00227333	0.588734	NA	-0.00322028	0.706841	NA	4.56284e-05	0.652686	NA	-6.8542e-05	0.920258	NA	-4.07018e-06	0.993475	NA	-3.05646e-05	0.954235	NA	0	0	0	0	0	0	0	0	0	0	0	0	0	0	0	0	0	0	0	0	0	0	0	0	0
ABCC3	-0.481787	0.0326589	NA	-0.550021	0.145392	0.385075	-0.27827	0.285831	NA	-0.557636	0.154492	0.428881	-0.0366003	0.300547	0.710335	-0.359422	0.212754	NA	-0.0784772	0.0898781	0.428897	-0.287383	0.321594	NA	0	0	0	0	0	0	0	0	0	0	0	0	0	0	0	0	0	0	0	0	0	0	0	0	0
ABCC4	-0.205555	0.218539	0.373688	0.161508	0.424345	0.587412	0.118509	0.389024	0.532316	0.0766713	0.514448	0.641895	-0.0145783	0.677683	0.862586	-0.08057	0.80234	NA	-0.0299189	0.551915	0.830207	0.210799	0.673547	NA	0	0	0	0	0	0	0	0	0	0	0	0	0	0	1	0	0	0	0	0	0	0	0	0	0
ABCC5	0.494537	0.0230268	NA	0.022394	0.643427	0.719254	0.20048	0.378771	NA	0.0708132	0.631512	0.712989	-0.0447155	0.140048	0.553075	0.110123	0.763781	NA	0.0313637	0.430608	0.779663	-0.208143	0.41444	NA	0	0	0	0	0	0	0	0	0	0	0	0	0	0	0	0	0	0	0	0	0	0	0	0	0
ABCC6	0.094898	0.347834	NA	-0.272859	0.0809576	NA	-0.174848	0.170808	NA	-0.207195	0.141131	NA	0.00219018	0.696384	NA	0.140057	0.329335	NA	-0.0013305	0.921784	NA	-0.00369376	0.7713	NA	0	0	0	0	0	0	0	0	0	0	0	0	0	0	0	0	0	0	0	0	0	0	0	0	0
ABCC6P1	-0.0112497	0.824118	NA	0.0326625	0.532259	NA	-0.0214733	0.397627	NA	-0.0213998	0.624047	NA	-0.000408541	0.538265	NA	-0.000538547	0.836817	NA	-9.18927e-06	0.954419	NA	-0.000409653	0.858623	NA	0	0	0	0	0	0	0	0	0	0	0	0	0	0	0	0	0	0	0	0	0	0	0	0	0
ABCC6P2	-0.00106991	0.776946	NA	-0.0092801	0.604465	NA	-0.00718303	0.488623	NA	-0.00444544	0.700579	NA	-9.39539e-05	0.631866	NA	-9.75493e-05	0.905672	NA	-7.54389e-05	0.585878	NA	-4.22818e-05	0.955751	NA	0	0	0	0	0	0	0	0	0	0	0	0	0	0	0	0	0	0	0	0	0	0	0	0	0
ABCC9	-0.225156	0.332052	NA	-0.279251	0.408406	0.580005	-0.386168	0.115113	NA	-0.335805	0.375852	0.565752	0.0526403	0.254695	NA	-0.341175	0.284488	NA	0.00137498	0.971412	NA	-0.231732	0.419001	NA	0	0	0	0	0	0	0	0	0	0	0	0	0	0	0	0	0	0	0	0	0	0	0	0	0
ABCD1	0.255411	0.0882392	NA	-0.514326	0.0138532	0.143304	-0.216512	0.197679	NA	0.0393186	0.44417	NA	-0.0271037	0.153326	0.567973	-0.190093	0.334227	NA	0.0138117	0.677471	0.865901	-0.134273	0.480581	NA	0	0	0	0	0	0	0	0	0	0	0	0	0	0	0	0	0	0	0	0	0	0	0	0	0
ABCD2	NA	NA	NA	0.00972953	0.195731	NA	NA	NA	NA	0.0163807	0.127278	NA	4.54242e-05	0.725274	NA	-3.3597e-05	0.943565	NA	-2.02412e-05	0.438969	NA	0.00655985	0.370377	NA	0	0	0	0	0	0	0	0	0	0	0	0	0	0	0	0	0	0	0	0	0	0	0	0	0
ABCD3	0.230273	0.117795	0.287423	0.11336	0.323881	0.52689	0.138929	0.272547	0.453384	-0.680346	0.0602505	0.332649	0.0256131	0.462494	0.797815	-0.41691	0.158073	NA	-4.33352e-05	0.856732	0.898282	-0.337352	0.283795	NA	0	0	0	0	0	0	0	0	0	0	0	0	0	0	0	0	0	0	0	0	0	0	0	0	0
ABCD4	0.437351	0.0285247	0.154963	-0.582228	0.122066	0.362872	0.106915	0.590263	0.663515	-0.111583	0.653451	0.726307	-0.0177669	0.588185	0.846424	-0.498262	0.127675	NA	0.0252626	0.569546	0.835152	0.737098	0.227222	NA	0	0	0	0	0	0	0	0	0	0	0	0	0	0	0	0	0	0	0	0	0	0	0	0	0
ABCE1	-0.0947826	0.179966	0.343548	0.578148	0.00744455	0.103838	0.532043	0.0011163	0.0311396	0.148912	0.197669	0.456777	0.000456946	0.727515	0.867164	0.546975	0.326283	0.623126	0.24177	6.34726e-05	0.00314337	0.181675	0.678761	0.854827	0	0	0	0	0	0	0	0	0	0	0	0	0	0	0	0	0	0	0	0	0	0	0	0	0
ABCF1	-0.0188548	0.367438	0.484058	0.498695	0.0252413	0.190138	-0.167634	0.221961	0.419861	0.473258	0.0641983	0.337621	0.00754657	0.716499	0.866546	0.632097	0.240661	0.562347	0.129177	0.0241	0.219789	0.851343	0.180127	0.557131	0	0	0	0	0	0	0	0	0	0	0	0	0	0	0	0	0	0	0	0	0	0	0	0	0
ABCF2	-0.240834	0.109658	NA	-0.196781	0.202439	0.437484	0.404989	0.0413634	0.2282	0.363377	0.138597	0.417741	-0.0313798	0.399444	0.770751	-0.0945127	0.775855	NA	0.0641331	0.207581	0.602428	-0.4033	0.251496	NA	0	0	0	0	0	0	0	0	0	0	0	0	0	0	0	0	0	0	0	0	0	0	0	0	0
ABCF3	-0.383941	0.0803112	0.241639	0.335797	0.30517	0.514091	-0.0628587	0.680173	0.726326	-0.0966232	0.684963	0.748357	0.00838051	0.776795	0.873052	-0.332005	0.203856	NA	0.0587987	0.155493	0.542158	0.26305	0.521757	NA	0	0	0	0	0	0	0	0	0	0	0	0	0	0	0	0	0	0	0	0	0	0	0	0	0
ABCG1	NA	NA	NA	NA	NA	NA	NA	NA	NA	NA	NA	NA	0.000362269	0.518943	NA	-0.00383248	0.884104	NA	-0.00338998	0.286249	NA	-0.000188171	0.896362	NA	0	0	0	0	0	0	0	0	0	0	0	0	0	0	0	0	0	0	0	0	0	0	0	0	0
ABCG2	0.349486	0.0768542	NA	0.423426	0.174222	NA	-0.204964	0.24594	NA	0.724234	0.0546961	NA	-0.00410386	0.454567	NA	-0.0150768	0.679635	NA	0.0162209	0.060405	NA	-0.00510629	0.780646	NA	0	0	0	0	0	0	0	0	0	0	0	0	0	0	0	0	0	0	0	0	0	0	0	0	0
ABCG4	0.000878743	0.625988	NA	-0.00481306	0.702534	NA	-0.00334794	0.557783	NA	-0.000297552	0.748267	NA	3.0034e-05	0.507132	NA	NA	NA	NA	NA	NA	NA	NA	NA	NA	0	0	0	0	0	0	0	0	0	0	0	0	0	0	0	0	0	0	0	0	0	0	0	0	0
ABHD10	0.00640276	0.447606	NA	0.334895	0.235208	0.463778	-0.0342259	0.462799	0.579039	0.0817842	0.465254	0.611578	0.00866463	0.771368	0.873052	-0.216499	0.321871	NA	-0.00181525	0.935052	0.939686	0.388063	0.321831	NA	0	0	0	0	0	0	0	0	0	0	0	0	0	0	0	0	0	0	0	0	0	0	0	0	0
ABHD11	0.0403166	0.591953	NA	0.0147049	0.58623	0.680827	0.433945	0.0896787	NA	0.522952	0.191157	0.453792	-0.00892922	0.724601	NA	0.253563	0.489672	NA	0.0166793	0.636059	NA	-0.153358	0.460978	NA	0	0	0	0	0	0	0	0	0	0	0	0	0	0	0	0	0	0	0	0	0	0	0	0	0
ABHD11.AS1	-0.00159955	0.533008	NA	-0.00320216	0.753433	NA	-0.000889307	0.706554	NA	0.00968176	0.365667	NA	0.000140756	0.592316	NA	-0.00477316	0.868627	NA	-0.00159308	0.78512	NA	-1.33811e-05	0.970865	NA	0	0	0	0	0	0	0	0	0	0	0	0	0	0	0	0	0	0	0	0	0	0	0	0	0
ABHD12	-0.0940757	0.0694177	0.228935	-0.551097	0.0113977	0.12912	-0.125751	0.0717991	0.282714	0.558348	0.0138268	0.210446	0.0129197	0.683883	0.863701	-0.597464	0.105491	NA	0.0724311	0.179952	0.569317	-0.486637	0.203576	0.561367	0	0	0	0	0	0	0	0	0	0	0	0	0	0	0	0	0	0	0	0	0	0	0	0	0
ABHD13	0.0144598	0.690007	NA	-0.400268	0.27951	0.498934	-0.425913	0.103043	0.318535	-0.0480741	0.710176	0.764258	0.0102913	0.665607	0.86148	-0.137483	0.408399	NA	-0.0342839	0.245504	0.64658	0.254114	0.414428	NA	0	0	0	0	0	0	0	0	0	0	0	0	0	0	0	0	0	0	0	0	0	0	0	0	0
ABHD14A	0.0215288	0.837646	0.84949	-0.399049	0.270373	0.491711	-0.17224	0.489684	0.595872	-0.180119	0.624561	0.708554	-0.030211	0.40602	0.773598	-0.0872385	0.808056	NA	-0.0650961	0.178976	0.568601	-0.40367	0.230263	NA	0	0	0	0	0	0	0	0	0	0	0	0	0	0	0	0	0	0	0	0	0	0	0	0	0
ABHD14B	-0.0312712	0.596715	0.65102	0.138267	0.518606	0.63924	0.127112	0.458422	0.575504	-0.181738	0.501701	0.633051	0.0279564	0.318353	0.719523	-0.283903	0.233911	NA	0.0415742	0.250344	0.651873	-0.2142	0.360341	NA	0	0	0	0	0	0	0	0	0	0	0	0	0	0	0	0	0	0	0	0	0	0	0	0	0
ABHD15	0.0873298	0.666672	NA	-0.082716	0.768106	0.804094	0.115084	0.611082	NA	-0.295597	0.45169	0.605255	-0.00155212	0.891186	0.909686	-0.144357	0.411584	NA	-0.0557764	0.0738872	0.391593	0.245054	0.409604	NA	0	0	0	0	0	0	0	0	0	0	0	0	0	0	0	0	0	0	0	0	0	0	0	0	0
ABHD16A	-0.000185689	0.662842	NA	-0.0018816	0.79328	NA	-0.00199546	0.69918	NA	-0.000574675	0.847646	NA	-7.41853e-06	0.995061	NA	NA	NA	NA	0.000141982	0.381952	NA	NA	NA	NA	0	0	0	0	0	0	0	0	0	0	0	0	0	0	0	0	0	0	0	0	0	0	0	0	0
ABHD17A	-0.09582	0.262	0.40634	-0.134175	0.301298	0.511884	-0.0886936	0.293692	0.469968	-0.944363	0.01104	0.192207	-0.00488885	0.558494	NA	0.0749618	0.48512	NA	-0.00939113	0.396556	NA	-0.0158253	0.655698	NA	0	0	0	0	0	0	0	0	0	0	0	0	0	0	0	0	0	0	0	0	0	0	0	0	0
ABHD17AP3	-0.0188266	0.876475	NA	0.0644168	0.501121	NA	-0.0992894	0.473336	NA	-0.121741	0.294669	NA	0.000125431	0.961319	NA	-0.000829117	0.815735	NA	0.000351236	0.706571	NA	-0.000454168	0.854656	NA	0	0	0	0	0	0	0	0	0	0	0	0	0	0	0	0	0	0	0	0	0	0	0	0	0
ABHD17AP6	0.000616419	0.767043	NA	-0.00128793	0.823147	NA	-0.00274122	0.653109	NA	-0.000409828	0.85274	NA	NA	NA	NA	NA	NA	NA	NA	NA	NA	NA	NA	NA	0	0	0	0	0	0	0	0	0	0	0	0	0	0	0	0	0	0	0	0	0	0	0	0	0
ABHD17B	0.537546	0.00876537	NA	0.250828	0.461576	0.606996	-0.17703	0.471136	0.58472	0.739664	0.0638752	0.337621	0.00571599	0.848487	0.892789	0.118842	0.739314	NA	0.019505	0.62031	0.851239	-0.233589	0.362436	NA	0	0	0	0	0	0	0	0	0	0	0	0	0	0	0	0	0	0	0	0	0	0	0	0	0
ABHD17C	-0.431345	0.0491764	0.200275	-1.11177	0.00338605	0.0670744	-0.257539	0.30773	0.479667	-0.47412	0.254163	0.495728	-0.0832786	0.0209578	0.216238	-0.492609	0.141659	NA	-0.0640593	0.207494	0.602428	0.164432	0.699774	NA	0	0	0	0	0	0	0	0	0	0	0	0	0	0	0	0	0	0	0	0	0	0	0	0	0
ABHD18	0.0863759	0.676531	NA	-0.264918	0.434339	0.593099	0.156229	0.526634	NA	-0.0663524	0.867236	NA	0.0101972	0.738886	NA	0.547237	0.142664	NA	0.0477839	0.136104	NA	-0.0702193	0.528858	NA	0	0	0	0	0	0	0	0	0	0	0	0	0	0	0	0	0	0	0	0	0	0	0	0	0
ABHD2	-0.0675617	0.485279	0.569158	-0.260833	0.294004	0.507424	0.282854	0.134724	0.348353	0.472983	0.117378	0.398163	-0.0373346	0.39582	0.769029	0.830486	0.167306	NA	-0.0536939	0.357623	0.736156	0.00237576	0.863629	0.87561	0	0	0	0	0	0	0	0	0	0	0	0	1	1	1	0	0	0	0	0	0	0	0	0	0
ABHD3	0.0750966	0.666977	NA	0.669051	0.0767793	NA	0.108956	0.610638	NA	-0.320426	0.179445	NA	-0.0107264	0.413921	NA	0.162696	0.431722	NA	0.00923979	0.667449	NA	-0.0283542	0.670595	NA	0	0	0	0	0	0	0	0	0	0	0	0	0	0	0	0	0	0	0	0	0	0	0	0	0
ABHD4	0.182247	0.271092	0.412659	0.261066	0.352512	0.544734	-0.129012	0.530884	0.621066	0.117641	0.698947	0.756718	0.10059	0.00951375	0.136216	-0.12814	0.768433	NA	0.00089338	0.889206	0.911527	-0.421458	0.219263	0.568152	0	0	0	0	0	0	0	0	0	0	0	0	0	0	0	0	0	0	0	0	0	0	0	0	0
ABHD5	0.378437	0.0452366	0.192427	0.368705	0.209805	0.443689	0.220471	0.292266	0.468332	-0.133235	0.515049	0.642152	-0.0271657	0.515216	0.820559	-0.614442	0.115728	NA	0.0532457	0.37063	0.742237	0.70095	0.291712	0.632557	0	0	0	0	0	0	0	0	0	0	0	0	0	0	0	0	0	0	0	0	0	0	0	0	0
ABHD6	-0.0489662	0.839966	NA	-0.240449	0.548575	0.65765	-0.384982	0.148838	NA	-0.369759	0.357269	0.556013	0.000189402	0.952657	NA	0.166317	0.467989	NA	0.0349193	0.19919	NA	-0.0340766	0.640064	NA	0	0	0	0	0	0	0	0	0	0	0	0	0	0	0	0	0	0	0	0	0	0	0	0	0
ABHD8	-0.511237	0.0155307	NA	-0.75273	0.0279977	0.198927	-0.0731957	0.658822	NA	0.325166	0.413988	0.586095	0.00814267	0.559129	NA	0.111718	0.491915	NA	-0.000902064	0.964394	NA	-0.0279867	0.612403	NA	0	0	0	0	0	0	0	0	0	0	0	0	0	0	0	0	0	0	0	0	0	0	0	0	0
ABI1	0.129791	0.245514	0.393513	0.692261	0.0078656	0.107311	-0.209651	0.192292	0.397496	-0.400913	0.16661	0.438086	0.0656991	0.156445	0.570865	0.433029	0.460176	NA	0.0392003	0.474056	0.800394	-0.114371	0.743497	0.858941	0	0	0	1	0	0	0	0	0	0	0	0	0	0	0	0	0	0	0	0	0	0	0	0	0
ABI2	-0.0608271	0.629201	0.675529	0.000443968	0.738035	0.782463	0.0191858	0.732607	0.764698	-0.50055	0.179459	0.447661	-0.0418232	0.378394	0.75936	0.00220591	0.840243	NA	-0.0116696	0.783955	0.882752	-0.124183	0.77986	0.858941	0	0	0	0	0	0	0	0	0	0	0	0	0	0	0	0	0	0	0	0	0	0	0	0	0
ABI3BP	-0.0292776	0.829033	0.84214	0.419125	0.157886	0.400456	0.167316	0.463147	0.579364	-0.265776	0.495975	0.629959	0.0435481	0.378669	0.759586	-0.498162	0.188943	NA	0.0777423	0.215178	0.612392	-0.40877	0.278722	NA	0	0	0	0	0	0	0	0	0	0	0	0	0	0	0	0	0	0	0	0	0	0	0	0	0
ABITRAM	-0.25137	0.197432	NA	-0.1044	0.474201	0.613272	0.00902056	0.48979	0.595908	-0.425084	0.229243	0.481091	-0.0339993	0.221835	0.642677	-0.219663	0.307108	NA	-0.0590573	0.0826909	0.413656	-0.158997	0.433462	NA	0	0	0	0	0	0	0	0	0	0	0	0	0	0	0	0	0	0	0	0	0	0	0	0	0
ABL1	-0.0292969	0.747794	0.774672	0.0586665	0.72207	0.772099	-0.318409	0.0804681	0.292739	-0.239674	0.404373	0.580934	-0.0488949	0.196968	0.615753	0.222752	0.623122	0.776351	0.000175075	0.787759	0.883588	0.311143	0.569242	0.830741	0	0	0	1	0	0	0	0	1	0	0	0	0	0	0	0	0	0	0	0	0	0	0	0	0
ABL2	-0.22432	0.124851	0.294594	-0.305223	0.176433	0.41725	-0.00160544	0.282154	0.460736	0.0490387	0.289927	0.519337	-0.0170726	0.67742	0.862586	-0.617655	0.313301	0.616255	0.121444	0.0618269	0.357647	0.957581	0.140877	0.550978	0	0	0	0	0	0	0	0	0	0	0	0	0	0	0	0	0	0	0	0	0	0	0	0	0
ABLIM1	0.174913	0.389853	0.499608	-0.0245952	0.708528	0.762308	-0.551598	0.0383823	0.221164	-0.597231	0.148205	0.42693	0.0659116	0.0853161	0.446832	0.479412	0.304415	NA	0.0898875	0.0482442	0.320809	0.290671	0.529619	NA	0	0	0	0	0	0	0	0	0	0	0	0	1	0	0	1	0	0	0	0	0	0	0	0	0
ABLIM3	-0.096284	0.178555	0.342942	-0.897186	0.0072627	0.10243	-0.0650443	0.188947	0.393886	-0.49677	0.0849794	0.364628	0.0397887	0.275494	0.69622	0.00976724	0.846938	NA	0.0663938	0.160032	0.54789	-0.320129	0.317724	NA	0	0	0	0	0	0	0	0	0	0	0	0	0	0	0	0	0	0	0	0	0	0	0	0	0
ABR	-0.125465	0.522294	0.59724	-0.0454272	0.796947	0.825218	-0.291957	0.235199	0.428566	0.0051599	0.83371	0.853911	0.0213852	0.559499	0.837507	0.436209	0.363951	NA	0.0593299	0.197206	0.589256	-0.271209	0.37049	NA	0	0	0	1	0	0	0	0	0	0	0	0	0	0	0	0	0	0	0	0	0	0	0	0	0
ABRACL	0.0478411	0.309838	NA	-0.140811	0.274575	0.494751	0.122957	0.252448	0.440834	-0.0527375	0.298696	0.52415	-0.0237566	0.52907	0.825458	-0.173873	0.664209	NA	0.0181874	0.666678	0.864479	1.45019	0.0247846	0.351232	0	0	0	0	0	0	0	0	0	0	0	0	0	0	0	0	0	0	0	0	0	0	0	0	0
ABRAXAS1	0.40763	0.0384163	NA	-0.281021	0.4256	0.588373	0.0518182	0.685945	0.730152	-0.0531634	0.753042	0.794658	-0.00270785	0.891345	0.909741	-0.28959	0.24103	NA	0.0260825	0.488584	0.807662	-0.214616	0.387035	NA	0	0	0	0	0	0	0	0	0	0	0	0	0	0	0	0	0	0	0	0	0	0	0	0	0
ABRAXAS2	0.0160014	0.627667	0.674234	0.0967204	0.55687	0.662388	-0.251824	0.27849	0.45824	0.459757	0.207127	0.46498	-0.0140999	0.623294	0.855403	-0.305225	0.241665	NA	0.0180515	0.629746	0.854989	-0.254301	0.351253	NA	0	0	0	0	0	0	0	0	0	0	0	0	0	0	0	0	0	0	0	0	0	0	0	0	0
ABT1	0.251929	0.225881	NA	0.207803	0.500165	0.628312	-0.0577845	0.640766	0.699025	0.32537	0.391207	0.57325	-0.0112377	0.65111	0.857301	0.16513	0.573388	NA	-0.00787531	0.817592	0.888194	-0.119007	0.467572	NA	0	0	0	0	0	0	0	0	0	0	0	0	0	0	0	0	0	0	0	0	0	0	0	0	0
ABTB1	-0.198068	0.301515	NA	-0.443544	0.178164	0.418858	-0.225744	0.356241	NA	-0.204752	0.595543	0.690238	-0.0197349	0.157998	NA	-0.0855245	0.444637	NA	-0.00293175	0.901071	NA	-0.0535292	0.561609	NA	0	0	0	0	0	0	0	0	0	0	0	0	0	0	0	0	0	0	0	0	0	0	0	0	0
ABTB2	0.102687	0.529058	NA	0.200941	0.41948	NA	0.0830508	0.566022	NA	-0.0377904	0.936413	NA	0.00570434	0.657346	NA	-0.0518491	0.539212	NA	0.0376909	0.0972853	NA	-0.0286881	0.614635	NA	0	0	0	0	0	0	0	0	0	0	0	0	0	0	0	0	0	0	0	0	0	0	0	0	0
AC000032.1	-0.00610665	0.654098	NA	0.0603401	0.505065	NA	0.0262591	0.571928	NA	-0.00202407	0.893606	NA	-8.37359e-05	0.218989	NA	-0.000136418	0.920668	NA	-0.00010513	0.382665	NA	-6.2389e-05	0.928001	NA	0	0	0	0	0	0	0	0	0	0	0	0	0	0	0	0	0	0	0	0	0	0	0	0	0
AC000065.2	-0.00149847	0.589702	NA	-0.00101443	0.807014	NA	-0.000245993	0.748989	NA	-0.00111924	0.851014	NA	NA	NA	NA	NA	NA	NA	NA	NA	NA	NA	NA	NA	0	0	0	0	0	0	0	0	0	0	0	0	0	0	0	0	0	0	0	0	0	0	0	0	0
AC000068.1	NA	NA	NA	NA	NA	NA	NA	NA	NA	NA	NA	NA	-1.27207e-06	0.77029	NA	-3.14181e-05	0.940415	NA	-6.50171e-06	0.940684	NA	-5.89374e-06	0.949661	NA	0	0	0	0	0	0	0	0	0	0	0	0	0	0	0	0	0	0	0	0	0	0	0	0	0
AC000068.2	-0.00222804	0.581992	NA	-0.000616352	0.851531	NA	-0.000557465	0.734516	NA	-0.00105357	0.894914	NA	NA	NA	NA	NA	NA	NA	NA	NA	NA	NA	NA	NA	0	0	0	0	0	0	0	0	0	0	0	0	0	0	0	0	0	0	0	0	0	0	0	0	0
AC000068.3	NA	NA	NA	NA	NA	NA	NA	NA	NA	NA	NA	NA	-7.1982e-06	0.283947	NA	-2.3841e-05	0.94852	NA	-4.52704e-07	0.807783	NA	8.86425e-06	0.967672	NA	0	0	0	0	0	0	0	0	0	0	0	0	0	0	0	0	0	0	0	0	0	0	0	0	0
AC000081.1	-0.00200573	0.44764	NA	0.00683135	0.505125	NA	-0.00409118	0.567328	NA	-0.00479226	0.706269	NA	NA	NA	NA	NA	NA	NA	7.51458e-05	0.414364	NA	NA	NA	NA	0	0	0	0	0	0	0	0	0	0	0	0	0	0	0	0	0	0	0	0	0	0	0	0	0
AC000089.1	0.347233	0.0293656	NA	0.00533647	0.472903	0.612401	0.57558	0.00595005	NA	-0.179736	0.363664	NA	0.00471788	0.46521	NA	-0.0102294	0.647898	NA	0.00502921	0.509879	NA	-0.00526299	0.755265	NA	0	0	0	0	0	0	0	0	0	0	0	0	0	0	0	0	0	0	0	0	0	0	0	0	0
AC000120.1	NA	NA	NA	NA	NA	NA	NA	NA	NA	NA	NA	NA	2.8651e-05	0.594401	NA	-0.00060377	0.907347	NA	0.000326244	0.766433	NA	-3.6191e-05	0.960559	NA	0	0	0	0	0	0	0	0	0	0	0	0	0	0	0	0	0	0	0	0	0	0	0	0	0
AC000123.2	-0.0136108	0.324223	NA	0.0224721	0.402551	NA	-0.00415884	0.559208	NA	-0.00815327	0.713431	NA	0.000191323	0.673791	NA	-0.000275357	0.896009	NA	0.000461657	0.344103	NA	-0.000258828	0.9007	NA	0	0	0	0	0	0	0	0	0	0	0	0	0	0	0	0	0	0	0	0	0	0	0	0	0
AC000123.3	0.0157412	0.6289	NA	0.0447322	0.616423	NA	-0.106989	0.189736	NA	0.097896	0.521519	NA	-9.03331e-06	0.852676	NA	-0.000835902	0.822967	NA	0.000497649	0.654817	NA	-0.000101131	0.903121	NA	0	0	0	0	0	0	0	0	0	0	0	0	0	0	0	0	0	0	0	0	0	0	0	0	0
AC000403.1	-0.00161072	0.904072	NA	0.0196882	0.224228	NA	-0.00639985	0.483698	NA	-0.00461784	0.682712	NA	-0.00302601	0.29094	NA	-0.014829	0.705527	NA	0.000541167	0.922355	NA	-0.00286786	0.785801	NA	0	0	0	0	0	0	0	0	0	0	0	0	0	0	0	0	0	0	0	0	0	0	0	0	0
AC001226.1	NA	NA	NA	NA	NA	NA	NA	NA	NA	NA	NA	NA	8.58588e-06	0.921892	NA	NA	NA	NA	0.000247246	0.142493	NA	NA	NA	NA	0	0	0	0	0	0	0	0	0	0	0	0	0	0	0	0	0	0	0	0	0	0	0	0	0
AC002044.1	0.00396652	0.801972	NA	-0.0142211	0.531528	NA	-0.0124641	0.393649	NA	-0.00551525	0.619551	NA	-6.28442e-05	0.668782	NA	-0.000215788	0.880966	NA	-3.38845e-05	0.966699	NA	-6.92323e-05	0.911791	NA	0	0	0	0	0	0	0	0	0	0	0	0	0	0	0	0	0	0	0	0	0	0	0	0	0
AC002056.1	NA	NA	NA	NA	NA	NA	NA	NA	NA	NA	NA	NA	1.71615e-05	0.934754	NA	-3.39735e-05	0.938124	NA	-2.94576e-05	0.321448	NA	-3.54296e-05	0.949528	NA	0	0	0	0	0	0	0	0	0	0	0	0	0	0	0	0	0	0	0	0	0	0	0	0	0
AC002066.1	-0.000606922	0.621817	NA	-0.00253135	0.779498	NA	-0.00163687	0.711914	NA	-0.00148951	0.818524	NA	-0.000380618	0.364584	NA	-0.00529566	0.844219	NA	-0.00303482	0.253568	NA	-0.000584978	0.869816	NA	0	0	0	0	0	0	0	0	0	0	0	0	0	0	0	0	0	0	0	0	0	0	0	0	0
AC002074.1	0.00401044	0.712263	NA	-0.139985	0.233807	NA	-0.0424398	0.679169	NA	0.040124	0.547467	NA	0.000345762	0.939591	NA	-0.00557136	0.708188	NA	0.00404721	0.41633	NA	-0.00152014	0.826541	NA	0	0	0	0	0	0	0	0	0	0	0	0	0	0	0	0	0	0	0	0	0	0	0	0	0
AC002075.2	-0.00401583	0.892151	NA	-0.0181214	0.886837	NA	-0.14538	0.0906719	NA	-0.10824	0.345814	NA	0.000362955	0.300646	NA	-0.00015596	0.888959	NA	-0.000144291	0.826808	NA	-0.00022026	0.882178	NA	0	0	0	0	0	0	0	0	0	0	0	0	0	0	0	0	0	0	0	0	0	0	0	0	0
AC002094.4	NA	NA	NA	NA	NA	NA	NA	NA	NA	NA	NA	NA	-4.8615e-05	0.287732	NA	-0.000497239	0.908107	NA	0.000196332	0.785338	NA	-8.43713e-06	0.945506	NA	0	0	0	0	0	0	0	0	0	0	0	0	0	0	0	0	0	0	0	0	0	0	0	0	0
AC002310.1	-0.0751287	0.22611	NA	-0.0668649	0.502376	NA	-0.0567341	0.370056	NA	-0.043938	0.605458	NA	0.00427356	0.520899	NA	-0.0205379	0.778833	NA	-0.00283734	0.848747	NA	-0.0134806	0.738503	NA	0	0	0	0	0	0	0	0	0	0	0	0	0	0	0	0	0	0	0	0	0	0	0	0	0
AC002310.5	-0.00133643	0.578449	NA	-0.00280305	0.767841	NA	-0.00106848	0.72082	NA	-0.00308384	0.787129	NA	NA	NA	NA	NA	NA	NA	NA	NA	NA	NA	NA	NA	0	0	0	0	0	0	0	0	0	0	0	0	0	0	0	0	0	0	0	0	0	0	0	0	0
AC002350.2	-7.97462e-06	0.536898	NA	-0.00300622	0.718384	NA	-0.00237926	0.626345	NA	-0.00108074	0.76467	NA	NA	NA	NA	NA	NA	NA	3.28933e-05	0.706404	NA	NA	NA	NA	0	0	0	0	0	0	0	0	0	0	0	0	0	0	0	0	0	0	0	0	0	0	0	0	0
AC002398.2	0.0346993	0.430378	NA	-0.0129849	0.653105	NA	-0.00788258	0.548364	NA	-0.0136484	0.61868	NA	NA	NA	NA	NA	NA	NA	NA	NA	NA	NA	NA	NA	0	0	0	0	0	0	0	0	0	0	0	0	0	0	0	0	0	0	0	0	0	0	0	0	0
AC002451.1	-0.00136589	0.607484	NA	-0.000726404	0.821508	NA	-9.65617e-05	0.764365	NA	-0.000986677	0.863135	NA	NA	NA	NA	NA	NA	NA	NA	NA	NA	NA	NA	NA	0	0	0	0	0	0	0	0	0	0	0	0	0	0	0	0	0	0	0	0	0	0	0	0	0
AC002456.1	-0.00282032	0.460978	NA	-0.00461899	0.697654	NA	-0.00385044	0.590102	NA	-0.0018462	0.784183	NA	0.00911722	0.219552	NA	-0.00807137	0.762681	NA	0.0130333	0.24563	NA	-0.00464661	0.803712	NA	0	0	0	0	0	0	0	0	0	0	0	0	0	0	0	0	0	0	0	0	0	0	0	0	0
AC002467.1	0.0631165	0.368041	NA	-0.104419	0.261821	NA	-0.0178	0.662088	NA	0.0434501	0.50588	NA	0.000586918	0.82803	NA	-0.0140428	0.71742	NA	-0.00648159	0.379483	NA	-0.00028858	0.874173	NA	0	0	0	0	0	0	0	0	0	0	0	0	0	0	0	0	0	0	0	0	0	0	0	0	0
AC002470.1	-0.00277489	0.427875	NA	0.00622023	0.474145	NA	-0.00700406	0.494305	NA	-0.00303822	0.7253	NA	-0.000580149	0.626196	NA	-0.0062072	0.859519	NA	8.33544e-05	0.985536	NA	-1.27081e-05	0.980909	NA	0	0	0	0	0	0	0	0	0	0	0	0	0	0	0	0	0	0	0	0	0	0	0	0	0
AC002472.2	-0.00120946	0.609794	NA	-0.00287109	0.772426	NA	-0.0012321	0.72124	NA	-0.00203811	0.806615	NA	8.42866e-05	0.164151	NA	-2.74667e-05	0.945382	NA	-5.78798e-07	0.800583	NA	-4.29301e-06	0.982474	NA	0	0	0	0	0	0	0	0	0	0	0	0	0	0	0	0	0	0	0	0	0	0	0	0	0
AC002524.1	0.000571337	0.705709	NA	-0.0031415	0.744447	NA	-0.00174118	0.670426	NA	-0.00194193	0.795677	NA	NA	NA	NA	NA	NA	NA	NA	NA	NA	NA	NA	NA	0	0	0	0	0	0	0	0	0	0	0	0	0	0	0	0	0	0	0	0	0	0	0	0	0
AC002550.2	-0.0140621	0.313023	NA	-0.0234314	0.567827	NA	-0.0148408	0.459311	NA	-0.0210183	0.586546	NA	4.02664e-05	0.827036	NA	-7.75017e-05	0.91272	NA	2.04081e-05	0.78161	NA	1.92061e-06	0.995555	NA	0	0	0	0	0	0	0	0	0	0	0	0	0	0	0	0	0	0	0	0	0	0	0	0	0
AC002553.2	-0.00835912	0.364025	NA	-0.00713816	0.658316	NA	-0.00219964	0.59744	NA	-0.00756579	0.687734	NA	-0.000214243	0.134665	NA	-0.00396931	0.88093	NA	0.00201697	0.766502	NA	4.06103e-06	0.93537	NA	0	0	0	0	0	0	0	0	0	0	0	0	0	0	0	0	0	0	0	0	0	0	0	0	0
AC002558.1	-0.000150799	0.450551	NA	0.00497252	0.500884	NA	0.000976931	0.537205	NA	-0.00259696	0.69343	NA	5.85813e-05	0.593141	NA	-0.000168428	0.903511	NA	1.61543e-05	0.895028	NA	-3.09509e-05	0.946491	NA	0	0	0	0	0	0	0	0	0	0	0	0	0	0	0	0	0	0	0	0	0	0	0	0	0
AC002558.3	-0.0010072	0.546766	NA	-0.00521009	0.691311	NA	-0.00700431	0.530834	NA	-0.000985221	0.780976	NA	0.00689669	0.695068	NA	-0.0215481	0.785022	NA	-0.00224486	0.918237	NA	-1.14961e-05	0.983133	NA	0	0	0	0	0	0	0	0	0	0	0	0	0	0	0	0	0	0	0	0	0	0	0	0	0
AC003072.1	-0.0195143	0.50942	NA	-0.0633394	0.333043	NA	-0.0492896	0.197428	NA	0.128855	0.237968	NA	0.000466093	0.398271	NA	0.0777745	0.382287	NA	0.000208149	0.731163	NA	-0.000131221	0.896032	NA	0	0	0	0	0	0	0	0	0	0	0	0	0	0	0	0	0	0	0	0	0	0	0	0	0
AC003092.1	6.68958e-05	0.660531	NA	-0.00351277	0.725964	NA	0.0039328	0.550414	NA	-0.000295827	0.812974	NA	0.000268206	0.704748	NA	-0.000451755	0.891113	NA	5.94564e-05	0.906517	NA	-4.38199e-05	0.953699	NA	0	0	0	0	0	0	0	0	0	0	0	0	0	0	0	0	0	0	0	0	0	0	0	0	0
AC003092.2	NA	NA	NA	NA	NA	NA	NA	NA	NA	NA	NA	NA	-6.19358e-06	0.30847	NA	-2.23976e-05	0.950636	NA	-1.5208e-05	0.440236	NA	-5.68809e-06	0.959317	NA	0	0	0	0	0	0	0	0	0	0	0	0	0	0	0	0	0	0	0	0	0	0	0	0	0
AC003093.1	NA	NA	NA	NA	NA	NA	NA	NA	NA	NA	NA	NA	-8.27405e-06	0.280437	NA	-2.40179e-05	0.948366	NA	-1.74013e-05	0.410311	NA	-5.68654e-06	0.953131	NA	0	0	0	0	0	0	0	0	0	0	0	0	0	0	0	0	0	0	0	0	0	0	0	0	0
AC003101.2	-0.0027306	0.542429	NA	-0.00237905	0.779678	NA	-0.000165581	0.756947	NA	-0.0040282	0.785091	NA	0.000471476	0.500729	NA	-0.00228516	0.826785	NA	0.000617466	0.75381	NA	-0.000513286	0.879831	NA	0	0	0	0	0	0	0	0	0	0	0	0	0	0	0	0	0	0	0	0	0	0	0	0	0
AC003102.1	-0.0159625	0.282577	NA	-0.0308992	0.50395	NA	-0.00687593	0.786737	NA	-0.00858549	0.664206	NA	-0.000350984	0.831322	NA	-0.0212279	0.699143	NA	0.00184801	0.817792	NA	-0.0043136	0.791562	NA	0	0	0	0	0	0	0	0	0	0	0	0	0	0	0	0	0	0	0	0	0	0	0	0	0
AC003681.1	0.00116089	0.51899	NA	0.00231403	0.379445	NA	-0.000151995	0.443614	NA	-0.00190677	0.784008	NA	-4.22215e-06	0.9504	NA	NA	NA	NA	NA	NA	NA	NA	NA	NA	0	0	0	0	0	0	0	0	0	0	0	0	0	0	0	0	0	0	0	0	0	0	0	0	0
AC003682.1	-0.000437282	0.716306	NA	-0.000437597	0.860784	NA	-0.00033395	0.809043	NA	-0.000117545	0.914208	NA	NA	NA	NA	NA	NA	NA	NA	NA	NA	NA	NA	NA	0	0	0	0	0	0	0	0	0	0	0	0	0	0	0	0	0	0	0	0	0	0	0	0	0
AC003965.1	0.0051085	0.299159	NA	NA	NA	NA	NA	NA	NA	NA	NA	NA	4.30395e-05	0.80546	NA	-6.85807e-05	0.917343	NA	4.69325e-05	0.677773	NA	-2.28815e-05	0.934643	NA	0	0	0	0	0	0	0	0	0	0	0	0	0	0	0	0	0	0	0	0	0	0	0	0	0
AC003986.2	-0.00270727	0.385741	NA	0.0137856	0.471854	NA	0.00132328	0.625257	NA	-0.00501106	0.653368	NA	0.000361289	0.523499	NA	-0.000431756	0.87532	NA	0.000169314	0.812603	NA	-1.02624e-06	0.943617	NA	0	0	0	0	0	0	0	0	0	0	0	0	0	0	0	0	0	0	0	0	0	0	0	0	0
AC003986.3	-0.00744808	0.794471	NA	-0.100263	0.714309	NA	0.0288671	0.675276	NA	-0.207432	0.215373	NA	0.000875336	0.846618	NA	-0.00441421	0.749986	NA	0.00135644	0.673388	NA	-0.00254963	0.813793	NA	0	0	0	0	0	0	0	0	0	0	0	0	0	0	0	0	0	0	0	0	0	0	0	0	0
AC004000.1	-0.000450078	0.590119	NA	-0.002478	0.76059	NA	-0.00193669	0.673588	NA	-0.00123644	0.809627	NA	-0.000532859	0.728245	NA	-0.00253568	0.902922	NA	-0.00246513	0.348829	NA	2.6649e-06	0.995176	NA	0	0	0	0	0	0	0	0	0	0	0	0	0	0	0	0	0	0	0	0	0	0	0	0	0
AC004024.1	-8.43708e-05	0.642639	NA	-0.00342606	0.726588	NA	-0.00366828	0.602508	NA	-0.000247432	0.813771	NA	3.67917e-06	0.896794	NA	-8.14667e-05	0.915665	NA	-6.64481e-05	0.255808	NA	-1.82341e-05	0.937778	NA	0	0	0	0	0	0	0	0	0	0	0	0	0	0	0	0	0	0	0	0	0	0	0	0	0
AC004057.1	0.60522	0.00426729	NA	-0.254302	0.464477	0.608825	0.360454	0.168693	0.377637	0.129396	0.729335	0.778301	0.00419374	0.600159	NA	-0.0157036	0.634101	NA	-0.0119667	0.099137	NA	0.0388904	0.439347	NA	0	0	0	0	0	0	0	0	0	0	0	0	0	0	0	0	0	0	0	0	0	0	0	0	0
AC004067.1	-0.0287329	0.427583	NA	-0.0181261	0.706223	NA	0.0271802	0.771731	NA	-0.0109395	0.791391	NA	8.19976e-05	0.835267	NA	-0.00322864	0.89513	NA	0.00530023	0.511851	NA	-0.000356362	0.875333	NA	0	0	0	0	0	0	0	0	0	0	0	0	0	0	0	0	0	0	0	0	0	0	0	0	0
AC004069.1	-0.00470117	0.923051	NA	-0.0241216	0.481291	NA	-0.00272057	0.729727	NA	-0.0175219	0.560976	NA	-0.00012956	0.107244	NA	-0.000883546	0.871572	NA	0.000205627	0.789696	NA	-6.46e-05	0.923074	NA	0	0	0	0	0	0	0	0	0	0	0	0	0	0	0	0	0	0	0	0	0	0	0	0	0
AC004076.2	-0.0236578	0.353859	NA	-0.0141998	0.672683	NA	-0.0101108	0.564749	NA	-0.00959539	0.764669	NA	2.65645e-05	0.833925	NA	-5.03323e-05	0.930676	NA	0.000134847	0.506803	NA	-1.6215e-05	0.941035	NA	0	0	0	0	0	0	0	0	0	0	0	0	0	0	0	0	0	0	0	0	0	0	0	0	0
AC004080.2	0.0129385	0.397679	NA	-0.00765505	0.646638	NA	-0.00534454	0.536822	NA	-0.00408581	0.735154	NA	7.03548e-05	0.930825	NA	-0.00670795	0.831445	NA	0.00409266	0.539994	NA	2.00961e-06	0.996287	NA	0	0	0	0	0	0	0	0	0	0	0	0	0	0	0	0	0	0	0	0	0	0	0	0	0
AC004130.2	0.0153085	0.648277	NA	0.296411	0.120007	NA	-0.122316	0.120669	NA	-0.0832217	0.370477	NA	0.00101783	0.761329	NA	-0.00911159	0.670439	NA	0.000100621	0.971252	NA	-0.00133392	0.809663	NA	0	0	0	0	0	0	0	0	0	0	0	0	0	0	0	0	0	0	0	0	0	0	0	0	0
AC004148.1	-0.00683202	0.654345	NA	0.126864	0.143166	NA	-0.048758	0.186836	NA	-0.0545238	0.366969	NA	0.000124818	0.788352	NA	-0.000348371	0.860559	NA	0.000124524	0.825135	NA	-0.000137539	0.919092	NA	0	0	0	0	0	0	0	0	0	0	0	0	0	0	0	0	0	0	0	0	0	0	0	0	0
AC004156.1	0.0058976	0.385356	NA	-0.0066874	0.628014	NA	-0.000362212	0.669798	NA	-0.00353965	0.693272	NA	-0.000115211	0.736538	NA	-0.000425989	0.850709	NA	-0.000147882	0.771103	NA	-0.000264314	0.900982	NA	0	0	0	0	0	0	0	0	0	0	0	0	0	0	0	0	0	0	0	0	0	0	0	0	0
AC004160.1	0.0734678	0.0765025	NA	0.0276874	0.511357	NA	0.00119523	0.723831	NA	-0.000555605	0.759387	NA	0.000657503	0.604018	NA	-0.00866333	0.756668	NA	0.018348	0.262098	NA	-0.000554366	0.884005	NA	0	0	0	0	0	0	0	0	0	0	0	0	0	0	0	0	0	0	0	0	0	0	0	0	0
AC004160.2	0.000259639	0.70972	NA	-0.00127975	0.826095	NA	-0.0033694	0.682653	NA	0.000525656	0.904437	NA	0.000125322	0.501457	NA	-2.66145e-05	0.945415	NA	-2.0411e-05	0.384663	NA	2.50088e-06	0.998161	NA	0	0	0	0	0	0	0	0	0	0	0	0	0	0	0	0	0	0	0	0	0	0	0	0	0
AC004221.1	0.00313686	0.933359	NA	-0.0230325	0.488353	NA	-0.0215061	0.324639	NA	-0.0111079	0.598465	NA	-1.54603e-05	0.9417	NA	-0.000124118	0.902483	NA	-4.01259e-05	0.787297	NA	-4.26386e-05	0.94957	NA	0	0	0	0	0	0	0	0	0	0	0	0	0	0	0	0	0	0	0	0	0	0	0	0	0
AC004223.1	-0.00351842	0.300585	NA	0.0201463	0.306228	NA	-0.00213916	0.813305	NA	-0.00640093	0.637536	NA	4.22564e-05	0.985491	NA	-0.000153047	0.897152	NA	0.000241724	0.4423	NA	-9.40245e-05	0.909154	NA	0	0	0	0	0	0	0	0	0	0	0	0	0	0	0	0	0	0	0	0	0	0	0	0	0
AC004224.1	0.00799874	0.514002	NA	-0.00306708	0.749002	NA	-0.00132198	0.684974	NA	-0.00244473	0.767192	NA	NA	NA	NA	NA	NA	NA	NA	NA	NA	NA	NA	NA	0	0	0	0	0	0	0	0	0	0	0	0	0	0	0	0	0	0	0	0	0	0	0	0	0
AC004231.1	NA	NA	NA	0.00660054	0.305113	NA	NA	NA	NA	NA	NA	NA	-3.96144e-06	0.676314	NA	-0.000147552	0.897193	NA	-3.54262e-05	0.84705	NA	2.01431e-07	0.987241	NA	0	0	0	0	0	0	0	0	0	0	0	0	0	0	0	0	0	0	0	0	0	0	0	0	0
AC004232.2	-0.00107396	0.704767	NA	-0.000721839	0.852457	NA	-0.000419033	0.7939	NA	-0.000350666	0.929363	NA	1.64719e-05	0.953362	NA	-3.39486e-05	0.938157	NA	-2.94622e-05	0.321094	NA	-1.51938e-05	0.947365	NA	0	0	0	0	0	0	0	0	0	0	0	0	0	0	0	0	0	0	0	0	0	0	0	0	0
AC004241.1	0.123328	0.241629	NA	0.223181	0.23141	NA	-0.0177768	0.713693	NA	-0.0590431	0.459019	NA	-0.000299814	0.536568	NA	-0.00133678	0.800424	NA	0.00162748	0.24439	NA	-0.000224716	0.877602	NA	0	0	0	0	0	0	0	0	0	0	0	0	0	0	0	0	0	0	0	0	0	0	0	0	0
AC004241.2	-0.00032951	0.636579	NA	-0.00179469	0.794011	NA	-0.0013424	0.721138	NA	-0.000945421	0.836499	NA	-0.000828206	0.261843	NA	-0.00167283	0.909072	NA	-0.0014668	0.409019	NA	-0.00103021	0.863272	NA	0	0	0	0	0	0	0	0	0	0	0	0	0	0	0	0	0	0	0	0	0	0	0	0	0
AC004241.3	0.139361	0.0575947	NA	-0.0121014	0.582461	NA	-0.00691952	0.488247	NA	-0.00943134	0.636657	NA	0.00298214	0.41939	NA	-0.00430627	0.785673	NA	0.00100905	0.75369	NA	-1.9457e-05	0.923902	NA	0	0	0	0	0	0	0	0	0	0	0	0	0	0	0	0	0	0	0	0	0	0	0	0	0
AC004264.1	NA	NA	NA	NA	NA	NA	NA	NA	NA	NA	NA	NA	1.18875e-05	0.899877	NA	-0.000116754	0.916131	NA	-5.93294e-05	0.433082	NA	-1.47543e-05	0.969509	NA	0	0	0	0	0	0	0	0	0	0	0	0	0	0	0	0	0	0	0	0	0	0	0	0	0
AC004386.1	0.0542532	0.411436	NA	-0.148448	0.206573	NA	-0.0195877	0.68717	NA	0.0773734	0.482418	NA	-0.000623272	0.327656	NA	-0.00186264	0.789461	NA	0.000169617	0.907936	NA	-0.000416152	0.86092	NA	0	0	0	0	0	0	0	0	0	0	0	0	0	0	0	0	0	0	0	0	0	0	0	0	0
AC004453.1	0.552682	6.81102e-05	0.00254608	0.260497	0.0665966	0.283677	0.175809	0.0798328	0.292078	0.0569712	0.120518	0.401452	0.0295766	0.445478	0.791849	0.129574	0.725381	NA	0.142405	0.00991608	0.128367	0.033413	0.790383	0.858941	0	0	0	0	0	0	0	0	0	0	0	0	0	0	0	0	0	0	0	0	0	0	0	0	0
AC004461.2	0.00806632	0.82519	NA	-0.0228003	0.51579	NA	-0.0174549	0.372582	NA	0.0451071	0.455693	NA	NA	NA	NA	NA	NA	NA	NA	NA	NA	NA	NA	NA	0	0	0	0	0	0	0	0	0	0	0	0	0	0	0	0	0	0	0	0	0	0	0	0	0
AC004466.1	0.000844419	0.542742	NA	-0.00487301	0.651226	NA	-0.00420794	0.541932	NA	2.32876e-06	0.720713	NA	-6.07282e-05	0.248113	NA	-7.59961e-05	0.932841	NA	4.51183e-05	0.750716	NA	-1.66918e-05	0.950388	NA	0	0	0	0	0	0	0	0	0	0	0	0	0	0	0	0	0	0	0	0	0	0	0	0	0
AC004477.2	-0.00149045	0.633517	NA	-0.00168519	0.792915	NA	-0.00322912	0.680444	NA	9.88121e-05	0.865609	NA	-3.50925e-05	0.784296	NA	-0.00273058	0.900361	NA	7.61918e-05	0.988455	NA	2.82384e-06	0.99543	NA	0	0	0	0	0	0	0	0	0	0	0	0	0	0	0	0	0	0	0	0	0	0	0	0	0
AC004492.1	9.26738e-05	0.818933	NA	-0.00307474	0.736211	NA	0.0086546	0.461531	NA	-0.00196424	0.785562	NA	-1.5342e-05	0.397469	NA	-0.000244596	0.922872	NA	0.00017894	0.759104	NA	-2.69107e-05	0.944082	NA	0	0	0	0	0	0	0	0	0	0	0	0	0	0	0	0	0	0	0	0	0	0	0	0	0
AC004494.1	-0.000319172	0.657388	NA	-0.00171369	0.788326	NA	-0.00138208	0.718794	NA	-0.000742758	0.830419	NA	NA	NA	NA	NA	NA	NA	NA	NA	NA	NA	NA	NA	0	0	0	0	0	0	0	0	0	0	0	0	0	0	0	0	0	0	0	0	0	0	0	0	0
AC004522.5	-0.000711755	0.651488	NA	-0.00138495	0.784847	NA	-0.000818602	0.739144	NA	-0.00072199	0.818011	NA	6.35504e-06	0.896849	NA	-0.000122855	0.915189	NA	2.70064e-05	0.871911	NA	-5.05232e-05	0.943141	NA	0	0	0	0	0	0	0	0	0	0	0	0	0	0	0	0	0	0	0	0	0	0	0	0	0
AC004540.1	0.00374412	0.417093	NA	-0.00230491	0.788261	NA	-0.00180417	0.710945	NA	-0.0013035	0.830404	NA	2.58347e-06	0.960451	NA	-2.13741e-05	0.951636	NA	-1.4705e-05	0.439379	NA	-5.87288e-06	0.94968	NA	0	0	0	0	0	0	0	0	0	0	0	0	0	0	0	0	0	0	0	0	0	0	0	0	0
AC004552.1	0.0536557	0.515993	NA	-0.261648	0.103108	NA	-0.168208	0.229842	NA	0.0166321	0.660812	NA	3.78441e-05	0.952578	NA	-0.00039596	0.861744	NA	-0.000171705	0.721205	NA	-7.2309e-05	0.913596	NA	0	0	0	0	0	0	0	0	0	0	0	0	0	0	0	0	0	0	0	0	0	0	0	0	0
AC004584.3	-0.027362	0.167991	NA	-0.0365427	0.465552	NA	-0.0215166	0.357658	NA	0.0338903	0.537027	NA	2.63957e-06	0.744335	NA	-3.69396e-05	0.935656	NA	-1.1344e-05	0.977546	NA	8.82374e-06	0.978327	NA	0	0	0	0	0	0	0	0	0	0	0	0	0	0	0	0	0	0	0	0	0	0	0	0	0
AC004771.2	-0.00276491	0.45743	NA	-0.00345765	0.708119	NA	0.00068585	0.595812	NA	-0.00222854	0.765912	NA	9.27958e-05	0.904263	NA	-0.000111087	0.902152	NA	-8.4733e-05	0.604573	NA	-9.00358e-05	0.916348	NA	0	0	0	0	0	0	0	0	0	0	0	0	0	0	0	0	0	0	0	0	0	0	0	0	0
AC004771.3	NA	NA	NA	NA	NA	NA	NA	NA	NA	NA	NA	NA	2.11145e-05	0.503348	NA	NA	NA	NA	NA	NA	NA	NA	NA	NA	0	0	0	0	0	0	0	0	0	0	0	0	0	0	0	0	0	0	0	0	0	0	0	0	0
AC004777.1	NA	NA	NA	NA	NA	NA	NA	NA	NA	NA	NA	NA	1.54067e-05	0.51668	NA	NA	NA	NA	NA	NA	NA	NA	NA	NA	0	0	0	0	0	0	0	0	0	0	0	0	0	0	0	0	0	0	0	0	0	0	0	0	0
AC004784.1	5.74466e-05	0.872178	NA	-0.00161061	0.82768	NA	-0.00618794	0.593409	NA	-0.00392444	0.768543	NA	7.59732e-05	0.513091	NA	-2.86442e-05	0.943099	NA	-4.4247e-06	0.906919	NA	-8.08027e-06	0.978438	NA	0	0	0	0	0	0	0	0	0	0	0	0	0	0	0	0	0	0	0	0	0	0	0	0	0
AC004801.1	NA	NA	NA	NA	NA	NA	NA	NA	NA	NA	NA	NA	-1.41939e-06	0.774964	NA	-3.14219e-05	0.940465	NA	1.54716e-05	0.6151	NA	2.6026e-06	0.998103	NA	0	0	0	0	0	0	0	0	0	0	0	0	0	0	0	0	0	0	0	0	0	0	0	0	0
AC004801.2	-0.00251415	0.75844	NA	-0.0228264	0.456999	NA	0.0083495	0.564939	NA	0.0190732	0.448944	NA	0.00150735	0.211124	NA	-0.00143817	0.821612	NA	-0.00129993	0.71644	NA	-0.000685954	0.862521	NA	0	0	0	0	0	0	0	0	0	0	0	0	0	0	0	0	0	0	0	0	0	0	0	0	0
AC004801.6	-0.00967455	0.404647	NA	0.0640684	0.472743	NA	-0.0161317	0.475382	NA	-0.0251359	0.549074	NA	3.86683e-05	0.530479	NA	-7.78199e-05	0.924346	NA	-5.40849e-05	0.375755	NA	-6.99923e-05	0.919944	NA	0	0	0	0	0	0	0	0	0	0	0	0	0	0	0	0	0	0	0	0	0	0	0	0	0
AC004803.1	0.191898	0.0965965	NA	-0.0137936	0.749184	NA	0.137877	0.210506	NA	0.0921983	0.531862	NA	-0.00526679	0.501623	NA	-0.0225059	0.601358	NA	-0.00634354	0.447807	NA	-0.0110455	0.691218	NA	0	0	0	0	0	0	0	0	0	0	0	0	0	0	0	0	0	0	0	0	0	0	0	0	0
AC004812.2	0.140587	0.226995	NA	-0.187808	0.330182	NA	-0.0853445	0.395975	NA	0.395401	0.149075	NA	-0.00862123	0.415711	NA	-0.0228716	0.603815	NA	-0.00975629	0.262185	NA	-0.00245468	0.778362	NA	0	0	0	0	0	0	0	0	0	0	0	0	0	0	0	0	0	0	0	0	0	0	0	0	0
AC004816.1	0.000507566	0.695513	NA	-0.00180695	0.808643	NA	-0.00499254	0.619974	NA	8.0894e-05	0.868043	NA	-5.57046e-06	0.785321	NA	0.0770608	0.179226	NA	6.52239e-05	0.900898	NA	-3.98958e-05	0.938973	NA	0	0	0	0	0	0	0	0	0	0	0	0	0	0	0	0	0	0	0	0	0	0	0	0	0
AC004816.2	-0.00206033	0.532649	NA	-0.00727946	0.698471	NA	0.00766038	0.555857	NA	-0.00509999	0.734375	NA	0.000312598	0.747042	NA	-0.00380523	0.886385	NA	-0.000432243	0.941808	NA	-0.000179047	0.888136	NA	0	0	0	0	0	0	0	0	0	0	0	0	0	0	0	0	0	0	0	0	0	0	0	0	0
AC004817.3	NA	NA	NA	NA	NA	NA	NA	NA	NA	NA	NA	NA	0.000131244	0.638105	NA	-0.000311063	0.903035	NA	-0.000200155	0.419915	NA	-0.000115536	0.929492	NA	0	0	0	0	0	0	0	0	0	0	0	0	0	0	0	0	0	0	0	0	0	0	0	0	0
AC004817.5	NA	NA	NA	NA	NA	NA	NA	NA	NA	NA	NA	NA	-3.34773e-05	0.189739	NA	-3.13966e-05	0.940438	NA	-6.49296e-06	0.944271	NA	-1.62278e-05	0.942854	NA	0	0	0	0	0	0	0	0	0	0	0	0	0	0	0	0	0	0	0	0	0	0	0	0	0
AC004825.2	-0.0119892	0.924538	NA	0.0760948	0.684895	NA	0.243456	0.14081	NA	-0.0353053	0.663937	NA	2.36222e-05	0.928946	NA	-0.00422242	0.811732	NA	0.000905959	0.729479	NA	0.00895981	0.438466	NA	0	0	0	0	0	0	0	0	0	0	0	0	0	0	0	0	0	0	0	0	0	0	0	0	0
AC004832.6	-0.000760699	0.7363	NA	-0.000425809	0.866426	NA	0.000129231	0.826024	NA	-3.10684e-06	0.962717	NA	NA	NA	NA	NA	NA	NA	NA	NA	NA	NA	NA	NA	0	0	0	0	0	0	0	0	0	0	0	0	0	0	0	0	0	0	0	0	0	0	0	0	0
AC004839.1	0.00294716	0.336501	NA	-0.00344451	0.723992	NA	-0.0021598	0.640618	NA	-0.00183472	0.783072	NA	-4.04553e-05	0.845963	NA	-0.00217616	0.902817	NA	7.96974e-05	0.984695	NA	-1.32911e-05	0.982919	NA	0	0	0	0	0	0	0	0	0	0	0	0	0	0	0	0	0	0	0	0	0	0	0	0	0
AC004839.2	-0.00500114	0.431941	NA	-0.00577764	0.697482	NA	-0.00165133	0.644994	NA	-0.00624377	0.7254	NA	-8.65789e-05	0.162721	NA	-0.00328448	0.891218	NA	-0.00317236	0.296421	NA	2.2357e-05	0.952793	NA	0	0	0	0	0	0	0	0	0	0	0	0	0	0	0	0	0	0	0	0	0	0	0	0	0
AC004846.1	-0.0971632	0.492581	NA	0.0864485	0.689044	NA	-0.18986	0.290685	NA	-0.214822	0.260838	NA	0.000933839	0.78451	NA	-0.00343762	0.776948	NA	0.00405993	0.461226	NA	-0.00104236	0.822644	NA	0	0	0	0	0	0	0	0	0	0	0	0	0	0	0	0	0	0	0	0	0	0	0	0	0
AC004846.2	-0.00220116	0.626874	NA	-0.0026316	0.799957	NA	-0.00435632	0.674783	NA	-2.97057e-05	0.890589	NA	-6.08858e-05	0.641954	NA	-0.00426787	0.871235	NA	-0.000547094	0.917534	NA	-0.000662291	0.864672	NA	0	0	0	0	0	0	0	0	0	0	0	0	0	0	0	0	0	0	0	0	0	0	0	0	0
AC004854.2	-0.013653	0.856805	NA	-0.0812424	0.265679	NA	-0.0771353	0.131206	NA	0.032247	0.55503	NA	-0.00781101	0.283821	NA	-0.0384583	0.575098	NA	-0.00761385	0.542869	NA	-0.0164101	0.673068	NA	0	0	0	0	0	0	0	0	0	0	0	0	0	0	0	0	0	0	0	0	0	0	0	0	0
AC004865.2	NA	NA	NA	NA	NA	NA	NA	NA	NA	NA	NA	NA	-9.31455e-06	0.349357	NA	-8.58833e-05	0.94386	NA	-0.000119134	0.48025	NA	8.47647e-06	0.964236	NA	0	0	0	0	0	0	0	0	0	0	0	0	0	0	0	0	0	0	0	0	0	0	0	0	0
AC004877.1	-0.00119719	0.623435	NA	-0.000726962	0.832623	NA	0.00347359	0.546095	NA	-0.000784545	0.874717	NA	2.80875e-05	0.828695	NA	-4.09146e-05	0.932793	NA	-3.85221e-05	0.286917	NA	-1.60773e-05	0.934518	NA	0	0	0	0	0	0	0	0	0	0	0	0	0	0	0	0	0	0	0	0	0	0	0	0	0
AC004877.2	-0.068522	0.0907922	NA	-0.11172	0.277144	NA	-0.0415806	0.673724	NA	-0.0816899	0.350302	NA	-0.00944933	0.472358	NA	-0.0798525	0.548356	NA	-0.00475992	0.848473	NA	-0.0360432	0.637426	NA	0	0	0	0	0	0	0	0	0	0	0	0	0	0	0	0	0	0	0	0	0	0	0	0	0
AC004884.1	0.0747793	0.374319	NA	0.0073056	0.688043	NA	0.0143713	0.619903	NA	-0.0592989	0.363499	NA	6.42621e-05	0.93077	NA	-0.000199288	0.879278	NA	-0.000180775	0.520437	NA	-8.99047e-05	0.903443	NA	0	0	0	0	0	0	0	0	0	0	0	0	0	0	0	0	0	0	0	0	0	0	0	0	0
AC004890.1	0.027067	0.734956	NA	0.377511	0.066997	NA	0.151694	0.132083	NA	-0.149389	0.263013	NA	-7.94782e-07	0.899128	NA	-0.000124756	0.896498	NA	0.000140525	0.499403	NA	-0.000113469	0.90808	NA	0	0	0	0	0	0	0	0	0	0	0	0	0	0	0	0	0	0	0	0	0	0	0	0	0
AC004908.2	-0.00573767	0.235648	NA	-0.015105	0.5115	NA	0.0883338	0.380144	NA	0.0145844	0.476374	NA	0.000287241	0.485131	NA	-0.00020886	0.877544	NA	9.52906e-05	0.721958	NA	-0.000100636	0.904005	NA	0	0	0	0	0	0	0	0	0	0	0	0	0	0	0	0	0	0	0	0	0	0	0	0	0
AC004908.3	0.0134513	0.58277	NA	-0.0223966	0.459296	NA	0.00102036	0.726453	NA	-0.00833548	0.606425	NA	-0.000135235	0.928859	NA	-0.00768491	0.737717	NA	0.00410596	0.741477	NA	-0.0020215	0.811921	NA	0	0	0	0	0	0	0	0	0	0	0	0	0	0	0	0	0	0	0	0	0	0	0	0	0
AC004910.1	-0.000123191	0.743836	NA	-0.000715847	0.856424	NA	-0.00146279	0.766772	NA	0.000206723	0.917521	NA	NA	NA	NA	NA	NA	NA	NA	NA	NA	NA	NA	NA	0	0	0	0	0	0	0	0	0	0	0	0	0	0	0	0	0	0	0	0	0	0	0	0	0
AC004917.1	0.000298459	0.55393	NA	-0.00404758	0.674757	NA	-0.00314266	0.584673	NA	-0.00123373	0.730114	NA	8.75597e-06	0.971549	NA	-0.000517829	0.865006	NA	-0.000300635	0.81038	NA	-0.000114376	0.904906	NA	0	0	0	0	0	0	0	0	0	0	0	0	0	0	0	0	0	0	0	0	0	0	0	0	0
AC004918.1	0.00904919	0.615035	NA	-0.0796695	0.574205	NA	0.0451707	0.480718	NA	-0.17546	0.194978	NA	0.00096765	0.625721	NA	-0.0237505	0.632307	NA	0.00208598	0.79682	NA	-0.0121101	0.695461	NA	0	0	0	0	0	0	0	0	0	0	0	0	0	0	0	0	0	0	0	0	0	0	0	0	0
AC004918.3	-0.000697123	0.605099	NA	-0.00574775	0.692502	NA	-0.00254665	0.629631	NA	-0.00564047	0.730502	NA	-1.76677e-05	0.693899	NA	-0.000103142	0.90274	NA	-9.55723e-05	0.513399	NA	1.19314e-07	0.938222	NA	0	0	0	0	0	0	0	0	0	0	0	0	0	0	0	0	0	0	0	0	0	0	0	0	0
AC004922.1	NA	NA	NA	NA	NA	NA	NA	NA	NA	NA	NA	NA	7.79284e-05	0.446398	NA	-2.10487e-05	0.951895	NA	1.82997e-05	0.44265	NA	-2.915e-06	0.984461	NA	0	0	0	0	0	0	0	0	0	0	0	0	0	0	0	0	0	0	0	0	0	0	0	0	0
AC004923.4	NA	NA	NA	NA	NA	NA	NA	NA	NA	NA	NA	NA	-0.000345697	0.310211	NA	-0.00125637	0.93373	NA	-0.00100049	0.565626	NA	-7.07803e-06	0.978601	NA	0	0	0	0	0	0	0	0	0	0	0	0	0	0	0	0	0	0	0	0	0	0	0	0	0
AC004938.2	-0.000696023	0.592365	NA	-0.00816287	0.675182	NA	0.0556826	0.331902	NA	-0.00479641	0.726817	NA	2.20224e-05	0.80708	NA	-4.04504e-05	0.933097	NA	-3.75461e-05	0.286904	NA	-7.34463e-05	0.913357	NA	0	0	0	0	0	0	0	0	0	0	0	0	0	0	0	0	0	0	0	0	0	0	0	0	0
AC004941.2	-0.000364994	0.609311	NA	0.0132837	0.361777	NA	-0.00461975	0.592547	NA	-0.000217205	0.821061	NA	4.87684e-05	0.587782	NA	-5.78807e-05	0.930887	NA	2.1657e-05	0.797656	NA	-4.99123e-06	0.980548	NA	0	0	0	0	0	0	0	0	0	0	0	0	0	0	0	0	0	0	0	0	0	0	0	0	0
AC004943.2	-0.0726625	0.466251	NA	-0.126216	0.346585	NA	0.0532204	0.594939	NA	-0.128237	0.369416	NA	-4.49205e-05	0.89549	NA	-0.0131412	0.764559	NA	0.0132451	0.135132	NA	-0.000241411	0.919942	NA	0	0	0	0	0	0	0	0	0	0	0	0	0	0	0	0	0	0	0	0	0	0	0	0	0
AC004948.1	NA	NA	NA	NA	NA	NA	NA	NA	NA	NA	NA	NA	-7.85294e-05	0.311128	NA	-0.000228879	0.927403	NA	-0.000185236	0.460162	NA	8.37742e-07	0.942033	NA	0	0	0	0	0	0	0	0	0	0	0	0	0	0	0	0	0	0	0	0	0	0	0	0	0
AC004951.1	-0.0128043	0.257321	NA	-0.0187497	0.549416	NA	0.116641	0.1476	NA	-0.015064	0.614296	NA	0.00779973	0.074534	NA	-0.00500611	0.7826	NA	0.00448644	0.220556	NA	-0.00224916	0.830818	NA	0	0	0	0	0	0	0	0	0	0	0	0	0	0	0	0	0	0	0	0	0	0	0	0	0
AC004951.4	-0.00528633	0.474247	NA	-0.00347199	0.732598	NA	-0.0019856	0.644265	NA	-0.00226472	0.813277	NA	4.65644e-05	0.894615	NA	-7.90759e-05	0.912101	NA	3.74332e-05	0.774756	NA	-2.39004e-05	0.946712	NA	0	0	0	0	0	0	0	0	0	0	0	0	0	0	0	0	0	0	0	0	0	0	0	0	0
AC004967.1	-0.00452252	0.457174	NA	-0.0126111	0.628592	NA	-0.00891592	0.524984	NA	-0.0112965	0.623319	NA	1.00354e-05	0.945674	NA	-0.000116469	0.898988	NA	-9.6098e-05	0.745995	NA	-7.49065e-05	0.929053	NA	0	0	0	0	0	0	0	0	0	0	0	0	0	0	0	0	0	0	0	0	0	0	0	0	0
AC004967.2	-0.00224742	0.804138	NA	-0.00735406	0.659807	NA	-0.0038275	0.560092	NA	-0.00623143	0.725719	NA	-8.50887e-05	0.669576	NA	-0.000113002	0.900609	NA	-6.05453e-05	0.827428	NA	-0.000135492	0.919126	NA	0	0	0	0	0	0	0	0	0	0	0	0	0	0	0	0	0	0	0	0	0	0	0	0	0
AC004973.1	NA	NA	NA	NA	NA	NA	NA	NA	NA	NA	NA	NA	-2.91092e-05	0.341557	NA	-6.31265e-05	0.941002	NA	3.42778e-05	0.732508	NA	2.52094e-06	0.995549	NA	0	0	0	0	0	0	0	0	0	0	0	0	0	0	0	0	0	0	0	0	0	0	0	0	0
AC004980.1	0.0138608	0.805586	NA	-0.110267	0.325793	NA	-0.0386353	0.852037	NA	0.260515	0.179308	NA	0.000824945	0.741126	NA	-0.00480795	0.736844	NA	-0.00261953	0.194732	NA	-0.00137826	0.842981	NA	0	0	0	0	0	0	0	0	0	0	0	0	0	0	0	0	0	0	0	0	0	0	0	0	0
AC004982.1	0.00601885	0.687288	NA	-0.00510774	0.653362	NA	-0.00383448	0.526196	NA	-0.00238543	0.687132	NA	-2.61093e-05	0.170455	NA	-5.80444e-05	0.92448	NA	-1.55658e-05	0.937028	NA	-1.50962e-05	0.94864	NA	0	0	0	0	0	0	0	0	0	0	0	0	0	0	0	0	0	0	0	0	0	0	0	0	0
AC004982.2	0.00331232	0.62377	NA	-0.00426409	0.706017	NA	0.0173901	0.279848	NA	-0.000742434	0.791888	NA	-0.00423279	0.0610535	NA	-0.00706771	0.832915	NA	-0.0021102	0.706335	NA	0.0945233	0.417003	NA	0	0	0	0	0	0	0	0	0	0	0	0	0	0	0	0	0	0	0	0	0	0	0	0	0
AC004988.1	0.0446842	0.636249	NA	0.295002	0.337271	NA	0.030818	0.694167	NA	0.119108	0.586709	NA	0.000377011	0.906416	NA	-0.0421331	0.713084	NA	0.00125969	0.947943	NA	-0.0215824	0.704826	NA	0	0	0	0	0	0	0	0	0	0	0	0	0	0	0	0	0	0	0	0	0	0	0	0	0
AC005000.1	0.042706	0.498066	NA	-0.0611596	0.416908	NA	-0.0044794	0.919542	NA	-0.0410385	0.49955	NA	-3.26518e-05	0.821792	NA	-0.000312958	0.861699	NA	1.96489e-05	0.896706	NA	-0.000124916	0.896828	NA	0	0	0	0	0	0	0	0	0	0	0	0	0	0	0	0	0	0	0	0	0	0	0	0	0
AC005005.3	-0.0010768	0.579031	NA	-0.00336364	0.754318	NA	-0.00190908	0.687421	NA	-0.00218568	0.794688	NA	NA	NA	NA	NA	NA	NA	NA	NA	NA	NA	NA	NA	0	0	0	0	0	0	0	0	0	0	0	0	0	0	0	0	0	0	0	0	0	0	0	0	0
AC005014.2	0.0243054	0.561663	NA	-0.00694721	0.786596	NA	-0.00557719	0.71345	NA	-0.00403175	0.848066	NA	-2.99515e-06	0.728352	NA	-3.45022e-05	0.937759	NA	-3.01797e-05	0.320559	NA	-9.95443e-06	0.948974	NA	0	0	0	0	0	0	0	0	0	0	0	0	0	0	0	0	0	0	0	0	0	0	0	0	0
AC005019.1	-0.00205185	0.475751	NA	-0.00700742	0.650328	NA	-0.00659084	0.505195	NA	-0.00239714	0.737928	NA	3.34765e-05	0.521956	NA	NA	NA	NA	NA	NA	NA	NA	NA	NA	0	0	0	0	0	0	0	0	0	0	0	0	0	0	0	0	0	0	0	0	0	0	0	0	0
AC005034.4	0.00507858	0.894795	NA	-0.0434589	0.509714	NA	0.0453348	0.262601	NA	-0.0413828	0.539201	NA	-3.20316e-05	0.654126	NA	-0.00614496	0.802432	NA	0.00127956	0.396167	NA	-0.000361806	0.885187	NA	0	0	0	0	0	0	0	0	0	0	0	0	0	0	0	0	0	0	0	0	0	0	0	0	0
AC005034.5	-0.001045	0.671173	NA	-0.00104727	0.825726	NA	0.00681797	0.288595	NA	-0.000254654	0.898708	NA	-0.000152597	0.258174	NA	-0.000376437	0.907909	NA	-0.000327991	0.341763	NA	-3.88209e-05	0.961233	NA	0	0	0	0	0	0	0	0	0	0	0	0	0	0	0	0	0	0	0	0	0	0	0	0	0
AC005037.1	-0.000480522	0.562878	NA	-0.00332304	0.737867	NA	-0.00262789	0.652459	NA	-0.0019028	0.777054	NA	NA	NA	NA	NA	NA	NA	NA	NA	NA	NA	NA	NA	0	0	0	0	0	0	0	0	0	0	0	0	0	0	0	0	0	0	0	0	0	0	0	0	0
AC005041.4	0.196018	0.155183	NA	0.124713	0.421968	NA	-0.0601034	0.333152	NA	-0.0212036	0.648983	NA	0.000136643	0.676837	NA	-0.00681865	0.779019	NA	0.000578365	0.888058	NA	-6.69937e-05	0.942282	NA	0	0	0	0	0	0	0	0	0	0	0	0	0	0	0	0	0	0	0	0	0	0	0	0	0
AC005041.5	0.00775611	0.499802	NA	-0.0054545	0.683138	NA	-0.00467576	0.549673	NA	-0.000686987	0.763174	NA	-1.27594e-05	0.610044	NA	-4.25036e-05	0.931358	NA	-4.06723e-05	0.271211	NA	1.11687e-05	0.958489	NA	0	0	0	0	0	0	0	0	0	0	0	0	0	0	0	0	0	0	0	0	0	0	0	0	0
AC005050.1	-0.000562728	0.622006	NA	-0.00183447	0.784943	NA	-0.00152663	0.708903	NA	-0.000903701	0.840552	NA	1.52847e-05	0.924492	NA	-2.10891e-05	0.951905	NA	7.77656e-07	0.755076	NA	2.19479e-06	0.995649	NA	0	0	0	0	0	0	0	0	0	0	0	0	0	0	0	0	0	0	0	0	0	0	0	0	0
AC005052.2	-0.0022243	0.492986	NA	-0.00493954	0.70575	NA	0.000108027	0.559391	NA	-0.00376493	0.754086	NA	-0.000218405	0.817826	NA	-0.00567744	0.78825	NA	0.000202201	0.955001	NA	-0.000974348	0.857041	NA	0	0	0	0	0	0	0	0	0	0	0	0	0	0	0	0	0	0	0	0	0	0	0	0	0
AC005062.1	-0.00574772	0.346267	NA	-0.0112472	0.611036	NA	-0.00530896	0.522092	NA	0.0548198	0.492336	NA	NA	NA	NA	NA	NA	NA	NA	NA	NA	NA	NA	NA	0	0	0	0	0	0	0	0	0	0	0	0	0	0	0	0	0	0	0	0	0	0	0	0	0
AC005070.3	-0.0192115	0.440309	NA	-0.027443	0.612117	NA	-0.0241944	0.487084	NA	-0.0290666	0.620552	NA	1.4255e-05	0.989915	NA	-5.3907e-05	0.926778	NA	3.11852e-05	0.690725	NA	-8.20954e-06	0.946871	NA	0	0	0	0	0	0	0	0	0	0	0	0	0	0	0	0	0	0	0	0	0	0	0	0	0
AC005076.1	0.285218	0.0246532	NA	0.149935	0.301346	NA	-0.0261364	0.874099	NA	0.0454577	0.569581	NA	0.000789876	0.733629	NA	-0.00230119	0.821079	NA	-0.00711796	0.56843	NA	-0.00138995	0.834206	NA	0	0	0	0	0	0	0	0	0	0	0	0	0	0	0	0	0	0	0	0	0	0	0	0	0
AC005081.1	-0.00380215	0.337298	NA	-0.014468	0.550468	NA	-0.0107302	0.416063	NA	-0.00795918	0.616355	NA	0.000175537	0.61553	NA	-0.000141195	0.892117	NA	0.000552746	0.311556	NA	-1.97737e-05	0.97242	NA	0	0	0	0	0	0	0	0	0	0	0	0	0	0	0	0	0	0	0	0	0	0	0	0	0
AC005091.1	-0.00199407	0.724394	NA	-0.00142694	0.855507	NA	-0.000968824	0.824619	NA	-0.000323083	0.934006	NA	NA	NA	NA	NA	NA	NA	NA	NA	NA	NA	NA	NA	0	0	0	0	0	0	0	0	0	0	0	0	0	0	0	0	0	0	0	0	0	0	0	0	0
AC005094.1	-0.00196862	0.568185	NA	-0.00252904	0.779189	NA	-0.000743514	0.745678	NA	0.00475997	0.383899	NA	NA	NA	NA	NA	NA	NA	NA	NA	NA	NA	NA	NA	0	0	0	0	0	0	0	0	0	0	0	0	0	0	0	0	0	0	0	0	0	0	0	0	0
AC005099.1	4.454e-05	0.709632	NA	0.0109682	0.387909	NA	0.00043339	0.397499	NA	0.000455625	0.872059	NA	NA	NA	NA	NA	NA	NA	NA	NA	NA	NA	NA	NA	0	0	0	0	0	0	0	0	0	0	0	0	0	0	0	0	0	0	0	0	0	0	0	0	0
AC005104.1	-0.000428418	0.655395	NA	-0.00229306	0.779588	NA	-0.0020052	0.679115	NA	-0.000683877	0.830689	NA	NA	NA	NA	NA	NA	NA	NA	NA	NA	NA	NA	NA	0	0	0	0	0	0	0	0	0	0	0	0	0	0	0	0	0	0	0	0	0	0	0	0	0
AC005154.2	-0.00275775	0.790245	NA	-0.0101887	0.648526	NA	-0.00310686	0.591353	NA	-0.0120824	0.665995	NA	-0.000835241	0.413627	NA	-0.00377425	0.878933	NA	0.00224323	0.713064	NA	-0.00016126	0.893425	NA	0	0	0	0	0	0	0	0	0	0	0	0	0	0	0	0	0	0	0	0	0	0	0	0	0
AC005165.2	-0.0148669	0.171904	NA	-0.0261916	0.448011	NA	-0.0097243	0.824639	NA	0.0218319	0.448546	NA	3.98167e-05	0.709389	NA	-4.99503e-05	0.926679	NA	-2.98815e-05	0.832564	NA	-0.000100024	0.92347	NA	0	0	0	0	0	0	0	0	0	0	0	0	0	0	0	0	0	0	0	0	0	0	0	0	0
AC005189.1	NA	NA	NA	NA	NA	NA	NA	NA	NA	NA	NA	NA	3.9393e-05	0.427953	NA	NA	NA	NA	NA	NA	NA	NA	NA	NA	0	0	0	0	0	0	0	0	0	0	0	0	0	0	0	0	0	0	0	0	0	0	0	0	0
AC005224.2	-0.0112528	0.538435	NA	-0.00650879	0.775234	NA	-0.00546698	0.693477	NA	-0.00218386	0.889861	NA	9.71561e-05	0.706332	NA	-0.000193772	0.886952	NA	-0.000216144	0.121396	NA	-7.22693e-05	0.93754	NA	0	0	0	0	0	0	0	0	0	0	0	0	0	0	0	0	0	0	0	0	0	0	0	0	0
AC005224.3	-0.00264171	0.443547	NA	0.00157827	0.449777	NA	-0.00360404	0.572063	NA	-0.00410466	0.725065	NA	-0.00124978	0.39702	NA	-0.00581241	0.827978	NA	0.00279544	0.579376	NA	-3.65922e-05	0.954567	NA	0	0	0	0	0	0	0	0	0	0	0	0	0	0	0	0	0	0	0	0	0	0	0	0	0
AC005225.4	0.0171065	0.788769	NA	-0.0507656	0.546679	NA	-0.0518719	0.385899	NA	-0.0339242	0.633058	NA	3.86633e-05	0.755887	NA	-6.5854e-05	0.922319	NA	-1.2534e-05	0.973062	NA	-1.59353e-05	0.942914	NA	0	0	0	0	0	0	0	0	0	0	0	0	0	0	0	0	0	0	0	0	0	0	0	0	0
AC005229.1	0.0143269	0.178469	NA	-0.0129147	0.557813	NA	-0.00779709	0.448159	NA	-0.0089643	0.635635	NA	0.00110943	0.282783	NA	-0.000591996	0.841372	NA	0.000633758	0.484035	NA	-0.000427241	0.860172	NA	0	0	0	0	0	0	0	0	0	0	0	0	0	0	0	0	0	0	0	0	0	0	0	0	0
AC005229.4	-0.0383503	0.760326	NA	0.174672	0.469925	NA	0.0277253	0.751735	NA	-0.0258184	0.831901	NA	0.000957581	0.869073	NA	-0.0138659	0.629522	NA	-0.00550588	0.505158	NA	-0.00438506	0.744658	NA	0	0	0	0	0	0	0	0	0	0	0	0	0	0	0	0	0	0	0	0	0	0	0	0	0
AC005244.1	NA	NA	NA	NA	NA	NA	NA	NA	NA	NA	NA	NA	NA	NA	NA	NA	NA	NA	5.28309e-05	0.150588	NA	NA	NA	NA	0	0	0	0	0	0	0	0	0	0	0	0	0	0	0	0	0	0	0	0	0	0	0	0	0
AC005255.1	-0.00942013	0.723667	NA	0.00887442	0.556796	NA	-0.0029392	0.704254	NA	-0.0165931	0.559753	NA	1.23584e-05	0.956201	NA	-0.000146434	0.890813	NA	-0.000106706	0.66223	NA	-5.95495e-05	0.916061	NA	0	0	0	0	0	0	0	0	0	0	0	0	0	0	0	0	0	0	0	0	0	0	0	0	0
AC005261.1	0.0889527	0.653291	NA	-0.0494808	0.853665	0.868923	-0.198507	0.455977	NA	0.42382	0.325277	0.539713	-0.0458154	0.227283	0.64697	1.19179	0.0339832	NA	0.00282406	0.907632	0.921589	-0.346824	0.287738	NA	0	0	0	0	0	0	0	0	0	0	0	0	0	0	0	0	0	0	0	0	0	0	0	0	0
AC005261.4	0.0169895	0.220226	NA	-0.00629019	0.667914	NA	-0.00598195	0.544326	NA	0.0152081	0.442028	NA	0.000666289	0.712263	NA	-0.00662797	0.829797	NA	-0.000142706	0.983503	NA	-0.00206568	0.829332	NA	0	0	0	0	0	0	0	0	0	0	0	0	0	0	0	0	0	0	0	0	0	0	0	0	0
AC005262.1	0.00231765	0.67378	NA	-0.0248965	0.451288	NA	-0.00430864	0.895866	NA	-0.0155616	0.551089	NA	0.000159572	0.774642	NA	-0.000110137	0.901116	NA	4.49964e-05	0.73657	NA	-6.57336e-05	0.93208	NA	0	0	0	0	0	0	0	0	0	0	0	0	0	0	0	0	0	0	0	0	0	0	0	0	0
AC005288.1	0.0039696	0.278333	NA	0.00840727	0.45814	NA	0.00146966	0.558699	NA	0.006919	0.382378	NA	6.65841e-05	0.91401	NA	-0.000172896	0.89321	NA	-7.32452e-05	0.728071	NA	-5.12411e-05	0.94358	NA	0	0	0	0	0	0	0	0	0	0	0	0	0	0	0	0	0	0	0	0	0	0	0	0	0
AC005306.1	0.0624286	0.372745	NA	-0.0594431	0.374624	NA	-0.0622894	0.195632	NA	-0.0327167	0.467769	NA	0.000524053	0.934213	NA	-0.016885	0.749674	NA	-0.0109994	0.054711	NA	-0.00697293	0.767223	NA	0	0	0	0	0	0	0	0	0	0	0	0	0	0	0	0	0	0	0	0	0	0	0	0	0
AC005324.3	NA	NA	NA	NA	NA	NA	NA	NA	NA	NA	NA	NA	-2.60794e-05	0.218759	NA	-9.88695e-05	0.919512	NA	5.74423e-08	0.915761	NA	-4.00385e-05	0.945064	NA	0	0	0	0	0	0	0	0	0	0	0	0	0	0	0	0	0	0	0	0	0	0	0	0	0
AC005329.1	-0.00158084	0.501841	NA	-0.00481415	0.709865	NA	-0.00280382	0.625335	NA	-0.00343546	0.752864	NA	6.66878e-05	0.397981	NA	-4.83348e-05	0.93085	NA	-3.95393e-05	0.317738	NA	-3.31017e-05	0.947665	NA	0	0	0	0	0	0	0	0	0	0	0	0	0	0	0	0	0	0	0	0	0	0	0	0	0
AC005332.1	-0.00171328	0.562056	NA	-0.0021629	0.775305	NA	-0.000752984	0.744785	NA	-0.0033973	0.793027	NA	1.27347e-05	0.919112	NA	-0.00097241	0.891298	NA	8.96725e-05	0.934612	NA	-0.00019165	0.938638	NA	0	0	0	0	0	0	0	0	0	0	0	0	0	0	0	0	0	0	0	0	0	0	0	0	0
AC005332.2	NA	NA	NA	NA	NA	NA	NA	NA	NA	NA	NA	NA	1.07087e-05	0.976025	NA	-7.66985e-05	0.926971	NA	-5.16478e-05	0.445385	NA	-4.14596e-06	0.953393	NA	0	0	0	0	0	0	0	0	0	0	0	0	0	0	0	0	0	0	0	0	0	0	0	0	0
AC005332.3	0.662567	0.000672284	NA	-0.063035	0.849247	NA	0.020888	0.712543	NA	-0.0858482	0.798419	NA	0.00272596	0.669883	NA	-0.0279311	0.569875	NA	-0.00436797	0.719479	NA	0.050191	0.435333	NA	0	0	0	0	0	0	0	0	0	0	0	0	0	0	0	0	0	0	0	0	0	0	0	0	0
AC005332.4	-0.132523	0.366811	NA	0.0962263	0.614919	NA	-0.10882	0.651931	NA	0.116109	0.624981	NA	-0.000742623	0.709684	NA	-0.00345085	0.75065	NA	-0.000496396	0.8983	NA	-0.00192493	0.802455	NA	0	0	0	0	0	0	0	0	0	0	0	0	0	0	0	0	0	0	0	0	0	0	0	0	0
AC005332.5	0.330451	0.0267128	NA	-0.237304	0.388385	0.567005	-0.177698	0.31341	NA	-0.112595	0.72619	NA	0.00409027	0.277065	NA	-0.00597365	0.702691	NA	-0.00166019	0.681207	NA	0.0373963	0.410748	NA	0	0	0	0	0	0	0	0	0	0	0	0	0	0	0	0	0	0	0	0	0	0	0	0	0
AC005332.6	0.204258	0.237108	0.387335	-0.0950259	0.740497	0.784518	-0.412269	0.082998	0.295917	0.400059	0.248976	0.492793	0.0494753	0.248916	0.667681	-0.241519	0.623385	NA	0.0871213	0.118678	0.48461	0.0248243	0.907618	0.909435	0	0	0	0	0	0	0	0	0	0	0	0	0	0	0	0	0	0	0	0	0	0	0	0	0
AC005332.7	NA	NA	NA	NA	NA	NA	NA	NA	NA	NA	NA	NA	-7.50119e-05	0.575055	NA	-0.000222593	0.899459	NA	-1.74779e-05	0.989149	NA	-8.23726e-05	0.912465	NA	0	0	0	0	0	0	0	0	0	0	0	0	0	0	0	0	0	0	0	0	0	0	0	0	0
AC005339.1	-0.000964752	0.580537	NA	-0.00207828	0.752365	NA	-0.00186544	0.678624	NA	-0.000823653	0.808753	NA	-9.90249e-05	0.0717127	NA	-0.000680937	0.853927	NA	-0.000394548	0.535993	NA	-0.000380463	0.873077	NA	0	0	0	0	0	0	0	0	0	0	0	0	0	0	0	0	0	0	0	0	0	0	0	0	0
AC005342.1	-0.000275268	0.665166	NA	-0.00236266	0.773578	NA	-0.00204795	0.67734	NA	-0.000526692	0.833554	NA	6.11644e-05	0.346658	NA	NA	NA	NA	3.60378e-05	0.38995	NA	NA	NA	NA	0	0	0	0	0	0	0	0	0	0	0	0	0	0	0	0	0	0	0	0	0	0	0	0	0
AC005351.1	NA	NA	NA	NA	NA	NA	NA	NA	NA	NA	NA	NA	-6.10189e-05	0.340911	NA	-7.26158e-05	0.949393	NA	-0.000121102	0.47378	NA	2.47425e-06	0.997008	NA	0	0	0	0	0	0	0	0	0	0	0	0	0	0	0	0	0	0	0	0	0	0	0	0	0
AC005355.2	NA	NA	NA	NA	NA	NA	NA	NA	NA	NA	NA	NA	2.63122e-06	0.353132	NA	-2.25669e-05	0.95042	NA	2.30635e-06	0.751533	NA	-6.5429e-06	0.980069	NA	0	0	0	0	0	0	0	0	0	0	0	0	0	0	0	0	0	0	0	0	0	0	0	0	0
AC005363.2	-0.000524294	0.517021	NA	-0.00557246	0.662029	NA	-0.00494303	0.549531	NA	-0.00122389	0.742138	NA	-9.89316e-06	0.76381	NA	-0.000671943	0.871524	NA	-0.000204183	0.768012	NA	-2.13058e-05	0.934605	NA	0	0	0	0	0	0	0	0	0	0	0	0	0	0	0	0	0	0	0	0	0	0	0	0	0
AC005391.1	0.000264679	0.701473	NA	-0.00248693	0.761266	NA	-0.0031769	0.636454	NA	-0.000119135	0.837599	NA	0.000125985	0.384151	NA	NA	NA	NA	9.85956e-05	0.684917	NA	NA	NA	NA	0	0	0	0	0	0	0	0	0	0	0	0	0	0	0	0	0	0	0	0	0	0	0	0	0
AC005393.1	NA	NA	NA	NA	NA	NA	NA	NA	NA	NA	NA	NA	6.53509e-06	0.989087	NA	-8.63036e-05	0.912276	NA	2.81879e-05	0.820878	NA	-1.88712e-05	0.93718	NA	0	0	0	0	0	0	0	0	0	0	0	0	0	0	0	0	0	0	0	0	0	0	0	0	0
AC005400.1	-0.000275491	0.652215	NA	-0.00162059	0.803218	NA	0.00284751	0.406418	NA	-0.000848228	0.843891	NA	2.16639e-05	0.569939	NA	NA	NA	NA	NA	NA	NA	NA	NA	NA	0	0	0	0	0	0	0	0	0	0	0	0	0	0	0	0	0	0	0	0	0	0	0	0	0
AC005410.2	-0.000620625	0.650853	NA	-0.00194499	0.79383	NA	-0.00245802	0.685542	NA	6.38935e-05	0.869524	NA	-2.13125e-05	0.278239	NA	-4.31305e-05	0.934914	NA	-3.21118e-05	0.357579	NA	-1.22342e-05	0.948415	NA	0	0	0	0	0	0	0	0	0	0	0	0	0	0	0	0	0	0	0	0	0	0	0	0	0
AC005476.2	-0.00435444	0.850666	NA	-0.0212948	0.491252	NA	-0.0190679	0.342012	NA	-0.00968037	0.619044	NA	-0.00203118	0.174543	NA	-0.0209856	0.701509	NA	0.001593	0.860893	NA	-0.000757795	0.841899	NA	0	0	0	0	0	0	0	0	0	0	0	0	0	0	0	0	0	0	0	0	0	0	0	0	0
AC005479.2	-0.00236803	0.448816	NA	-0.00661692	0.680559	NA	-0.00391293	0.552207	NA	0.0146319	0.4489	NA	0.000887201	0.876133	NA	-0.0158107	0.785051	NA	-0.00559187	0.523772	NA	-0.0119732	0.750998	NA	0	0	0	0	0	0	0	0	0	0	0	0	0	0	0	0	0	0	0	0	0	0	0	0	0
AC005498.2	-0.000598725	0.481684	NA	-0.00653141	0.634988	NA	-0.00415849	0.532729	NA	-0.00322744	0.70966	NA	4.97676e-05	0.76243	NA	-7.34605e-05	0.914452	NA	0.00013388	0.430873	NA	-4.32467e-05	0.93835	NA	0	0	0	0	0	0	0	0	0	0	0	0	0	0	0	0	0	0	0	0	0	0	0	0	0
AC005498.3	0.00211822	0.569753	NA	-0.00594501	0.711342	NA	-0.0110033	0.503547	NA	-0.00044692	0.81493	NA	3.05358e-05	0.988819	NA	-6.99423e-05	0.916064	NA	6.47749e-05	0.542732	NA	-3.234e-05	0.92987	NA	0	0	0	0	0	0	0	0	0	0	0	0	0	0	0	0	0	0	0	0	0	0	0	0	0
AC005519.1	-0.00222503	0.419738	NA	-0.0069299	0.645998	NA	-0.000983402	0.552174	NA	-0.00420429	0.707327	NA	-3.68715e-06	0.808511	NA	-0.000498375	0.890526	NA	0.00019128	0.793708	NA	-2.60556e-05	0.939171	NA	0	0	0	0	0	0	0	0	0	0	0	0	0	0	0	0	0	0	0	0	0	0	0	0	0
AC005520.2	-0.011173	0.195463	NA	-0.0230894	0.460435	NA	0.10685	0.0589034	NA	0.0192268	0.511229	NA	5.97519e-05	0.853438	NA	-0.000252925	0.876521	NA	0.000107521	0.635976	NA	-7.85554e-05	0.91121	NA	0	0	0	0	0	0	0	0	0	0	0	0	0	0	0	0	0	0	0	0	0	0	0	0	0
AC005520.5	-0.00044059	0.417863	NA	-0.00557532	0.633703	NA	-0.00449934	0.521431	NA	-0.00221509	0.689385	NA	9.8806e-05	0.899836	NA	-0.005618	0.808784	NA	-0.00160084	0.698539	NA	-0.000130433	0.93134	NA	0	0	0	0	0	0	0	0	0	0	0	0	0	0	0	0	0	0	0	0	0	0	0	0	0
AC005521.1	0.00478637	0.278864	NA	-0.000805706	0.82209	NA	-0.000311017	0.760919	NA	-0.000429372	0.887843	NA	NA	NA	NA	NA	NA	NA	NA	NA	NA	NA	NA	NA	0	0	0	0	0	0	0	0	0	0	0	0	0	0	0	0	0	0	0	0	0	0	0	0	0
AC005523.2	-0.00210914	0.507254	NA	-0.00463577	0.701961	NA	-0.0021555	0.641592	NA	-0.00422343	0.722654	NA	-8.48174e-06	0.30216	NA	-0.000127234	0.925845	NA	0.000682776	0.246212	NA	-1.62306e-05	0.9529	NA	0	0	0	0	0	0	0	0	0	0	0	0	0	0	0	0	0	0	0	0	0	0	0	0	0
AC005531.1	NA	NA	NA	NA	NA	NA	NA	NA	NA	0.00642325	0.315615	NA	NA	NA	NA	NA	NA	NA	NA	NA	NA	NA	NA	NA	0	0	0	0	0	0	0	0	0	0	0	0	0	0	0	0	0	0	0	0	0	0	0	0	0
AC005532.1	NA	NA	NA	NA	NA	NA	NA	NA	NA	NA	NA	NA	-0.00018909	0.703684	NA	-0.00221665	0.908253	NA	0.000398988	0.932612	NA	-0.000971675	0.86511	NA	0	0	0	0	0	0	0	0	0	0	0	0	0	0	0	0	0	0	0	0	0	0	0	0	0
AC005534.1	0.00352873	0.504787	NA	-0.00432458	0.705211	NA	0.000545673	0.600189	NA	-0.00105405	0.795121	NA	NA	NA	NA	NA	NA	NA	NA	NA	NA	NA	NA	NA	0	0	0	0	0	0	0	0	0	0	0	0	0	0	0	0	0	0	0	0	0	0	0	0	0
AC005537.1	NA	NA	NA	NA	NA	NA	NA	NA	NA	NA	NA	NA	-0.000595025	0.699233	NA	-0.00665496	0.832927	NA	0.00207761	0.732688	NA	-1.3542e-05	0.971743	NA	0	0	0	0	0	0	0	0	0	0	0	0	0	0	0	0	0	0	0	0	0	0	0	0	0
AC005546.1	-0.00243897	0.563354	NA	-0.00209347	0.791961	NA	-0.000191471	0.772864	NA	-0.00372079	0.794974	NA	9.77777e-06	0.895448	NA	NA	NA	NA	NA	NA	NA	NA	NA	NA	0	0	0	0	0	0	0	0	0	0	0	0	0	0	0	0	0	0	0	0	0	0	0	0	0
AC005562.1	0.000693993	0.538999	NA	-0.00243724	0.755451	NA	-0.00214788	0.666619	NA	-0.000978709	0.827915	NA	-0.000155194	0.283254	NA	-0.00334796	0.832457	NA	0.00682092	0.153826	NA	1.3437e-05	0.940293	NA	0	0	0	0	0	0	0	0	0	0	0	0	0	0	0	0	0	0	0	0	0	0	0	0	0
AC005586.2	NA	NA	NA	NA	NA	NA	NA	NA	NA	NA	NA	NA	2.1002e-05	0.929363	NA	-0.000111473	0.906549	NA	-6.01061e-06	0.975791	NA	-5.55281e-05	0.941442	NA	0	0	0	0	0	0	0	0	0	0	0	0	0	0	0	0	0	0	0	0	0	0	0	0	0
AC005592.1	NA	NA	NA	NA	NA	NA	NA	NA	NA	NA	NA	NA	-9.67976e-05	0.74221	NA	-0.00456226	0.870625	NA	-0.00385766	0.245098	NA	-0.000286859	1	NA	0	0	0	0	0	0	0	0	0	0	0	0	0	0	0	0	0	0	0	0	0	0	0	0	0
AC005618.1	-0.0127427	0.698157	NA	-0.039813	0.39835	NA	0.0122828	0.403759	NA	-0.0295112	0.488043	NA	-0.00181838	0.219257	NA	-0.0114115	0.750758	NA	0.00298682	0.692325	NA	-0.00225995	0.79579	NA	0	0	0	0	0	0	0	0	0	0	0	0	0	0	0	0	0	0	0	0	0	0	0	0	0
AC005618.4	-0.000891268	0.542861	NA	-0.00633223	0.687636	NA	-0.00673877	0.550043	NA	-0.00307533	0.747634	NA	-2.15988e-05	0.83983	NA	-0.000180947	0.893588	NA	0.0117257	0.126041	NA	-8.24463e-05	0.935335	NA	0	0	0	0	0	0	0	0	0	0	0	0	0	0	0	0	0	0	0	0	0	0	0	0	0
AC005622.1	NA	NA	NA	NA	NA	NA	NA	NA	NA	NA	NA	NA	-3.90188e-06	0.314711	NA	-2.10663e-05	0.951942	NA	0.00244716	0.64362	NA	-1.82389e-05	0.964144	NA	0	0	0	0	0	0	0	0	0	0	0	0	0	0	0	0	0	0	0	0	0	0	0	0	0
AC005632.3	0.0041061	0.563023	NA	0.0855622	0.0932208	NA	-0.00644122	0.515693	NA	0.0341554	0.41801	NA	-0.000975663	0.565723	NA	-0.00599288	0.831791	NA	-0.000312875	0.95684	NA	-0.00169995	0.851253	NA	0	0	0	0	0	0	0	0	0	0	0	0	0	0	0	0	0	0	0	0	0	0	0	0	0
AC005670.3	-0.0718411	0.732222	0.761353	-0.317095	0.404238	0.577581	-0.161206	0.527845	0.619481	-0.195446	0.632876	0.713848	0.00807743	0.821056	0.881817	-0.0885425	0.828742	NA	-0.0466271	0.358966	0.736225	-0.407988	0.237946	NA	0	0	0	0	0	0	0	0	0	0	0	0	0	0	0	0	0	0	0	0	0	0	0	0	0
AC005674.2	0.0127956	0.539192	NA	-0.0251762	0.485921	NA	-0.0120542	0.401347	NA	-0.0228018	0.551224	NA	0.00314289	0.184401	NA	-0.00828029	0.704184	NA	0.000781517	0.885516	NA	-0.00154297	0.8357	NA	0	0	0	0	0	0	0	0	0	0	0	0	0	0	0	0	0	0	0	0	0	0	0	0	0
AC005696.1	-0.00183823	0.719153	NA	-0.000719378	0.87718	NA	-0.000421447	0.794896	NA	-2.17655e-05	0.958237	NA	0.000102141	0.528871	NA	-0.000141481	0.898225	NA	-5.83902e-05	0.646498	NA	-6.88158e-05	0.939913	NA	0	0	0	0	0	0	0	0	0	0	0	0	0	0	0	0	0	0	0	0	0	0	0	0	0
AC005697.2	0.0418445	0.240402	NA	-0.00602796	0.742921	NA	-0.00800771	0.599456	NA	0.0732598	0.350301	NA	2.19999e-05	0.924168	NA	-3.6808e-05	0.93572	NA	-1.13368e-05	0.975647	NA	-9.28647e-06	0.945367	NA	0	0	0	0	0	0	0	0	0	0	0	0	0	0	0	0	0	0	0	0	0	0	0	0	0
AC005702.2	NA	NA	NA	NA	NA	NA	NA	NA	NA	NA	NA	NA	-7.35794e-06	0.737142	NA	-8.70777e-05	0.927365	NA	9.84305e-07	0.926086	NA	-1.56062e-05	0.947457	NA	0	0	0	0	0	0	0	0	0	0	0	0	0	0	0	0	0	0	0	0	0	0	0	0	0
AC005740.4	-0.000921031	0.685566	NA	0.0100887	0.423821	NA	-0.00107835	0.757133	NA	-1.27343e-05	0.917112	NA	-1.40576e-05	0.385649	NA	-0.000131862	0.920672	NA	5.23996e-05	0.757935	NA	-2.28925e-05	0.948404	NA	0	0	0	0	0	0	0	0	0	0	0	0	0	0	0	0	0	0	0	0	0	0	0	0	0
AC005746.2	-0.00130066	0.57515	NA	-0.00314063	0.755787	NA	-0.00135184	0.706024	NA	-0.0025243	0.793487	NA	-0.00298652	0.236583	NA	-0.00897744	0.861307	NA	-0.00617842	0.587562	NA	-0.00793148	0.758116	NA	0	0	0	0	0	0	0	0	0	0	0	0	0	0	0	0	0	0	0	0	0	0	0	0	0
AC005746.3	NA	NA	NA	NA	NA	NA	NA	NA	NA	NA	NA	NA	NA	NA	NA	NA	NA	NA	1.96844e-05	0.689809	NA	NA	NA	NA	0	0	0	0	0	0	0	0	0	0	0	0	0	0	0	0	0	0	0	0	0	0	0	0	0
AC005759.1	-0.00203387	0.339326	NA	-0.00815254	0.595862	NA	0.031298	0.311777	NA	-0.00423093	0.662384	NA	-9.77472e-05	0.585001	NA	-0.000287397	0.876906	NA	7.64345e-05	0.84108	NA	-0.000134184	0.921211	NA	0	0	0	0	0	0	0	0	0	0	0	0	0	0	0	0	0	0	0	0	0	0	0	0	0
AC005785.2	0.000904273	0.853554	NA	-0.01252	0.570066	NA	-0.0106438	0.428067	NA	-0.00683468	0.660875	NA	-0.00043935	0.85763	NA	-0.0129076	0.718829	NA	0.0024404	0.708519	NA	-0.00246703	0.786401	NA	0	0	0	0	0	0	0	0	0	0	0	0	0	0	0	0	0	0	0	0	0	0	0	0	0
AC005790.1	0.000604976	0.635154	NA	-0.00340896	0.701567	NA	-0.00290735	0.600147	NA	-0.000105545	0.780804	NA	6.98166e-05	0.791931	NA	-7.8207e-05	0.916782	NA	0.00208006	0.709338	NA	-2.20854e-05	0.941158	NA	0	0	0	0	0	0	0	0	0	0	0	0	0	0	0	0	0	0	0	0	0	0	0	0	0
AC005822.1	-0.000684356	0.883205	NA	-0.015671	0.53672	NA	-0.00168424	0.78246	NA	-0.0107026	0.613885	NA	2.47837e-05	0.794536	NA	-2.86537e-05	0.943128	NA	1.63737e-05	0.579133	NA	-9.13399e-06	0.946509	NA	0	0	0	0	0	0	0	0	0	0	0	0	0	0	0	0	0	0	0	0	0	0	0	0	0
AC005829.1	-0.00205539	0.444965	NA	-0.00636015	0.661559	NA	-0.00420702	0.568855	NA	-0.00408336	0.717293	NA	-1.95767e-05	0.237333	NA	-9.15755e-05	0.918796	NA	-5.67022e-05	0.371923	NA	-1.38021e-05	0.951946	NA	0	0	0	0	0	0	0	0	0	0	0	0	0	0	0	0	0	0	0	0	0	0	0	0	0
AC005831.1	0.0122632	0.774911	NA	-0.077494	0.340385	NA	-0.0185715	0.761353	NA	-0.0458126	0.424725	NA	-5.79515e-05	0.750277	NA	-0.000322761	0.8645	NA	-0.000251811	0.545269	NA	-0.000161029	0.914733	NA	0	0	0	0	0	0	0	0	0	0	0	0	0	0	0	0	0	0	0	0	0	0	0	0	0
AC005837.1	-0.0041608	0.405962	NA	-0.00673347	0.660388	NA	-0.00263538	0.611216	NA	-0.0070486	0.705137	NA	-0.000651118	0.0449668	NA	-0.0115254	0.831964	NA	0.00042236	0.967301	NA	-0.000929223	0.838332	NA	0	0	0	0	0	0	0	0	0	0	0	0	0	0	0	0	0	0	0	0	0	0	0	0	0
AC005837.4	NA	NA	NA	NA	NA	NA	NA	NA	NA	NA	NA	NA	7.90624e-05	0.922184	NA	-0.000172851	0.898922	NA	-0.000127364	0.291304	NA	-6.40494e-05	0.940209	NA	0	0	0	0	0	0	0	0	0	0	0	0	0	0	0	0	0	0	0	0	0	0	0	0	0
AC005838.2	0.00374058	0.671369	NA	-0.00873173	0.660248	NA	-0.00929138	0.518681	NA	-0.00201104	0.786014	NA	-0.00331022	0.42401	NA	-0.0189297	0.742719	NA	-0.00609265	0.496765	NA	-0.00583355	0.778803	NA	0	0	0	0	0	0	0	0	0	0	0	0	0	0	0	0	0	0	0	0	0	0	0	0	0
AC005839.1	-0.0147916	0.218769	NA	-0.0325152	0.462369	NA	-0.0228969	0.323755	NA	-0.0228422	0.530022	NA	0.00027296	0.81311	NA	-0.000290893	0.882	NA	8.26711e-05	0.762588	NA	-0.000210791	0.892776	NA	0	0	0	0	0	0	0	0	0	0	0	0	0	0	0	0	0	0	0	0	0	0	0	0	0
AC005840.1	-0.0244274	0.694624	NA	-0.139691	0.207279	NA	0.0986604	0.258551	NA	0.218581	0.0981608	NA	0.000840144	0.724151	NA	-0.00183165	0.771632	NA	-0.000132548	0.99025	NA	-0.00102384	0.82208	NA	0	0	0	0	0	0	0	0	0	0	0	0	0	0	0	0	0	0	0	0	0	0	0	0	0
AC005840.2	-0.00356947	0.402798	NA	-0.00860948	0.609974	NA	-0.00825961	0.473879	NA	-0.00179804	0.735375	NA	-5.31032e-05	0.806256	NA	-0.000314193	0.863328	NA	0.000122091	0.75928	NA	-0.000112865	0.897503	NA	0	0	0	0	0	0	0	0	0	0	0	0	0	0	0	0	0	0	0	0	0	0	0	0	0
AC005840.4	0.00442551	0.883288	NA	-0.0342694	0.493104	NA	-0.0305505	0.339389	NA	-0.0226067	0.583258	NA	0.000134294	0.934157	NA	-0.0042297	0.789503	NA	-0.00166482	0.608011	NA	-0.00016494	0.897398	NA	0	0	0	0	0	0	0	0	0	0	0	0	0	0	0	0	0	0	0	0	0	0	0	0	0
AC005865.2	0.000267676	0.557491	NA	-0.00294471	0.729886	NA	0.000918816	0.423231	NA	-0.00116417	0.771187	NA	4.40228e-05	0.677453	NA	-5.69481e-05	0.929571	NA	1.29825e-05	0.859626	NA	2.50336e-06	0.999904	NA	0	0	0	0	0	0	0	0	0	0	0	0	0	0	0	0	0	0	0	0	0	0	0	0	0
AC005899.5	NA	NA	NA	NA	NA	NA	NA	NA	NA	NA	NA	NA	-8.42714e-05	0.30876	NA	-0.00055708	0.961383	NA	0.000301186	0.961476	NA	-3.09494e-05	0.969385	NA	0	0	0	0	0	0	0	0	0	0	0	0	0	0	0	0	0	0	0	0	0	0	0	0	0
AC005899.6	-0.000770659	0.576285	NA	-0.00388458	0.722998	NA	-0.00388024	0.596754	NA	-8.42598e-05	0.814285	NA	-0.000307803	0.741113	NA	-0.0177989	0.774543	NA	-0.000884868	0.944247	NA	-0.00056508	0.851951	NA	0	0	0	0	0	0	0	0	0	0	0	0	0	0	0	0	0	0	0	0	0	0	0	0	0
AC005911.1	-0.00616443	0.463098	NA	-0.00527625	0.723282	NA	-0.00333321	0.629829	NA	-0.0030529	0.812863	NA	-0.000517096	0.532494	NA	-0.0163129	0.809028	NA	0.00474524	0.756815	NA	-0.000933799	0.837485	NA	0	0	0	0	0	0	0	0	0	0	0	0	0	0	0	0	0	0	0	0	0	0	0	0	0
AC005912.1	-0.0398557	0.320246	0.448214	0.51782	0.0114525	0.129322	0.11301	0.244692	0.436601	0.230946	0.219816	0.474254	0.0236912	0.575823	0.842026	-0.48073	0.361261	NA	0.0691054	0.260898	0.660886	0.956196	0.16367	0.555849	0	0	0	0	0	0	0	0	0	0	0	0	0	0	0	0	0	0	0	0	0	0	0	0	0
AC005921.2	0.00261624	0.614206	NA	-0.00462678	0.678357	NA	-0.00397527	0.576893	NA	-0.00252044	0.753419	NA	NA	NA	NA	NA	NA	NA	NA	NA	NA	NA	NA	NA	0	0	0	0	0	0	0	0	0	0	0	0	0	0	0	0	0	0	0	0	0	0	0	0	0
AC005921.3	-0.000648153	0.667753	NA	-0.00097324	0.836348	NA	-0.000601517	0.779412	NA	-0.000478924	0.880857	NA	7.35763e-06	0.910954	NA	NA	NA	NA	2.36546e-06	0.688171	NA	NA	NA	NA	0	0	0	0	0	0	0	0	0	0	0	0	0	0	0	0	0	0	0	0	0	0	0	0	0
AC005944.1	-0.0533321	0.0858116	NA	0.00880047	0.648445	NA	0.0356388	0.552653	NA	0.0383619	0.538011	NA	2.09338e-05	0.965991	NA	-5.35009e-05	0.92616	NA	1.10605e-05	0.718213	NA	-1.89849e-05	0.967326	NA	0	0	0	0	0	0	0	0	0	0	0	0	0	0	0	0	0	0	0	0	0	0	0	0	0
AC005962.1	0.000598471	0.660497	NA	-0.00266877	0.74077	NA	-0.00231289	0.65008	NA	1.69641e-06	0.821606	NA	6.1369e-06	0.997764	NA	-2.1441e-05	0.951551	NA	-1.47393e-05	0.440053	NA	-3.69187e-06	0.955755	NA	0	0	0	0	0	0	0	0	0	0	0	0	0	0	0	0	0	0	0	0	0	0	0	0	0
AC005972.3	0.000514887	0.591379	NA	-0.00563536	0.686546	NA	-0.00027169	0.740873	NA	-0.00108805	0.844056	NA	0.000264079	0.806036	NA	-0.00524158	0.859107	NA	0.00756807	0.31294	NA	-0.0010332	0.865881	NA	0	0	0	0	0	0	0	0	0	0	0	0	0	0	0	0	0	0	0	0	0	0	0	0	0
AC006001.2	0.0777285	0.334367	NA	-0.076274	0.399969	NA	-0.0596253	0.268383	NA	-0.0620624	0.468521	NA	0.00209617	0.448582	NA	-0.00740472	0.702247	NA	-0.00236767	0.585741	NA	-0.00259756	0.796994	NA	0	0	0	0	0	0	0	0	0	0	0	0	0	0	0	0	0	0	0	0	0	0	0	0	0
AC006001.3	-0.0957922	0.597416	NA	-0.482697	0.165776	0.407295	-0.520673	0.024842	NA	-0.0361577	0.747887	0.791345	-0.010138	0.700435	0.865276	-0.262878	0.269688	NA	0.0520226	0.156939	0.543861	-0.213335	0.373512	NA	0	0	0	0	0	0	0	0	0	0	0	0	0	0	0	0	0	0	0	0	0	0	0	0	0
AC006026.1	-0.00212524	0.473369	NA	0.0145419	0.515896	NA	0.000625142	0.469965	NA	-0.00172775	0.770893	NA	-0.000163342	0.114045	NA	-0.000861018	0.888944	NA	-0.000108807	0.937473	NA	-0.000142668	0.90604	NA	0	0	0	0	0	0	0	0	0	0	0	0	0	0	0	0	0	0	0	0	0	0	0	0	0
AC006028.1	-0.00211179	0.542624	NA	-0.00367009	0.745217	NA	-0.000932755	0.702791	NA	-0.00310233	0.783767	NA	1.31226e-05	0.887981	NA	-3.11886e-05	0.940624	NA	-6.52487e-06	0.949869	NA	-8.28518e-06	0.953239	NA	0	0	0	0	0	0	0	0	0	0	0	0	0	0	0	0	0	0	0	0	0	0	0	0	0
AC006030.1	-0.000632806	0.577692	NA	-0.00297716	0.751643	NA	-0.00123043	0.687543	NA	-0.00240399	0.787486	NA	NA	NA	NA	NA	NA	NA	NA	NA	NA	NA	NA	NA	0	0	0	0	0	0	0	0	0	0	0	0	0	0	0	0	0	0	0	0	0	0	0	0	0
AC006033.1	0.00390841	0.558256	NA	-0.00178384	0.795329	NA	0.00358319	0.373429	NA	-0.000780368	0.863184	NA	1.02492e-05	0.953717	NA	-2.6045e-05	0.945789	NA	-2.497e-06	0.860273	NA	-1.80121e-05	0.966904	NA	0	0	0	0	0	0	0	0	0	0	0	0	0	0	0	0	0	0	0	0	0	0	0	0	0
AC006042.2	-0.000351387	0.512522	NA	-0.00545419	0.676454	NA	-0.00437851	0.562699	NA	-0.00229557	0.72715	NA	-2.36378e-05	0.216063	NA	-0.00038997	0.885876	NA	0.000199227	0.695449	NA	5.90935e-06	0.957729	NA	0	0	0	0	0	0	0	0	0	0	0	0	0	0	0	0	0	0	0	0	0	0	0	0	0
AC006042.3	NA	NA	NA	NA	NA	NA	NA	NA	NA	NA	NA	NA	-5.81497e-06	0.90612	NA	-0.000400616	0.905833	NA	-0.000244203	0.424231	NA	7.95505e-06	0.958087	NA	0	0	0	0	0	0	0	0	0	0	0	0	0	0	0	0	0	0	0	0	0	0	0	0	0
AC006058.1	-0.25173	0.0268611	NA	-0.234306	0.183901	NA	0.191113	0.295171	NA	-0.152166	0.294621	NA	0.000193323	0.913804	NA	-0.0243989	0.685627	NA	0.0120999	0.361083	NA	-0.00204254	0.791861	NA	0	0	0	0	0	0	0	0	0	0	0	0	0	0	0	0	0	0	0	0	0	0	0	0	0
AC006058.3	-0.0104896	0.249708	NA	-0.0170336	0.501985	NA	-0.00903476	0.414157	NA	-0.0128524	0.569411	NA	0.000437978	0.886426	NA	-0.00709824	0.739328	NA	-0.00628741	0.0210281	NA	-0.00191155	0.82491	NA	0	0	0	0	0	0	0	0	0	0	0	0	0	0	0	0	0	0	0	0	0	0	0	0	0
AC006059.1	-0.0350308	0.110006	NA	-0.0537207	0.368752	NA	0.0518697	0.319401	NA	-0.0432422	0.452978	NA	-0.000148757	0.682496	NA	-0.000273761	0.867481	NA	-0.000181177	0.650645	NA	-0.000169521	0.912988	NA	0	0	0	0	0	0	0	0	0	0	0	0	0	0	0	0	0	0	0	0	0	0	0	0	0
AC006064.2	0.0166121	0.807273	NA	-0.0298637	0.647888	NA	-0.0258966	0.52782	NA	-0.015842	0.756167	NA	-2.4304e-05	0.506189	NA	-5.18269e-05	0.925369	NA	-2.69237e-05	0.812591	NA	7.0881e-06	0.951119	NA	0	0	0	0	0	0	0	0	0	0	0	0	0	0	0	0	0	0	0	0	0	0	0	0	0
AC006064.4	-0.116656	0.198267	NA	0.0279852	0.434201	NA	-0.210885	0.0340544	NA	-0.217237	0.157189	NA	0.00647821	0.30119	NA	-0.0120718	0.687564	NA	-0.00164429	0.70517	NA	-0.00314294	0.798107	NA	0	0	0	0	0	0	0	0	0	0	0	0	0	0	0	0	0	0	0	0	0	0	0	0	0
AC006077.2	-0.0121206	0.42124	NA	0.0638044	0.557913	NA	0.0589484	0.4583	NA	0.0927704	0.499166	NA	0.000212766	0.509201	NA	-0.000130136	0.895024	NA	-0.000134123	0.43032	NA	-0.000110839	0.902375	NA	0	0	0	0	0	0	0	0	0	0	0	0	0	0	0	0	0	0	0	0	0	0	0	0	0
AC006111.2	-0.000337174	0.624478	NA	-0.00184371	0.785462	NA	-0.00137776	0.711103	NA	-0.000972434	0.82874	NA	1.82282e-05	0.924349	NA	-4.853e-05	0.927389	NA	-4.90936e-05	0.244268	NA	-1.66387e-06	0.977873	NA	0	0	0	0	0	0	0	0	0	0	0	0	0	0	0	0	0	0	0	0	0	0	0	0	0
AC006116.7	-0.00313051	0.534753	NA	-0.00199739	0.784141	NA	-0.000388416	0.734172	NA	-0.00255807	0.801411	NA	NA	NA	NA	NA	NA	NA	NA	NA	NA	NA	NA	NA	0	0	0	0	0	0	0	0	0	0	0	0	0	0	0	0	0	0	0	0	0	0	0	0	0
AC006116.8	NA	NA	NA	NA	NA	NA	NA	NA	NA	NA	NA	NA	3.03552e-05	0.606602	NA	-4.39294e-05	0.933806	NA	-3.19482e-05	0.357641	NA	-8.94602e-05	0.928912	NA	0	0	0	0	0	0	0	0	0	0	0	0	0	0	0	0	0	0	0	0	0	0	0	0	0
AC006122.1	-0.000446764	0.735603	NA	-0.00035518	0.867478	NA	-5.58712e-05	0.821977	NA	-2.94846e-05	0.943619	NA	NA	NA	NA	NA	NA	NA	NA	NA	NA	NA	NA	NA	0	0	0	0	0	0	0	0	0	0	0	0	0	0	0	0	0	0	0	0	0	0	0	0	0
AC006141.1	-0.0262218	0.230309	NA	-0.0565192	0.368847	NA	0.00364484	0.649599	NA	-0.044379	0.405704	NA	-0.0022498	0.590847	NA	-0.0138052	0.796207	NA	0.00777425	0.508221	NA	-0.00866966	0.757012	NA	0	0	0	0	0	0	0	0	0	0	0	0	0	0	0	0	0	0	0	0	0	0	0	0	0
AC006157.1	-0.0833495	0.433859	NA	0.0213495	0.838688	NA	-0.117308	0.186693	NA	-0.159185	0.325185	NA	-1.71071e-05	0.934751	NA	-0.00617854	0.772459	NA	-0.00282599	0.554319	NA	-0.000806481	0.844594	NA	0	0	0	0	0	0	0	0	0	0	0	0	0	0	0	0	0	0	0	0	0	0	0	0	0
AC006160.1	-0.000311479	0.689974	NA	-0.00130711	0.821625	NA	-0.00226844	0.7073	NA	0.000281951	0.899747	NA	NA	NA	NA	NA	NA	NA	NA	NA	NA	NA	NA	NA	0	0	0	0	0	0	0	0	0	0	0	0	0	0	0	0	0	0	0	0	0	0	0	0	0
AC006210.2	-0.00500489	0.829063	NA	0.0391554	0.324514	NA	-0.0303551	0.245848	NA	-0.0370213	0.445876	NA	-0.000132012	0.95115	NA	0.0313141	0.427574	NA	-0.00110208	0.595439	NA	-0.000178208	0.908607	NA	0	0	0	0	0	0	0	0	0	0	0	0	0	0	0	0	0	0	0	0	0	0	0	0	0
AC006213.1	-0.0197958	0.527532	NA	0.127378	0.490944	NA	-0.0150983	0.620514	NA	-0.00588451	0.811153	NA	-0.00410994	0.189	NA	-0.0113777	0.721514	NA	-0.00345479	0.53536	NA	0.0966369	0.358614	NA	0	0	0	0	0	0	0	0	0	0	0	0	0	0	0	0	0	0	0	0	0	0	0	0	0
AC006213.2	-0.00873411	0.869335	NA	-0.0254493	0.496688	NA	-0.011902	0.40824	NA	-0.0223804	0.560269	NA	-0.00104944	0.643251	NA	-0.00309744	0.762235	NA	0.00149695	0.545561	NA	-0.0017863	0.799393	NA	0	0	0	0	0	0	0	0	0	0	0	0	0	0	0	0	0	0	0	0	0	0	0	0	0
AC006213.3	NA	NA	NA	NA	NA	NA	0.00165121	0.358297	NA	NA	NA	NA	6.06387e-05	0.825845	NA	-0.0014144	0.926099	NA	-0.000719438	0.609723	NA	-0.000133171	0.920164	NA	0	0	0	0	0	0	0	0	0	0	0	0	0	0	0	0	0	0	0	0	0	0	0	0	0
AC006213.4	0.0246381	0.43102	NA	-0.00900798	0.616258	NA	9.15346e-05	0.704581	NA	0.00701053	0.504963	NA	0.00268807	0.52005	NA	-0.0103211	0.784762	NA	-0.00275839	0.597438	NA	-0.00631988	0.788952	NA	0	0	0	0	0	0	0	0	0	0	0	0	0	0	0	0	0	0	0	0	0	0	0	0	0
AC006213.5	-0.011867	0.312192	NA	0.0721796	0.249461	NA	0.00919429	0.511558	NA	-0.00718081	0.722607	NA	0.000136302	0.675766	NA	-0.000287004	0.886214	NA	-0.000233871	0.16544	NA	-3.19687e-05	0.930254	NA	0	0	0	0	0	0	0	0	0	0	0	0	0	0	0	0	0	0	0	0	0	0	0	0	0
AC006213.6	-2.59559e-05	0.67536	NA	-0.00237372	0.760177	NA	-0.0021334	0.669958	NA	-0.000281932	0.829856	NA	NA	NA	NA	NA	NA	NA	NA	NA	NA	NA	NA	NA	0	0	0	0	0	0	0	0	0	0	0	0	0	0	0	0	0	0	0	0	0	0	0	0	0
AC006213.7	-0.000252427	0.67633	NA	-0.00172194	0.800132	NA	-0.00181968	0.708742	NA	-0.000343786	0.858709	NA	3.99959e-05	0.655639	NA	-0.000107952	0.917966	NA	-8.13398e-05	0.394321	NA	-5.53807e-05	0.946417	NA	0	0	0	0	0	0	0	0	0	0	0	0	0	0	0	0	0	0	0	0	0	0	0	0	0
AC006238.1	NA	NA	NA	NA	NA	NA	NA	NA	NA	NA	NA	NA	-4.46158e-06	0.31721	NA	-2.7718e-05	0.94536	NA	-1.79748e-05	0.442876	NA	-1.78437e-05	0.964237	NA	0	0	0	0	0	0	0	0	0	0	0	0	0	0	0	0	0	0	0	0	0	0	0	0	0
AC006249.1	NA	NA	NA	NA	NA	NA	NA	NA	NA	NA	NA	NA	3.59357e-06	0.824891	NA	-0.000127908	0.910465	NA	0.00012731	0.629878	NA	-5.42888e-06	0.950723	NA	0	0	0	0	0	0	0	0	0	0	0	0	0	0	0	0	0	0	0	0	0	0	0	0	0
AC006252.1	-0.00479032	0.43324	NA	-0.0131614	0.636388	NA	-0.00851912	0.522009	NA	-0.0130508	0.605086	NA	3.94598e-05	0.837912	NA	-4.85232e-05	0.927371	NA	-4.91034e-05	0.244131	NA	2.32135e-05	0.966075	NA	0	0	0	0	0	0	0	0	0	0	0	0	0	0	0	0	0	0	0	0	0	0	0	0	0
AC006273.1	-0.00161213	0.603342	NA	-0.000905481	0.811521	NA	-0.000233952	0.751444	NA	-0.00117329	0.841669	NA	NA	NA	NA	NA	NA	NA	2.51278e-06	0.692914	NA	NA	NA	NA	0	0	0	0	0	0	0	0	0	0	0	0	0	0	0	0	0	0	0	0	0	0	0	0	0
AC006299.1	NA	NA	NA	NA	NA	NA	NA	NA	NA	NA	NA	NA	-8.44087e-05	0.801597	NA	-0.00203384	0.909645	NA	0.00251187	0.670254	NA	-0.00041998	0.89251	NA	0	0	0	0	0	0	0	0	0	0	0	0	0	0	0	0	0	0	0	0	0	0	0	0	0
AC006330.1	-0.0341787	0.355939	NA	-0.030318	0.628555	NA	0.0459797	0.555858	NA	-0.0280384	0.664154	NA	4.07882e-05	0.806033	NA	-8.82957e-05	0.916118	NA	-2.55261e-05	0.907424	NA	-4.73662e-05	0.941285	NA	0	0	0	0	0	0	0	0	0	0	0	0	0	0	0	0	0	0	0	0	0	0	0	0	0
AC006369.1	-0.00143511	0.500255	NA	0.00533763	0.526351	NA	-0.00483074	0.542332	NA	-0.00197433	0.748283	NA	4.20308e-07	0.288427	NA	-2.65023e-05	0.945509	NA	-2.14418e-06	0.860156	NA	2.8609e-06	0.995267	NA	0	0	0	0	0	0	0	0	0	0	0	0	0	0	0	0	0	0	0	0	0	0	0	0	0
AC006441.3	-0.00183694	0.538512	NA	-0.00567772	0.703238	NA	-0.00844614	0.529329	NA	0.000435282	0.82674	NA	NA	NA	NA	NA	NA	NA	NA	NA	NA	NA	NA	NA	0	0	0	0	0	0	0	0	0	0	0	0	0	0	0	0	0	0	0	0	0	0	0	0	0
AC006445.1	-0.00168695	0.58184	NA	-0.0024303	0.775542	NA	-0.000683469	0.74803	NA	-0.00311829	0.797627	NA	NA	NA	NA	NA	NA	NA	NA	NA	NA	NA	NA	NA	0	0	0	0	0	0	0	0	0	0	0	0	0	0	0	0	0	0	0	0	0	0	0	0	0
AC006445.2	0.00265825	0.456665	NA	0.00497247	0.466823	NA	-0.000952134	0.714782	NA	-0.000364485	0.841886	NA	NA	NA	NA	NA	NA	NA	NA	NA	NA	NA	NA	NA	0	0	0	0	0	0	0	0	0	0	0	0	0	0	0	0	0	0	0	0	0	0	0	0	0
AC006449.2	-0.000787261	0.524041	NA	-0.00344708	0.710065	NA	-0.00271558	0.612962	NA	-0.00153381	0.763537	NA	2.77326e-05	0.905477	NA	-8.28578e-05	0.91064	NA	0.000172811	0.459977	NA	-4.06928e-05	0.926686	NA	0	0	0	0	0	0	0	0	0	0	0	0	0	0	0	0	0	0	0	0	0	0	0	0	0
AC006449.3	-0.000814042	0.525886	NA	-0.00320467	0.726395	NA	-0.00243065	0.632031	NA	-0.00174535	0.78216	NA	1.85626e-05	0.611744	NA	NA	NA	NA	NA	NA	NA	NA	NA	NA	0	0	0	0	0	0	0	0	0	0	0	0	0	0	0	0	0	0	0	0	0	0	0	0	0
AC006449.5	-0.00145557	0.525702	NA	-0.00625644	0.678375	NA	-0.006818	0.511204	NA	0.0412117	0.147463	NA	-3.15479e-05	0.898591	NA	-0.00547218	0.854273	NA	0.00191013	0.758349	NA	2.00555e-05	0.94597	NA	0	0	0	0	0	0	0	0	0	0	0	0	0	0	0	0	0	0	0	0	0	0	0	0	0
AC006449.6	-0.0162628	0.765693	NA	0.168992	0.490627	NA	-0.165321	0.128091	NA	0.10334	0.635368	NA	-0.00128728	0.677502	NA	-0.0235925	0.715388	NA	0.00721849	0.561267	NA	-0.00186391	0.802009	NA	0	0	0	0	0	0	0	0	0	0	0	0	0	0	0	0	0	0	0	0	0	0	0	0	0
AC006460.1	NA	NA	NA	NA	NA	NA	NA	NA	NA	NA	NA	NA	NA	NA	NA	NA	NA	NA	8.78041e-05	0.701656	NA	NA	NA	NA	0	0	0	0	0	0	0	0	0	0	0	0	0	0	0	0	0	0	0	0	0	0	0	0	0
AC006460.2	0.00662083	0.484632	NA	-0.00582062	0.691584	NA	-0.00459263	0.607456	NA	-0.00356681	0.738901	NA	-7.67775e-06	0.836313	NA	-5.20886e-05	0.925255	NA	-2.69135e-05	0.816181	NA	1.45407e-06	0.953031	NA	0	0	0	0	0	0	0	0	0	0	0	0	0	0	0	0	0	0	0	0	0	0	0	0	0
AC006480.2	-0.184377	0.046842	NA	-0.166607	0.301054	NA	0.16722	0.306258	NA	-0.138658	0.389702	NA	-0.00250075	0.846975	NA	-0.0515152	0.693778	NA	0.000294225	0.975681	NA	-0.0552458	0.637042	NA	0	0	0	0	0	0	0	0	0	0	0	0	0	0	0	0	0	0	0	0	0	0	0	0	0
AC006483.1	-0.00184355	0.493501	NA	-0.00406062	0.688831	NA	-0.000814769	0.663485	NA	-0.00135264	0.781883	NA	-1.27687e-05	0.645718	NA	-0.000748188	0.871271	NA	-0.000118312	0.873293	NA	-4.36054e-05	0.955601	NA	0	0	0	0	0	0	0	0	0	0	0	0	0	0	0	0	0	0	0	0	0	0	0	0	0
AC006486.2	-0.000500612	0.660065	NA	-0.00197881	0.794071	NA	-0.00229098	0.690762	NA	4.72045e-05	0.865242	NA	8.641e-06	0.87235	NA	-7.25368e-05	0.922377	NA	9.10579e-06	0.875639	NA	-1.40922e-05	0.970947	NA	0	0	0	0	0	0	0	0	0	0	0	0	0	0	0	0	0	0	0	0	0	0	0	0	0
AC006504.1	0.000413328	0.727608	NA	-0.0034552	0.708277	NA	-0.00273402	0.611493	NA	-0.0016768	0.767558	NA	1.21182e-05	0.853118	NA	-3.17236e-05	0.940243	NA	-5.94695e-06	0.946155	NA	-6.49115e-06	0.949848	NA	0	0	0	0	0	0	0	0	0	0	0	0	0	0	0	0	0	0	0	0	0	0	0	0	0
AC006504.3	NA	NA	NA	NA	NA	NA	NA	NA	NA	NA	NA	NA	4.31438e-06	0.90627	NA	-0.000504177	0.905402	NA	0.000146508	0.846597	NA	-2.3521e-05	0.959221	NA	0	0	0	0	0	0	0	0	0	0	0	0	0	0	0	0	0	0	0	0	0	0	0	0	0
AC006504.5	0.156953	0.454407	NA	-0.121159	0.766577	0.803296	-0.294879	0.181515	NA	-0.137737	0.704712	NA	-0.00955222	0.646142	NA	0.268642	0.408341	NA	0.0837713	0.0186996	NA	0.243807	0.331334	NA	0	0	0	0	0	0	0	0	0	0	0	0	0	0	0	0	0	0	0	0	0	0	0	0	0
AC006504.7	0.113884	0.351927	NA	0.161349	0.386564	NA	0.00368382	0.760719	NA	0.0818982	0.5213	NA	0.00604038	0.155976	NA	-0.01038	0.711122	NA	-0.00241291	0.68279	NA	-0.00571781	0.771789	NA	0	0	0	0	0	0	0	0	0	0	0	0	0	0	0	0	0	0	0	0	0	0	0	0	0
AC006509.1	-0.000271371	0.656115	NA	-0.00160582	0.806012	NA	-0.00119749	0.7367	NA	-0.000841197	0.846434	NA	NA	NA	NA	NA	NA	NA	NA	NA	NA	NA	NA	NA	0	0	0	0	0	0	0	0	0	0	0	0	0	0	0	0	0	0	0	0	0	0	0	0	0
AC006511.3	0.113342	0.307932	NA	-0.0101866	0.675542	NA	-0.244491	0.0267027	NA	-0.257397	0.155924	NA	-0.000497371	0.373184	NA	-0.00072007	0.825048	NA	-0.000196212	0.88207	NA	-0.000382352	0.884402	NA	0	0	0	0	0	0	0	0	0	0	0	0	0	0	0	0	0	0	0	0	0	0	0	0	0
AC006512.1	2.46754e-05	0.710465	NA	-0.00192073	0.791926	NA	0.000333263	0.482669	NA	0.000299687	0.86634	NA	-3.51298e-06	0.839687	NA	-0.000151014	0.91365	NA	-0.000105088	0.369934	NA	-2.2902e-05	0.942503	NA	0	0	0	0	0	0	0	0	0	0	0	0	0	0	0	0	0	0	0	0	0	0	0	0	0
AC006530.1	-0.000803732	0.643436	NA	-0.00197857	0.795311	NA	-0.00180786	0.713372	NA	-0.000569417	0.858754	NA	2.733e-05	0.951623	NA	-5.81122e-05	0.921805	NA	-3.26968e-06	0.903702	NA	-4.86427e-05	0.945557	NA	0	0	0	0	0	0	0	0	0	0	0	0	0	0	0	0	0	0	0	0	0	0	0	0	0
AC006538.1	-0.000395351	0.609571	NA	-0.00247994	0.743582	NA	0.000607246	0.557652	NA	-0.00101737	0.786333	NA	0.00121201	0.59925	NA	-0.00667154	0.841119	NA	0.00676839	0.384739	NA	7.08166e-07	0.946035	NA	0	0	0	0	0	0	0	0	0	0	0	0	0	0	0	0	0	0	0	0	0	0	0	0	0
AC006539.1	0.00306696	0.557371	NA	-0.00390454	0.72171	NA	-0.00440253	0.590785	NA	-0.00105936	0.798344	NA	-8.53915e-05	0.474301	NA	-0.00126329	0.865587	NA	-0.00037527	0.773341	NA	-0.000287893	0.918956	NA	0	0	0	0	0	0	0	0	0	0	0	0	0	0	0	0	0	0	0	0	0	0	0	0	0
AC006547.3	0.00199188	0.364946	NA	-0.00156974	0.814126	NA	-0.0021288	0.7041	NA	0.000597673	0.891173	NA	NA	NA	NA	NA	NA	NA	NA	NA	NA	NA	NA	NA	0	0	0	0	0	0	0	0	0	0	0	0	0	0	0	0	0	0	0	0	0	0	0	0	0
AC006557.6	NA	NA	NA	NA	NA	NA	NA	NA	NA	NA	NA	NA	-2.33115e-05	0.864099	NA	-0.000599824	0.957192	NA	0.00239219	0.715334	NA	-7.3146e-06	0.950281	NA	0	0	0	0	0	0	0	0	0	0	0	0	0	0	0	0	0	0	0	0	0	0	0	0	0
AC006927.1	3.79333e-05	0.608097	NA	-0.00196313	0.766289	NA	-0.00150194	0.687735	NA	-0.000687712	0.807745	NA	-5.52104e-05	0.195764	NA	-0.000182065	0.909511	NA	4.86382e-05	0.8758	NA	-3.65241e-05	0.932963	NA	0	0	0	0	0	0	0	0	0	0	0	0	0	0	0	0	0	0	0	0	0	0	0	0	0
AC006942.1	5.02184e-05	0.70765	NA	-0.00232667	0.759232	NA	-0.00202093	0.686869	NA	2.21611e-05	0.845469	NA	6.30279e-06	0.790346	NA	-0.00040392	0.883288	NA	-0.000309877	0.289147	NA	-2.38833e-05	0.961577	NA	0	0	0	0	0	0	0	0	0	0	0	0	0	0	0	0	0	0	0	0	0	0	0	0	0
AC006946.2	-0.000473439	0.582646	NA	-0.00208357	0.77337	NA	-0.00205663	0.689713	NA	-0.000490451	0.843205	NA	1.34746e-05	0.796672	NA	-2.64621e-05	0.945541	NA	-2.02598e-05	0.384693	NA	-2.67972e-05	0.928239	NA	0	0	0	0	0	0	0	0	0	0	0	0	0	0	0	0	0	0	0	0	0	0	0	0	0
AC006960.1	NA	NA	NA	NA	NA	NA	NA	NA	NA	NA	NA	NA	NA	NA	NA	NA	NA	NA	1.87283e-05	0.394453	NA	NA	NA	NA	0	0	0	0	0	0	0	0	0	0	0	0	0	0	0	0	0	0	0	0	0	0	0	0	0
AC006970.1	0.00173046	0.423002	NA	-0.000468363	0.844788	NA	-1.74527e-05	0.806116	NA	-0.000185379	0.906416	NA	0.000112082	0.635541	NA	-0.00010058	0.917853	NA	4.92e-05	0.758982	NA	-2.02056e-05	0.94972	NA	0	0	0	0	0	0	0	0	0	0	0	0	0	0	0	0	0	0	0	0	0	0	0	0	0
AC006971.1	-0.0170287	0.360491	NA	-0.0140782	0.65028	NA	-0.00807061	0.562552	NA	-0.0102742	0.719557	NA	-7.91714e-07	0.735519	NA	-3.40699e-05	0.938036	NA	-2.95305e-05	0.320641	NA	-2.36358e-05	0.962392	NA	0	0	0	0	0	0	0	0	0	0	0	0	0	0	0	0	0	0	0	0	0	0	0	0	0
AC006978.1	-0.0320834	0.189189	NA	0.0362122	0.514154	NA	-0.0485509	0.254272	NA	-0.0367258	0.492331	NA	-0.000516349	0.351974	NA	-0.000636963	0.838385	NA	4.46874e-05	0.910302	NA	-0.000479186	0.867665	NA	0	0	0	0	0	0	0	0	0	0	0	0	0	0	0	0	0	0	0	0	0	0	0	0	0
AC007000.2	-0.00307331	0.462954	NA	-0.00610044	0.67249	NA	0.00116114	0.580447	NA	0.0183338	0.325964	NA	9.89683e-05	0.797333	NA	-0.000300454	0.876209	NA	-9.42432e-05	0.710753	NA	-5.59916e-05	0.939735	NA	0	0	0	0	0	0	0	0	0	0	0	0	0	0	0	0	0	0	0	0	0	0	0	0	0
AC007014.2	NA	NA	NA	NA	NA	NA	NA	NA	NA	NA	NA	NA	1.54547e-05	0.602236	NA	NA	NA	NA	NA	NA	NA	NA	NA	NA	0	0	0	0	0	0	0	0	0	0	0	0	0	0	0	0	0	0	0	0	0	0	0	0	0
AC007032.1	-0.00526457	0.311209	NA	-0.0182379	0.525909	NA	-0.0111511	0.41679	NA	-0.0143541	0.596742	NA	0.000284489	0.571207	NA	-0.00434262	0.783092	NA	0.00163733	0.610815	NA	-0.000742809	0.843742	NA	0	0	0	0	0	0	0	0	0	0	0	0	0	0	0	0	0	0	0	0	0	0	0	0	0
AC007036.2	-0.0057311	0.451818	NA	-0.00756689	0.711176	NA	-0.0027243	0.651052	NA	-0.00825356	0.716699	NA	2.75368e-05	0.696488	NA	-0.000235199	0.906981	NA	0.000242607	0.39834	NA	-0.000137518	0.929997	NA	0	0	0	0	0	0	0	0	0	0	0	0	0	0	0	0	0	0	0	0	0	0	0	0	0
AC007036.5	0.000643756	0.617079	NA	-0.00432499	0.688225	NA	-0.00325151	0.550575	NA	-0.000661086	0.730624	NA	3.78013e-05	0.742979	NA	-5.153e-05	0.927735	NA	-2.10225e-05	0.941743	NA	1.12274e-05	0.95859	NA	0	0	0	0	0	0	0	0	0	0	0	0	0	0	0	0	0	0	0	0	0	0	0	0	0
AC007038.1	0.0680224	0.619172	NA	-0.154425	0.318377	NA	-0.0539545	0.759414	NA	-0.118168	0.423325	NA	-0.000494277	0.621321	NA	-0.00391241	0.763134	NA	0.0117871	0.186185	NA	-0.000289948	0.872351	NA	0	0	0	0	0	0	0	0	0	0	0	0	0	0	0	0	0	0	0	0	0	0	0	0	0
AC007040.2	NA	NA	NA	NA	NA	NA	NA	NA	NA	NA	NA	NA	0.000129482	0.265173	NA	NA	NA	NA	NA	NA	NA	NA	NA	NA	0	0	0	0	0	0	0	0	0	0	0	0	0	0	0	0	0	0	0	0	0	0	0	0	0
AC007066.1	-0.000758932	0.575317	NA	-0.0028794	0.735165	NA	2.74261e-05	0.522573	NA	-0.00141607	0.792738	NA	1.15988e-05	0.922164	NA	NA	NA	NA	NA	NA	NA	NA	NA	NA	0	0	0	0	0	0	0	0	0	0	0	0	0	0	0	0	0	0	0	0	0	0	0	0	0
AC007066.2	-0.0149752	0.806839	NA	0.222194	0.433963	NA	0.0692781	0.651929	NA	0.121415	0.622694	NA	0.00532197	0.624994	NA	-0.0269083	0.656489	NA	0.0235576	0.155533	NA	-0.00915296	0.76395	NA	0	0	0	0	0	0	0	0	0	0	0	0	0	0	0	0	0	0	0	0	0	0	0	0	0
AC007098.1	-0.000986385	0.654484	NA	-0.00128896	0.794393	NA	-0.000907737	0.740539	NA	-0.000414327	0.844165	NA	NA	NA	NA	NA	NA	NA	NA	NA	NA	NA	NA	NA	0	0	0	0	0	0	0	0	0	0	0	0	0	0	0	0	0	0	0	0	0	0	0	0	0
AC007114.1	-0.0726936	0.457102	NA	-0.140906	0.316609	NA	-0.0178737	0.932576	NA	-0.120128	0.390604	NA	0.00358684	0.471329	NA	-0.0310223	0.630772	NA	-0.00932094	0.395449	NA	-0.000692178	0.854519	NA	0	0	0	0	0	0	0	0	0	0	0	0	0	0	0	0	0	0	0	0	0	0	0	0	0
AC007160.1	0.0633446	0.179896	NA	-0.0581114	0.369722	NA	-0.00621043	0.766378	NA	0.0415242	0.440624	NA	-0.000283715	0.553051	NA	-0.000496438	0.849813	NA	-0.000193195	0.742142	NA	7.84821e-06	0.958796	NA	0	0	0	0	0	0	0	0	0	0	0	0	0	0	0	0	0	0	0	0	0	0	0	0	0
AC007161.1	0.000809638	0.422701	NA	-0.000641527	0.860555	NA	-0.00201105	0.759782	NA	0.0106662	0.357491	NA	NA	NA	NA	NA	NA	NA	NA	NA	NA	NA	NA	NA	0	0	0	0	0	0	0	0	0	0	0	0	0	0	0	0	0	0	0	0	0	0	0	0	0
AC007182.2	0.314498	0.0552179	NA	-0.109556	0.7697	0.805441	0.00327177	0.806791	NA	0.289392	0.314302	NA	0.000897024	0.54785	NA	-0.0007313	0.82233	NA	0.000112835	0.853584	NA	0.0169815	0.446692	NA	0	0	0	0	0	0	0	0	0	0	0	0	0	0	0	0	0	0	0	0	0	0	0	0	0
AC007191.1	0.0147838	0.719279	NA	-0.0251806	0.579102	NA	0.0107987	0.723567	NA	-0.022627	0.598798	NA	-0.000768461	0.684895	NA	-0.00239369	0.903483	NA	0.00544457	0.445454	NA	-0.00132161	0.864181	NA	0	0	0	0	0	0	0	0	0	0	0	0	0	0	0	0	0	0	0	0	0	0	0	0	0
AC007193.3	-0.000723167	0.733398	NA	-0.00180267	0.793045	NA	-0.00134757	0.719966	NA	-5.21271e-06	0.958524	NA	NA	NA	NA	NA	NA	NA	NA	NA	NA	NA	NA	NA	0	0	0	0	0	0	0	0	0	0	0	0	0	0	0	0	0	0	0	0	0	0	0	0	0
AC007215.1	-0.000922708	0.510608	NA	-0.00348676	0.716781	NA	-0.00266197	0.618923	NA	0.00453558	0.378275	NA	-3.02081e-05	0.207309	NA	-3.37179e-05	0.939776	NA	-2.88793e-05	0.360604	NA	2.49877e-06	0.999345	NA	0	0	0	0	0	0	0	0	0	0	0	0	0	0	0	0	0	0	0	0	0	0	0	0	0
AC007216.3	-0.00244773	0.496652	NA	-0.00673952	0.677187	NA	-0.00830344	0.513482	NA	-0.0004403	0.794688	NA	-0.000191775	0.0956053	NA	-0.00486028	0.852326	NA	0.0113638	0.156524	NA	3.60658e-06	0.986392	NA	0	0	0	0	0	0	0	0	0	0	0	0	0	0	0	0	0	0	0	0	0	0	0	0	0
AC007224.2	NA	NA	NA	NA	NA	NA	NA	NA	NA	NA	NA	NA	2.30432e-05	0.556629	NA	NA	NA	NA	NA	NA	NA	NA	NA	NA	0	0	0	0	0	0	0	0	0	0	0	0	0	0	0	0	0	0	0	0	0	0	0	0	0
AC007229.1	0.000339304	0.698704	NA	-0.00665806	0.641248	NA	0.00469021	0.282468	NA	-0.00385676	0.711353	NA	-1.33828e-05	0.587831	NA	-5.31125e-05	0.925397	NA	-5.22137e-05	0.256415	NA	-3.79413e-05	0.950752	NA	0	0	0	0	0	0	0	0	0	0	0	0	0	0	0	0	0	0	0	0	0	0	0	0	0
AC007238.1	0.035013	0.782675	NA	-0.0484272	0.94375	NA	-0.247113	0.115084	NA	-0.288132	0.129143	NA	-0.000359753	0.840372	NA	-0.00303294	0.74572	NA	-0.000722796	0.830992	NA	-0.00133409	0.83286	NA	0	0	0	0	0	0	0	0	0	0	0	0	0	0	0	0	0	0	0	0	0	0	0	0	0
AC007240.3	0.0218823	0.422853	NA	-0.00543648	0.725643	NA	-0.0130925	0.504622	NA	-0.00371479	0.756042	NA	0.000356621	0.572594	NA	-0.000812211	0.85029	NA	-0.000357001	0.656711	NA	-2.74579e-05	0.922684	NA	0	0	0	0	0	0	0	0	0	0	0	0	0	0	0	0	0	0	0	0	0	0	0	0	0
AC007262.2	-0.000406658	0.599711	NA	-0.00207341	0.768873	NA	0.00313779	0.378982	NA	-0.00109909	0.814327	NA	-3.58918e-05	0.513721	NA	-0.000106658	0.904608	NA	-0.000101016	0.226713	NA	-6.04773e-05	0.937174	NA	0	0	0	0	0	0	0	0	0	0	0	0	0	0	0	0	0	0	0	0	0	0	0	0	0
AC007279.1	NA	NA	NA	NA	NA	NA	NA	NA	NA	NA	NA	NA	4.86141e-05	0.69801	NA	-5.66078e-05	0.928504	NA	-3.24083e-05	0.399113	NA	-2.14643e-05	0.960729	NA	0	0	0	0	0	0	0	0	0	0	0	0	0	0	0	0	0	0	0	0	0	0	0	0	0
AC007292.1	-0.002026	0.595743	NA	-0.00434897	0.758847	NA	0.00604176	0.480492	NA	-0.00333342	0.789416	NA	-1.77009e-05	0.206445	NA	-3.12702e-05	0.940376	NA	-6.53075e-06	0.942546	NA	-0.000127183	0.909926	NA	0	0	0	0	0	0	0	0	0	0	0	0	0	0	0	0	0	0	0	0	0	0	0	0	0
AC007292.2	NA	NA	NA	NA	NA	NA	NA	NA	NA	NA	NA	NA	5.24575e-05	0.221157	NA	NA	NA	NA	NA	NA	NA	NA	NA	NA	0	0	0	0	0	0	0	0	0	0	0	0	0	0	0	0	0	0	0	0	0	0	0	0	0
AC007318.1	0.00959393	0.503477	NA	0.106597	0.235947	NA	-0.00146419	0.637413	NA	-0.00170477	0.731291	NA	-7.61975e-05	0.823635	NA	-0.00720862	0.838679	NA	0.00456367	0.539798	NA	-0.000766775	0.85756	NA	0	0	0	0	0	0	0	0	0	0	0	0	0	0	0	0	0	0	0	0	0	0	0	0	0
AC007319.1	0.00062082	0.745495	NA	-0.000433149	0.893256	NA	-0.00320646	0.68988	NA	0.000315708	0.931661	NA	-4.43042e-06	0.863774	NA	-0.000108286	0.915769	NA	5.25467e-06	0.875813	NA	-2.2768e-05	0.960151	NA	0	0	0	0	0	0	0	0	0	0	0	0	0	0	0	0	0	0	0	0	0	0	0	0	0
AC007336.1	0.00296756	0.659165	NA	-0.00327199	0.751945	NA	0.00289405	0.552275	NA	-0.00104212	0.832066	NA	0.000111761	0.452787	NA	-0.000196032	0.90135	NA	0.000176048	0.67929	NA	-3.44918e-05	0.955084	NA	0	0	0	0	0	0	0	0	0	0	0	0	0	0	0	0	0	0	0	0	0	0	0	0	0
AC007336.3	-0.000862836	0.731843	NA	-0.000633233	0.862619	NA	0.00526362	0.334923	NA	-0.000317735	0.928882	NA	1.16529e-05	0.870603	NA	NA	NA	NA	0.000103929	0.685377	NA	NA	NA	NA	0	0	0	0	0	0	0	0	0	0	0	0	0	0	0	0	0	0	0	0	0	0	0	0	0
AC007342.1	-0.000334847	0.628197	NA	-0.00183148	0.788661	NA	-0.00136999	0.714371	NA	-0.000965035	0.831943	NA	4.57972e-05	0.490537	NA	-6.28876e-05	0.928334	NA	1.99064e-05	0.854995	NA	-7.5115e-06	0.978385	NA	0	0	0	0	0	0	0	0	0	0	0	0	0	0	0	0	0	0	0	0	0	0	0	0	0
AC007342.7	-0.00841625	0.340578	NA	-0.0268869	0.515467	NA	-0.023822	0.352807	NA	-0.0153275	0.584089	NA	0.000126237	0.874242	NA	-0.00181042	0.868749	NA	0.0065783	0.297314	NA	-1.6051e-05	0.93212	NA	0	0	0	0	0	0	0	0	0	0	0	0	0	0	0	0	0	0	0	0	0	0	0	0	0
AC007344.1	NA	NA	NA	NA	NA	NA	NA	NA	NA	NA	NA	NA	-0.000113147	0.30599	NA	-0.000165295	0.925029	NA	0.000406622	0.490009	NA	2.47909e-06	0.998292	NA	0	0	0	0	0	0	0	0	0	0	0	0	0	0	0	0	0	0	0	0	0	0	0	0	0
AC007383.1	-0.0377459	0.635092	NA	-0.097853	0.356276	NA	0.142276	0.190629	NA	0.30754	0.147481	NA	0.000184195	0.793721	NA	-0.000349645	0.856319	NA	0.000165515	0.708363	NA	-0.000157297	0.897202	NA	0	0	0	0	0	0	0	0	0	0	0	0	0	0	0	0	0	0	0	0	0	0	0	0	0
AC007387.1	NA	NA	NA	NA	NA	NA	NA	NA	NA	NA	NA	NA	-0.000299404	0.458374	NA	-0.00436018	0.897638	NA	-0.00179883	0.527167	NA	-0.00102268	0.847606	NA	0	0	0	0	0	0	0	0	0	0	0	0	0	0	0	0	0	0	0	0	0	0	0	0	0
AC007389.1	NA	NA	NA	NA	NA	NA	NA	NA	NA	NA	NA	NA	4.24671e-06	0.904977	NA	-8.05397e-05	0.922193	NA	1.75603e-05	0.849607	NA	-1.61896e-05	0.968759	NA	0	0	0	0	0	0	0	0	0	0	0	0	0	0	0	0	0	0	0	0	0	0	0	0	0
AC007389.3	NA	NA	NA	NA	NA	NA	NA	NA	NA	NA	NA	NA	2.76463e-05	0.608755	NA	-0.000214553	0.925338	NA	-0.000179918	0.472153	NA	-0.000135421	0.929259	NA	0	0	0	0	0	0	0	0	0	0	0	0	0	0	0	0	0	0	0	0	0	0	0	0	0
AC007390.1	-0.129965	0.156943	NA	-0.115151	0.42532	NA	-0.106995	0.265235	NA	0.382589	0.317242	NA	-0.00168901	0.175115	NA	-0.00907734	0.725553	NA	-0.00537954	0.203389	NA	-0.00018366	0.916408	NA	0	0	0	0	0	0	0	0	0	0	0	0	0	0	0	0	0	0	0	0	0	0	0	0	0
AC007391.1	0.00501382	0.383834	NA	-0.000237868	0.895813	NA	6.77856e-05	0.855652	NA	2.18547e-06	0.958086	NA	1.25887e-05	0.985137	NA	-0.00026459	0.905609	NA	4.19821e-05	0.857738	NA	-7.53076e-05	0.942437	NA	0	0	0	0	0	0	0	0	0	0	0	0	0	0	0	0	0	0	0	0	0	0	0	0	0
AC007405.1	-0.00217492	0.548708	NA	-0.00777639	0.702763	NA	-0.00511328	0.620084	NA	-0.0079246	0.681052	NA	0.000113436	0.721766	NA	-0.00241858	0.891602	NA	-0.00149006	0.411474	NA	-0.000367844	1	NA	0	0	0	0	0	0	0	0	0	0	0	0	0	0	0	0	0	0	0	0	0	0	0	0	0
AC007405.2	0.00119245	0.50362	NA	NA	NA	NA	NA	NA	NA	NA	NA	NA	NA	NA	NA	NA	NA	NA	NA	NA	NA	NA	NA	NA	0	0	0	0	0	0	0	0	0	0	0	0	0	0	0	0	0	0	0	0	0	0	0	0	0
AC007405.3	0.336763	0.0353019	NA	0.0625184	0.578085	NA	0.274313	0.0975063	NA	-0.0559686	0.492083	NA	0.00479155	0.301701	NA	-0.0250431	0.660948	NA	0.00205619	0.812774	NA	-0.00649418	0.774785	NA	0	0	0	0	0	0	0	0	0	0	0	0	0	0	0	0	0	0	0	0	0	0	0	0	0
AC007406.5	-0.0528269	0.527078	NA	0.0313752	0.602601	NA	0.076959	0.458338	NA	-0.0333716	0.634169	NA	-0.000857813	0.815741	NA	-0.0197149	0.602394	NA	-0.00732981	0.47957	NA	-0.0117016	0.70099	NA	0	0	0	0	0	0	0	0	0	0	0	0	0	0	0	0	0	0	0	0	0	0	0	0	0
AC007448.4	0.0164479	0.685672	NA	-0.0308835	0.462426	NA	-0.0285972	0.299061	NA	-0.0163984	0.536864	NA	-0.000534548	0.0501752	NA	-0.00340272	0.860341	NA	0.00159621	0.745279	NA	1.24058e-06	0.983016	NA	0	0	0	0	0	0	0	0	0	0	0	0	0	0	0	0	0	0	0	0	0	0	0	0	0
AC007448.5	0.000824408	0.578065	NA	-0.00207187	0.765689	NA	-0.00155328	0.688292	NA	0.00500887	0.338274	NA	0.00265745	0.80792	NA	-0.00984793	0.838351	NA	-0.0019764	0.855764	NA	-3.13999e-07	0.986342	NA	0	0	0	0	0	0	0	0	0	0	0	0	0	0	0	0	0	0	0	0	0	0	0	0	0
AC007458.1	-0.00149258	0.554039	NA	-0.00209167	0.768631	NA	-0.00104914	0.71163	NA	-0.00124677	0.818857	NA	-4.83615e-05	0.59385	NA	-7.27012e-05	0.914715	NA	-8.52903e-05	0.171867	NA	-6.41879e-05	0.938384	NA	0	0	0	0	0	0	0	0	0	0	0	0	0	0	0	0	0	0	0	0	0	0	0	0	0
AC007485.2	0.204993	0.245568	NA	0.0548133	0.668688	NA	-0.248625	0.15914	NA	0.0657343	0.674282	NA	9.66109e-06	0.968364	NA	-0.0170561	0.646797	NA	-0.00399372	0.671041	NA	-0.00868416	0.704905	NA	0	0	0	0	0	0	0	0	0	0	0	0	0	0	0	0	0	0	0	0	0	0	0	0	0
AC007497.1	-0.00965144	0.603926	NA	-0.0148951	0.711889	NA	-0.0143714	0.597387	NA	-0.0187609	0.698392	NA	5.24036e-07	0.746795	NA	-0.000939576	0.941402	NA	-0.000466984	0.691495	NA	-3.38779e-05	0.943948	NA	0	0	0	0	0	0	0	0	0	0	0	0	0	0	0	0	0	0	0	0	0	0	0	0	0
AC007529.2	0.000317303	0.760116	NA	-0.000703875	0.858696	NA	-0.0023353	0.731768	NA	0.000394826	0.920166	NA	-9.37954e-05	0.499648	NA	-3.95173e-05	0.933423	NA	-3.66861e-05	0.286001	NA	-9.39221e-05	0.912977	NA	0	0	0	0	0	0	0	0	0	0	0	0	0	0	0	0	0	0	0	0	0	0	0	0	0
AC007537.1	0.00147686	0.672664	NA	-0.00411268	0.695772	NA	-0.00404263	0.584437	NA	-0.00190487	0.773341	NA	-2.58461e-06	0.941699	NA	-2.29123e-05	0.949927	NA	-1.55084e-05	0.44026	NA	2.50162e-06	0.996694	NA	0	0	0	0	0	0	0	0	0	0	0	0	0	0	0	0	0	0	0	0	0	0	0	0	0
AC007541.1	-0.00160506	0.964783	NA	0.0278905	0.320568	NA	0.00625885	0.456972	NA	-0.0103458	0.597318	NA	-0.0121688	0.549665	NA	-0.111295	0.519482	NA	-0.0274586	0.34733	NA	-0.0596044	0.602582	NA	0	0	0	0	0	0	0	0	0	0	0	0	0	0	0	0	0	0	0	0	0	0	0	0	0
AC007546.1	NA	NA	NA	NA	NA	NA	NA	NA	NA	NA	NA	NA	8.48024e-05	0.676744	NA	NA	NA	NA	0.000193738	0.68789	NA	NA	NA	NA	0	0	0	0	0	0	0	0	0	0	0	0	0	0	0	0	0	0	0	0	0	0	0	0	0
AC007559.1	NA	NA	NA	NA	NA	NA	NA	NA	NA	NA	NA	NA	1.00728e-05	0.887911	NA	NA	NA	NA	2.25443e-06	0.692225	NA	NA	NA	NA	0	0	0	0	0	0	0	0	0	0	0	0	0	0	0	0	0	0	0	0	0	0	0	0	0
AC007560.1	-0.000625314	0.524535	NA	-0.00342935	0.717813	NA	-0.00261687	0.627318	NA	-0.00184986	0.769769	NA	1.56489e-05	0.981658	NA	-3.069e-05	0.9431	NA	-7.51696e-07	0.807529	NA	-1.72912e-05	0.944466	NA	0	0	0	0	0	0	0	0	0	0	0	0	0	0	0	0	0	0	0	0	0	0	0	0	0
AC007566.1	-0.0025654	0.858461	NA	0.241372	0.226798	NA	-0.0973522	0.478751	NA	0.0161028	0.79101	NA	-0.00762299	0.101796	NA	-0.0284439	0.71661	NA	-0.00396456	0.825365	NA	-0.000720706	0.862601	NA	0	0	0	0	0	0	0	0	0	0	0	0	0	0	0	0	0	0	0	0	0	0	0	0	0
AC007570.1	-0.00245568	0.395318	NA	0.00355499	0.473008	NA	-0.000775548	0.723692	NA	-0.00364349	0.696027	NA	-0.000172361	0.227011	NA	-0.00292136	0.892046	NA	-0.00166729	0.429284	NA	-0.000256449	0.908337	NA	0	0	0	0	0	0	0	0	0	0	0	0	0	0	0	0	0	0	0	0	0	0	0	0	0
AC007598.3	NA	NA	NA	NA	NA	NA	NA	NA	NA	NA	NA	NA	7.94129e-05	0.478899	NA	-4.18577e-05	0.938363	NA	-2.37965e-05	0.433638	NA	-5.32061e-05	0.940584	NA	0	0	0	0	0	0	0	0	0	0	0	0	0	0	0	0	0	0	0	0	0	0	0	0	0
AC007608.4	0.000167838	0.737064	NA	-0.00182755	0.794036	NA	-0.00208954	0.696571	NA	-2.9975e-05	0.86523	NA	NA	NA	NA	NA	NA	NA	NA	NA	NA	NA	NA	NA	0	0	0	0	0	0	0	0	0	0	0	0	0	0	0	0	0	0	0	0	0	0	0	0	0
AC007610.4	-0.0021582	0.572858	NA	-0.0035307	0.754064	NA	-0.00635854	0.51861	NA	0.0246884	0.302013	NA	9.93116e-05	0.521555	NA	-7.26102e-05	0.924024	NA	3.55751e-06	0.912517	NA	-5.98656e-05	0.922702	NA	0	0	0	0	0	0	0	0	0	0	0	0	0	0	0	0	0	0	0	0	0	0	0	0	0
AC007611.1	-0.00903231	0.812071	NA	-0.0471848	0.433738	NA	-0.0310068	0.313886	NA	-0.0408829	0.490146	NA	-0.000133218	0.802883	NA	-0.00105249	0.808822	NA	-0.000683697	0.529933	NA	-0.00043117	0.855247	NA	0	0	0	0	0	0	0	0	0	0	0	0	0	0	0	0	0	0	0	0	0	0	0	0	0
AC007613.1	0.0518631	0.535637	NA	-0.113176	0.334873	NA	-0.0853266	0.202459	NA	-0.102915	0.380124	NA	8.08713e-05	0.90346	NA	-0.000123462	0.89666	NA	8.73402e-05	0.642657	NA	-5.35638e-05	0.917073	NA	0	0	0	0	0	0	0	0	0	0	0	0	0	0	0	0	0	0	0	0	0	0	0	0	0
AC007619.1	NA	NA	NA	NA	NA	NA	0.00341562	0.192025	NA	NA	NA	NA	NA	NA	NA	NA	NA	NA	NA	NA	NA	NA	NA	NA	0	0	0	0	0	0	0	0	0	0	0	0	0	0	0	0	0	0	0	0	0	0	0	0	0
AC007620.2	-0.00159676	0.520278	NA	-0.00362566	0.726657	NA	0.00323512	0.267305	NA	-0.00211705	0.78177	NA	NA	NA	NA	NA	NA	NA	NA	NA	NA	NA	NA	NA	0	0	0	0	0	0	0	0	0	0	0	0	0	0	0	0	0	0	0	0	0	0	0	0	0
AC007621.1	0.000515949	0.78169	NA	-0.0015454	0.799184	NA	0.00391818	0.438201	NA	-0.0005977	0.834486	NA	NA	NA	NA	NA	NA	NA	NA	NA	NA	NA	NA	NA	0	0	0	0	0	0	0	0	0	0	0	0	0	0	0	0	0	0	0	0	0	0	0	0	0
AC007622.1	NA	NA	NA	NA	NA	NA	NA	NA	NA	NA	NA	NA	2.42331e-05	0.534177	NA	NA	NA	NA	NA	NA	NA	NA	NA	NA	0	0	0	0	0	0	0	0	0	0	0	0	0	0	0	0	0	0	0	0	0	0	0	0	0
AC007655.2	NA	NA	NA	NA	NA	NA	0.0037917	0.346352	NA	NA	NA	NA	NA	NA	NA	NA	NA	NA	NA	NA	NA	NA	NA	NA	0	0	0	0	0	0	0	0	0	0	0	0	0	0	0	0	0	0	0	0	0	0	0	0	0
AC007663.3	-0.00180251	0.547777	NA	-0.00334892	0.752799	NA	-0.00136986	0.697356	NA	-0.00309979	0.784813	NA	5.52231e-05	0.740548	NA	-0.00147257	0.855411	NA	-0.000964059	0.212182	NA	-3.92222e-05	0.949766	NA	0	0	0	0	0	0	0	0	0	0	0	0	0	0	0	0	0	0	0	0	0	0	0	0	0
AC007663.4	NA	NA	NA	NA	NA	NA	NA	NA	NA	NA	NA	NA	1.03463e-05	0.994405	NA	-2.40101e-05	0.948369	NA	-1.74908e-05	0.410608	NA	-1.35566e-05	0.971828	NA	0	0	0	0	0	0	0	0	0	0	0	0	0	0	0	0	0	0	0	0	0	0	0	0	0
AC007666.1	-0.00310039	0.476595	NA	-0.00559417	0.690323	NA	-0.000931131	0.663689	NA	-0.00397979	0.748293	NA	1.12183e-05	0.992911	NA	-0.0035109	0.872503	NA	-0.000367912	0.932799	NA	-3.19538e-05	0.95373	NA	0	0	0	0	0	0	0	0	0	0	0	0	0	0	0	0	0	0	0	0	0	0	0	0	0
AC007671.1	NA	NA	NA	NA	NA	NA	NA	NA	NA	NA	NA	NA	5.43822e-05	0.478426	NA	-0.000134961	0.923822	NA	-0.000134079	0.403414	NA	-1.56594e-05	0.968609	NA	0	0	0	0	0	0	0	0	0	0	0	0	0	0	0	0	0	0	0	0	0	0	0	0	0
AC007681.1	-0.00318243	0.559285	NA	-0.0114629	0.659761	NA	-0.0150062	0.483884	NA	0.0730136	0.329183	NA	-1.51534e-05	0.182763	NA	-3.65311e-05	0.935886	NA	-3.28325e-05	0.302856	NA	-8.78497e-06	0.951408	NA	0	0	0	0	0	0	0	0	0	0	0	0	0	0	0	0	0	0	0	0	0	0	0	0	0
AC007683.1	0.00479149	0.669964	NA	-0.0204189	0.473776	NA	-0.0163819	0.329492	NA	-0.0125546	0.568601	NA	-0.000578139	0.616012	NA	-0.000742475	0.83594	NA	-0.00188013	0.382165	NA	-0.00055542	0.851678	NA	0	0	0	0	0	0	0	0	0	0	0	0	0	0	0	0	0	0	0	0	0	0	0	0	0
AC007684.1	0.020517	0.393701	NA	-0.0118751	0.654354	NA	-0.0113298	0.522098	NA	-0.0115356	0.659859	NA	0.000208819	0.890409	NA	-0.00045098	0.868986	NA	0.000757709	0.265122	NA	-0.00012072	0.898506	NA	0	0	0	0	0	0	0	0	0	0	0	0	0	0	0	0	0	0	0	0	0	0	0	0	0
AC007684.2	-0.00330595	0.641834	NA	-0.00295267	0.809903	NA	-0.00303436	0.712253	NA	-0.000559001	0.896596	NA	2.35845e-05	0.957914	NA	-5.17419e-05	0.925447	NA	-5.36397e-05	0.232133	NA	-5.03342e-05	0.94225	NA	0	0	0	0	0	0	0	0	0	0	0	0	0	0	0	0	0	0	0	0	0	0	0	0	0
AC007685.1	0.00073967	0.65401	NA	-0.00356018	0.716669	NA	-0.00316581	0.586339	NA	-0.000762635	0.769369	NA	7.00327e-05	0.635596	NA	-0.00051562	0.905362	NA	-0.000357768	0.394249	NA	-7.62272e-06	0.980171	NA	0	0	0	0	0	0	0	0	0	0	0	0	0	0	0	0	0	0	0	0	0	0	0	0	0
AC007686.1	-0.00270479	0.449361	NA	-0.00845237	0.638245	NA	-0.00865178	0.490693	NA	-0.00362892	0.722455	NA	-1.47717e-07	0.304226	NA	-2.3874e-05	0.948447	NA	-1.74648e-05	0.410889	NA	-1.67822e-05	0.968466	NA	0	0	0	0	0	0	0	0	0	0	0	0	0	0	0	0	0	0	0	0	0	0	0	0	0
AC007686.3	-0.000595268	0.882163	NA	0.00640244	0.631544	NA	-0.00236792	0.805534	NA	-0.00429837	0.69578	NA	0.000104094	0.940838	NA	-0.00326554	0.79714	NA	-0.00155069	0.537536	NA	-7.94557e-05	0.920558	NA	0	0	0	0	0	0	0	0	0	0	0	0	0	0	0	0	0	0	0	0	0	0	0	0	0
AC007686.4	0.00017173	0.635616	NA	-0.00322641	0.711521	NA	-0.00399827	0.579239	NA	-0.000416822	0.787139	NA	NA	NA	NA	NA	NA	NA	NA	NA	NA	NA	NA	NA	0	0	0	0	0	0	0	0	0	0	0	0	0	0	0	0	0	0	0	0	0	0	0	0	0
AC007688.2	0.0537284	0.463672	NA	0.277214	0.130515	NA	-0.182444	0.0567683	NA	0.264445	0.172992	NA	-0.00015918	0.797595	NA	-0.00077492	0.819432	NA	-0.000255881	0.838707	NA	-0.000467863	0.881595	NA	0	0	0	0	0	0	0	0	0	0	0	0	0	0	0	0	0	0	0	0	0	0	0	0	0
AC007690.1	NA	NA	NA	NA	NA	NA	NA	NA	NA	NA	NA	NA	7.73038e-06	0.972036	NA	-2.13002e-05	0.951573	NA	1.86146e-05	0.442812	NA	2.50895e-06	0.99783	NA	0	0	0	0	0	0	0	0	0	0	0	0	0	0	0	0	0	0	0	0	0	0	0	0	0
AC007728.2	-0.00939872	0.318859	NA	-0.0113238	0.607415	NA	-0.00472101	0.541111	NA	-0.0127183	0.632877	NA	-0.000161196	0.191298	NA	-0.00258907	0.808769	NA	0.000567624	0.723903	NA	-8.27009e-05	0.910938	NA	0	0	0	0	0	0	0	0	0	0	0	0	0	0	0	0	0	0	0	0	0	0	0	0	0
AC007731.2	-0.00131248	0.651567	NA	-0.00248457	0.802731	NA	-0.00186702	0.732402	NA	0.0178915	0.329523	NA	-4.78146e-05	0.230118	NA	-0.000189646	0.914776	NA	-0.000136851	0.405945	NA	-7.83282e-05	0.918556	NA	0	0	0	0	0	0	0	0	0	0	0	0	0	0	0	0	0	0	0	0	0	0	0	0	0
AC007743.1	NA	NA	NA	NA	NA	NA	NA	NA	NA	NA	NA	NA	3.01491e-05	0.698913	NA	NA	NA	NA	NA	NA	NA	NA	NA	NA	0	0	0	0	0	0	0	0	0	0	0	0	0	0	0	0	0	0	0	0	0	0	0	0	0
AC007750.1	-0.0112505	0.7714	NA	0.00581926	0.704016	NA	-0.00625468	0.815109	NA	-0.0239294	0.532084	NA	6.60125e-05	0.680088	NA	-0.00282304	0.890676	NA	0.00516732	0.435187	NA	2.52372e-06	0.994655	NA	0	0	0	0	0	0	0	0	0	0	0	0	0	0	0	0	0	0	0	0	0	0	0	0	0
AC007773.1	-0.00470077	0.385076	NA	-0.0222399	0.527702	NA	0.0011291	0.676458	NA	-0.00855775	0.641804	NA	-0.000118098	0.732747	NA	-0.000561933	0.847901	NA	0.000310904	0.638542	NA	-0.000226979	0.883744	NA	0	0	0	0	0	0	0	0	0	0	0	0	0	0	0	0	0	0	0	0	0	0	0	0	0
AC007785.3	NA	NA	NA	NA	NA	NA	NA	NA	NA	NA	NA	NA	2.08465e-05	0.926871	NA	-0.000143299	0.904658	NA	0.000210672	0.450849	NA	-6.57718e-05	0.936648	NA	0	0	0	0	0	0	0	0	0	0	0	0	0	0	0	0	0	0	0	0	0	0	0	0	0
AC007787.2	-0.0015101	0.60254	NA	-0.000906067	0.821932	NA	-0.000177169	0.760094	NA	-0.00111305	0.862879	NA	NA	NA	NA	NA	NA	NA	NA	NA	NA	NA	NA	NA	0	0	0	0	0	0	0	0	0	0	0	0	0	0	0	0	0	0	0	0	0	0	0	0	0
AC007823.1	-0.000330814	0.658336	NA	-0.00094903	0.802725	NA	1.7296e-05	0.765713	NA	-0.00180533	0.81757	NA	-4.57979e-06	0.278092	NA	-7.27623e-05	0.922822	NA	1.3143e-05	0.892799	NA	2.49794e-06	0.996868	NA	0	0	0	0	0	0	0	0	0	0	0	0	0	0	0	0	0	0	0	0	0	0	0	0	0
AC007834.2	NA	NA	NA	NA	NA	NA	NA	NA	NA	NA	NA	NA	-4.2839e-06	0.859774	NA	-2.13389e-05	0.951675	NA	-1.47003e-05	0.439384	NA	-5.80166e-05	0.932011	NA	0	0	0	0	0	0	0	0	0	0	0	0	0	0	0	0	0	0	0	0	0	0	0	0	0
AC007842.1	-0.00459005	0.362261	NA	-0.0133641	0.596473	NA	-0.0073573	0.483695	NA	-0.0102284	0.628541	NA	-1.8855e-05	0.195837	NA	-3.39343e-05	0.938151	NA	-2.94384e-05	0.320842	NA	-8.68343e-06	0.949208	NA	0	0	0	0	0	0	0	0	0	0	0	0	0	0	0	0	0	0	0	0	0	0	0	0	0
AC007878.1	-0.00478568	0.393746	NA	-0.00782784	0.649435	NA	-0.00308206	0.583271	NA	-0.00708027	0.699426	NA	1.4185e-05	0.934731	NA	-2.1086e-05	0.9519	NA	7.26205e-07	0.757438	NA	-3.89542e-06	0.959013	NA	0	0	0	0	0	0	0	0	0	0	0	0	0	0	0	0	0	0	0	0	0	0	0	0	0
AC007879.3	NA	NA	NA	NA	NA	NA	NA	NA	NA	NA	NA	NA	9.97819e-06	0.753976	NA	-2.35575e-05	0.948732	NA	-7.82936e-07	0.80425	NA	-1.24953e-05	0.960124	NA	0	0	0	0	0	0	0	0	0	0	0	0	0	0	0	0	0	0	0	0	0	0	0	0	0
AC007906.2	-0.0092173	0.804501	NA	0.209938	0.202293	NA	0.0514882	0.506274	NA	0.136134	0.404907	NA	0.00527217	0.27071	NA	-0.0116459	0.761247	NA	-0.00245831	0.778831	NA	-0.00189922	0.839927	NA	0	0	0	0	0	0	0	0	0	0	0	0	0	0	0	0	0	0	0	0	0	0	0	0	0
AC007920.2	0.0534241	0.775996	NA	0.0824492	0.789089	0.819024	0.12809	0.592065	NA	-0.253188	0.527783	0.650407	-0.0522645	0.1216	0.523183	-0.290353	0.262584	NA	-0.099732	0.0155835	0.169096	-0.217224	0.390262	NA	0	0	0	0	0	0	0	0	0	0	0	0	0	0	0	0	0	0	0	0	0	0	0	0	0
AC007938.2	0.00408743	0.524011	NA	NA	NA	NA	NA	NA	NA	NA	NA	NA	NA	NA	NA	NA	NA	NA	NA	NA	NA	NA	NA	NA	0	0	0	0	0	0	0	0	0	0	0	0	0	0	0	0	0	0	0	0	0	0	0	0	0
AC007938.3	-0.000780983	0.598562	NA	-0.00273129	0.756771	NA	-0.00274209	0.65852	NA	-0.00031004	0.836178	NA	9.70956e-05	0.440847	NA	-0.000176636	0.911699	NA	-0.000148887	0.335194	NA	-4.8273e-05	0.943085	NA	0	0	0	0	0	0	0	0	0	0	0	0	0	0	0	0	0	0	0	0	0	0	0	0	0
AC007950.2	0.00634048	0.881054	NA	-0.0452957	0.547769	NA	0.03297	0.603569	NA	-0.0276276	0.657748	NA	0.000531175	0.56495	NA	-0.0165739	0.799819	NA	0.0150268	0.355305	NA	-0.000402202	0.900351	NA	0	0	0	0	0	0	0	0	0	0	0	0	0	0	0	0	0	0	0	0	0	0	0	0	0
AC007952.2	NA	NA	NA	NA	NA	NA	NA	NA	NA	NA	NA	NA	-4.67124e-05	0.230028	NA	-5.01253e-05	0.931675	NA	-3.04991e-05	0.400165	NA	-8.22287e-05	0.929161	NA	0	0	0	0	0	0	0	0	0	0	0	0	0	0	0	0	0	0	0	0	0	0	0	0	0
AC007991.2	NA	NA	NA	NA	NA	NA	NA	NA	NA	NA	NA	NA	-1.36714e-05	0.231203	NA	-3.76125e-05	0.937369	NA	-3.11103e-05	0.361984	NA	-6.23462e-06	0.94966	NA	0	0	0	0	0	0	0	0	0	0	0	0	0	0	0	0	0	0	0	0	0	0	0	0	0
AC007996.1	0.0332656	0.574112	NA	-0.0591786	0.415709	NA	-0.00204734	0.838001	NA	0.0616791	0.503587	NA	-0.000122396	0.937854	NA	-0.00411765	0.738678	NA	0.000163313	0.97443	NA	-0.00261423	0.807743	NA	0	0	0	0	0	0	0	0	0	0	0	0	0	0	0	0	0	0	0	0	0	0	0	0	0
AC007998.5	NA	NA	NA	NA	NA	NA	NA	NA	NA	NA	NA	NA	1.11127e-05	0.995456	NA	-5.50749e-05	0.930982	NA	1.8886e-05	0.776438	NA	-5.79802e-05	0.93836	NA	0	0	0	0	0	0	0	0	0	0	0	0	0	0	0	0	0	0	0	0	0	0	0	0	0
AC008011.2	-0.00046811	0.703891	NA	-0.000818347	0.836534	NA	-0.00111779	0.755881	NA	5.09678e-05	0.900995	NA	-3.38238e-05	0.774001	NA	-2.61793e-05	0.945712	NA	-2.50697e-06	0.857246	NA	-4.5279e-05	0.935752	NA	0	0	0	0	0	0	0	0	0	0	0	0	0	0	0	0	0	0	0	0	0	0	0	0	0
AC008013.1	0.00343806	0.156664	NA	NA	NA	NA	NA	NA	NA	NA	NA	NA	NA	NA	NA	NA	NA	NA	NA	NA	NA	NA	NA	NA	0	0	0	0	0	0	0	0	0	0	0	0	0	0	0	0	0	0	0	0	0	0	0	0	0
AC008014.1	-0.0579244	0.227678	NA	-0.0685842	0.477817	NA	0.0116015	0.866825	NA	-0.0628903	0.520669	NA	7.74552e-05	0.992744	NA	-0.0186527	0.723366	NA	0.0107864	0.244029	NA	-0.00414662	0.805369	NA	0	0	0	0	0	0	0	0	0	0	0	0	0	0	0	0	0	0	0	0	0	0	0	0	0
AC008026.1	0.0122073	0.549102	NA	0.061631	0.462928	NA	-0.105732	0.441615	NA	-0.0308572	0.554699	NA	0.000643263	0.37403	NA	-0.000546649	0.841333	NA	-2.4874e-05	0.993014	NA	-0.000189803	0.894538	NA	0	0	0	0	0	0	0	0	0	0	0	0	0	0	0	0	0	0	0	0	0	0	0	0	0
AC008026.2	-0.0348092	0.371971	NA	-0.0179614	0.823198	NA	0.0564476	0.22652	NA	0.0237938	0.566291	NA	0.000256934	0.750135	NA	-0.000440539	0.846311	NA	-0.000138371	0.875849	NA	-0.000151752	0.890996	NA	0	0	0	0	0	0	0	0	0	0	0	0	0	0	0	0	0	0	0	0	0	0	0	0	0
AC008026.3	NA	NA	NA	NA	NA	NA	NA	NA	NA	NA	NA	NA	-3.03207e-05	0.159822	NA	-3.98521e-05	0.933383	NA	-3.69369e-05	0.286509	NA	-1.1528e-05	0.945643	NA	0	0	0	0	0	0	0	0	0	0	0	0	0	0	0	0	0	0	0	0	0	0	0	0	0
AC008035.1	0.00114439	0.902782	NA	-0.051224	0.359003	NA	-0.0179834	0.85616	NA	-0.0362598	0.457355	NA	0.00152614	0.535628	NA	-0.000213968	0.876589	NA	1.60713e-05	0.893076	NA	-0.000112255	0.901212	NA	0	0	0	0	0	0	0	0	0	0	0	0	0	0	0	0	0	0	0	0	0	0	0	0	0
AC008038.1	0.285223	0.0265665	0.14984	0.511086	0.0200323	0.169626	0.134127	0.196467	0.400553	0.264324	0.171827	0.442127	0.0075653	0.794887	0.876768	-0.514332	0.116933	NA	0.0590177	0.209108	0.603447	-0.395724	0.251219	0.594534	0	0	0	0	0	0	0	0	0	0	0	0	0	0	0	0	0	0	0	0	0	0	0	0	0
AC008063.1	NA	NA	NA	NA	NA	NA	NA	NA	NA	NA	NA	NA	-1.71286e-05	0.938337	NA	-0.00290746	0.892173	NA	-0.00162856	0.434657	NA	-0.000190601	0.91841	NA	0	0	0	0	0	0	0	0	0	0	0	0	0	0	0	0	0	0	0	0	0	0	0	0	0
AC008066.1	NA	NA	NA	0.0049302	0.384217	NA	NA	NA	NA	NA	NA	NA	NA	NA	NA	NA	NA	NA	NA	NA	NA	NA	NA	NA	0	0	0	0	0	0	0	0	0	0	0	0	0	0	0	0	0	0	0	0	0	0	0	0	0
AC008074.2	-0.000360284	0.884279	NA	-0.0818485	0.392627	NA	-0.0514017	0.282201	NA	-0.0846821	0.410599	NA	-7.16502e-05	0.833823	NA	-0.0191373	0.759624	NA	0.00172253	0.908	NA	-0.00159918	0.852537	NA	0	0	0	0	0	0	0	0	0	0	0	0	0	0	0	0	0	0	0	0	0	0	0	0	0
AC008105.1	-0.000273645	0.654438	NA	-0.00161391	0.805174	NA	-0.00120185	0.735434	NA	-0.000846068	0.845827	NA	0.000700693	0.677044	NA	-0.00650778	0.85203	NA	-0.00132418	0.827322	NA	9.68538e-06	0.945209	NA	0	0	0	0	0	0	0	0	0	0	0	0	0	0	0	0	0	0	0	0	0	0	0	0	0
AC008105.2	NA	NA	NA	NA	NA	NA	NA	NA	NA	NA	NA	NA	0.000354256	0.741604	NA	-0.00456606	0.812567	NA	0.000786401	0.838405	NA	-0.00100643	0.863314	NA	0	0	0	0	0	0	0	0	0	0	0	0	0	0	0	0	0	0	0	0	0	0	0	0	0
AC008105.3	-0.00183388	0.763389	NA	0.0287764	0.557814	NA	0.0420871	0.523505	NA	-0.0408703	0.453722	NA	-4.58312e-05	0.773053	NA	-0.000146767	0.890737	NA	-0.000159054	0.389696	NA	-4.64966e-05	0.919633	NA	0	0	0	0	0	0	0	0	0	0	0	0	0	0	0	0	0	0	0	0	0	0	0	0	0
AC008115.3	-0.0162086	0.379414	NA	-0.0188285	0.651616	NA	-0.00933736	0.589118	NA	-0.0215418	0.63318	NA	-0.000105396	0.91671	NA	-0.000572528	0.866796	NA	-0.000285297	0.676993	NA	-0.000370775	0.868809	NA	0	0	0	0	0	0	0	0	0	0	0	0	0	0	0	0	0	0	0	0	0	0	0	0	0
AC008115.4	-0.00112415	0.664098	NA	-0.000850812	0.824307	NA	-0.000528633	0.757828	NA	-0.000514433	0.867745	NA	-2.30566e-05	0.665775	NA	-6.51305e-05	0.918227	NA	-7.36704e-05	0.189817	NA	-4.93609e-05	0.943878	NA	0	0	0	0	0	0	0	0	0	0	0	0	0	0	0	0	0	0	0	0	0	0	0	0	0
AC008121.2	0.000170844	0.747485	NA	-0.00138148	0.822328	NA	-0.00240007	0.704646	NA	0.000469877	0.898857	NA	6.86368e-06	0.978643	NA	-0.0012064	0.93222	NA	0.00246824	0.661686	NA	2.49374e-06	0.995492	NA	0	0	0	0	0	0	0	0	0	0	0	0	0	0	0	0	0	0	0	0	0	0	0	0	0
AC008124.1	0.0993505	0.666562	NA	-0.29931	0.452116	0.601695	0.464317	0.0829185	NA	0.322047	0.460554	0.609334	0.00114638	0.971408	NA	0.153268	0.541935	NA	-0.0403953	0.0962693	NA	-0.0712672	0.536361	NA	0	0	0	0	0	0	0	0	0	0	0	0	0	0	0	0	0	0	0	0	0	0	0	0	0
AC008126.1	0.000361765	0.599001	NA	-0.0021637	0.763923	NA	-0.00169696	0.681092	NA	-0.000816294	0.798935	NA	NA	NA	NA	NA	NA	NA	NA	NA	NA	NA	NA	NA	0	0	0	0	0	0	0	0	0	0	0	0	0	0	0	0	0	0	0	0	0	0	0	0	0
AC008147.2	-0.0112538	0.24901	NA	-0.0338314	0.427114	NA	-0.00712416	0.838439	NA	-0.0149444	0.528866	NA	0.01547	0.582017	NA	-0.0394032	0.758827	NA	-0.0101151	0.75385	NA	-0.0643952	0.642775	NA	0	0	0	0	0	0	0	0	0	0	0	0	0	0	0	0	0	0	0	0	0	0	0	0	0
AC008147.3	-0.000554402	0.46618	NA	-0.00830763	0.658007	NA	-0.00380724	0.54388	NA	-0.00508489	0.675839	NA	0.000256625	0.77164	NA	-0.000434924	0.850719	NA	-0.000114003	0.86638	NA	-2.72371e-05	0.918906	NA	0	0	0	0	0	0	0	0	0	0	0	0	0	0	0	0	0	0	0	0	0	0	0	0	0
AC008155.1	0.00180235	0.483672	NA	-0.00218714	0.77767	NA	-0.00204408	0.681091	NA	-0.00026629	0.844752	NA	NA	NA	NA	NA	NA	NA	NA	NA	NA	NA	NA	NA	0	0	0	0	0	0	0	0	0	0	0	0	0	0	0	0	0	0	0	0	0	0	0	0	0
AC008269.1	-0.00614421	0.959768	NA	-0.0313421	0.528907	NA	-0.0155095	0.438952	NA	-0.03094	0.562308	NA	-0.000107722	0.538262	NA	-0.00408214	0.804042	NA	-0.00103478	0.709607	NA	-0.000288443	0.899362	NA	0	0	0	0	0	0	0	0	0	0	0	0	0	0	0	0	0	0	0	0	0	0	0	0	0
AC008280.2	-0.00268944	0.439488	NA	-0.0077545	0.663549	NA	0.00418912	0.452192	NA	-0.00537663	0.710277	NA	4.20183e-05	0.980197	NA	-0.000174916	0.88424	NA	-1.94706e-05	0.973497	NA	-7.98028e-05	0.911359	NA	0	0	0	0	0	0	0	0	0	0	0	0	0	0	0	0	0	0	0	0	0	0	0	0	0
AC008393.1	-0.0507075	0.0631286	NA	-0.0809095	0.283899	NA	-0.031698	0.769888	NA	0.0241433	0.638314	NA	6.2295e-05	0.96131	NA	-0.0187096	0.676708	NA	-0.00185504	0.817628	NA	-0.00104409	0.859525	NA	0	0	0	0	0	0	0	0	0	0	0	0	0	0	0	0	0	0	0	0	0	0	0	0	0
AC008397.2	0.00234455	0.714814	NA	-0.0021325	0.726256	NA	0.001998	0.805271	NA	-0.000729864	0.78871	NA	-0.000262276	0.273266	NA	-0.0033871	0.877579	NA	-0.0025827	0.619491	NA	-6.60662e-05	0.936829	NA	0	0	0	0	0	0	0	0	0	0	0	0	0	0	0	0	0	0	0	0	0	0	0	0	0
AC008429.1	-0.000955913	0.578903	NA	-0.0040721	0.729471	NA	-0.00568469	0.576516	NA	0.000113952	0.8342	NA	8.94704e-06	0.996545	NA	-0.000206344	0.88308	NA	0.00263123	0.312695	NA	-0.000181178	0.892835	NA	0	0	0	0	0	0	0	0	0	0	0	0	0	0	0	0	0	0	0	0	0	0	0	0	0
AC008429.2	-0.00202596	0.865768	NA	-0.0143664	0.539149	NA	-0.0025993	0.696116	NA	-0.00804513	0.637001	NA	-5.34876e-05	0.810589	NA	-0.000281361	0.868136	NA	6.94301e-05	0.714855	NA	-0.000145632	0.910792	NA	0	0	0	0	0	0	0	0	0	0	0	0	0	0	0	0	0	0	0	0	0	0	0	0	0
AC008440.1	0.0150224	0.503761	NA	-0.0363147	0.383594	NA	-0.0295407	0.241561	NA	-0.0232334	0.49097	NA	-0.00135139	0.114237	NA	0.0222416	0.430894	NA	0.00120352	0.652655	NA	-0.00118804	0.833958	NA	0	0	0	0	0	0	0	0	0	0	0	0	0	0	0	0	0	0	0	0	0	0	0	0	0
AC008443.4	0.000569512	0.847644	NA	-0.156014	0.265191	NA	0.0375218	0.609114	NA	-0.124696	0.347145	NA	0.00121668	0.698701	NA	-0.0359135	0.632716	NA	-0.00792016	0.544277	NA	-0.010723	0.751054	NA	0	0	0	0	0	0	0	0	0	0	0	0	0	0	0	0	0	0	0	0	0	0	0	0	0
AC008443.7	-0.00133806	0.596662	NA	-0.00130754	0.801311	NA	-0.000480973	0.753652	NA	-0.00109564	0.842289	NA	NA	NA	NA	NA	NA	NA	NA	NA	NA	NA	NA	NA	0	0	0	0	0	0	0	0	0	0	0	0	0	0	0	0	0	0	0	0	0	0	0	0	0
AC008446.1	-0.00117559	0.599951	NA	-0.00294547	0.7725	NA	-0.00129585	0.720095	NA	-0.00218846	0.810074	NA	NA	NA	NA	NA	NA	NA	NA	NA	NA	NA	NA	NA	0	0	0	0	0	0	0	0	0	0	0	0	0	0	0	0	0	0	0	0	0	0	0	0	0
AC008467.1	0.0679771	0.396817	NA	0.106229	0.46665	NA	-0.0380273	0.383661	NA	-0.0268485	0.609573	NA	-4.88291e-06	0.967026	NA	NA	NA	NA	NA	NA	NA	NA	NA	NA	0	0	0	0	0	0	0	0	0	0	0	0	0	0	0	0	0	0	0	0	0	0	0	0	0
AC008481.1	0.00963108	0.562262	NA	0.00364122	0.66919	NA	-0.00171096	0.81715	NA	-0.0082075	0.61487	NA	0.000319686	0.494164	NA	-0.00258872	0.792062	NA	0.00107357	0.617455	NA	-0.000128106	0.923551	NA	0	0	0	0	0	0	0	0	0	0	0	0	0	0	0	0	0	0	0	0	0	0	0	0	0
AC008481.2	0.0134685	0.282437	NA	-0.00581451	0.657281	NA	-0.00519344	0.539912	NA	-0.000703264	0.752505	NA	NA	NA	NA	NA	NA	NA	NA	NA	NA	NA	NA	NA	0	0	0	0	0	0	0	0	0	0	0	0	0	0	0	0	0	0	0	0	0	0	0	0	0
AC008494.3	-0.00317083	0.510293	NA	-0.00167586	0.781433	NA	0.0113745	0.258104	NA	-0.00159664	0.84755	NA	0.00367045	0.348461	NA	-0.00548944	0.87457	NA	-0.00154372	0.834803	NA	-0.00310408	0.8258	NA	0	0	0	0	0	0	0	0	0	0	0	0	0	0	0	0	0	0	0	0	0	0	0	0	0
AC008507.1	-0.00195594	0.56487	NA	-0.00257109	0.775177	NA	-0.000556946	0.735079	NA	-0.00226325	0.809977	NA	2.63891e-05	0.866262	NA	-3.40049e-05	0.938112	NA	-8.82328e-06	0.981414	NA	-1.38049e-05	0.953721	NA	0	0	0	0	0	0	0	0	0	0	0	0	0	0	0	0	0	0	0	0	0	0	0	0	0
AC008522.1	-0.000933616	0.532879	NA	-0.00448474	0.716712	NA	-0.00264876	0.639884	NA	-0.00289493	0.764497	NA	-5.37154e-05	0.282461	NA	-0.000541572	0.899274	NA	-0.000273059	0.460974	NA	-1.94955e-05	0.950386	NA	0	0	0	0	0	0	0	0	0	0	0	0	0	0	0	0	0	0	0	0	0	0	0	0	0
AC008532.1	-0.000395498	0.719143	NA	-0.000424813	0.860049	NA	-0.000402631	0.806989	NA	-0.000128269	0.904699	NA	5.29423e-05	0.670087	NA	-8.43042e-05	0.925874	NA	4.72942e-06	0.805503	NA	2.65913e-06	0.961489	NA	0	0	0	0	0	0	0	0	0	0	0	0	0	0	0	0	0	0	0	0	0	0	0	0	0
AC008537.3	0.00552645	0.677912	NA	-0.143362	0.218317	NA	-0.133107	0.0904688	NA	0.0825115	0.487449	NA	-0.00113042	0.815872	NA	-0.0212166	0.733924	NA	0.00469535	0.68099	NA	-0.00854515	0.734816	NA	0	0	0	0	0	0	0	0	0	0	0	0	0	0	0	0	0	0	0	0	0	0	0	0	0
AC008543.1	-0.000640023	0.691771	NA	-0.000492622	0.863224	NA	-0.000187309	0.799097	NA	-0.000309385	0.922859	NA	-1.03786e-05	0.311985	NA	-2.3666e-05	0.948574	NA	-8.01895e-07	0.804717	NA	-2.06955e-05	0.961631	NA	0	0	0	0	0	0	0	0	0	0	0	0	0	0	0	0	0	0	0	0	0	0	0	0	0
AC008551.1	NA	NA	NA	NA	NA	NA	NA	NA	NA	NA	NA	NA	1.4829e-05	0.629753	NA	NA	NA	NA	NA	NA	NA	NA	NA	NA	0	0	0	0	0	0	0	0	0	0	0	0	0	0	0	0	0	0	0	0	0	0	0	0	0
AC008555.6	-0.0152629	0.268512	NA	-0.0078516	0.642704	NA	-0.0033153	0.544888	NA	-0.0111053	0.662094	NA	5.16967e-05	0.965996	NA	-0.000428738	0.860612	NA	-1.1382e-06	0.975579	NA	-0.000171031	0.912657	NA	0	0	0	0	0	0	0	0	0	0	0	0	0	0	0	0	0	0	0	0	0	0	0	0	0
AC008556.1	NA	NA	NA	NA	NA	NA	NA	NA	NA	NA	NA	NA	1.60103e-05	0.960773	NA	-4.14962e-05	0.944021	NA	2.59911e-05	0.737191	NA	5.95339e-06	0.98058	NA	0	0	0	0	0	0	0	0	0	0	0	0	0	0	0	0	0	0	0	0	0	0	0	0	0
AC008569.1	0.00143814	0.366393	NA	NA	NA	NA	NA	NA	NA	NA	NA	NA	NA	NA	NA	NA	NA	NA	NA	NA	NA	NA	NA	NA	0	0	0	0	0	0	0	0	0	0	0	0	0	0	0	0	0	0	0	0	0	0	0	0	0
AC008569.2	0.0147882	0.520395	NA	-0.022656	0.561541	NA	-0.0125351	0.467343	NA	-0.0185848	0.625388	NA	-0.000202252	0.769987	NA	-0.0053596	0.804235	NA	-0.000414926	0.912594	NA	-0.000580849	0.887021	NA	0	0	0	0	0	0	0	0	0	0	0	0	0	0	0	0	0	0	0	0	0	0	0	0	0
AC008608.2	0.00602594	0.789093	NA	0.389073	0.14262	NA	-0.0706293	0.636717	NA	0.171621	0.430974	NA	-0.000372577	0.371546	NA	0.00971725	0.461539	NA	-0.000164901	0.935453	NA	-0.000489941	0.862709	NA	0	0	0	0	0	0	0	0	0	0	0	0	0	0	0	0	0	0	0	0	0	0	0	0	0
AC008610.1	-0.00612581	0.288091	NA	-0.014023	0.522803	NA	-0.0112951	0.381866	NA	-0.00780586	0.60695	NA	-0.000261249	0.867653	NA	-0.00499728	0.801238	NA	-0.0037078	0.11554	NA	-0.00050889	0.881544	NA	0	0	0	0	0	0	0	0	0	0	0	0	0	0	0	0	0	0	0	0	0	0	0	0	0
AC008622.2	-0.00768793	0.261066	NA	-0.0131424	0.540509	NA	0.0166646	0.226587	NA	-0.00657319	0.642141	NA	0.00474823	0.261076	NA	0.0726968	0.426069	NA	-0.00155478	0.797892	NA	-0.00401144	0.779129	NA	0	0	0	0	0	0	0	0	0	0	0	0	0	0	0	0	0	0	0	0	0	0	0	0	0
AC008629.1	NA	NA	NA	NA	NA	NA	NA	NA	NA	NA	NA	NA	-4.22205e-05	0.307754	NA	-0.000665646	0.949291	NA	-0.000739524	0.608716	NA	3.04103e-06	0.986405	NA	0	0	0	0	0	0	0	0	0	0	0	0	0	0	0	0	0	0	0	0	0	0	0	0	0
AC008676.2	-0.000647034	0.59941	NA	-0.00215725	0.757618	NA	-0.00204953	0.67369	NA	-0.00114178	0.815889	NA	NA	NA	NA	NA	NA	NA	NA	NA	NA	NA	NA	NA	0	0	0	0	0	0	0	0	0	0	0	0	0	0	0	0	0	0	0	0	0	0	0	0	0
AC008677.2	-0.0103775	0.798834	NA	-0.064486	0.30178	NA	-0.0240582	0.837827	NA	-0.0414322	0.417978	NA	-0.00048918	0.510649	NA	-0.00678393	0.70978	NA	-0.00411903	0.164056	NA	-0.000476142	0.852195	NA	0	0	0	0	0	0	0	0	0	0	0	0	0	0	0	0	0	0	0	0	0	0	0	0	0
AC008703.1	0.000203292	0.737505	NA	-0.00131658	0.813273	NA	-0.00216121	0.704965	NA	0.000175363	0.869787	NA	0.000105212	0.467873	NA	-0.00103999	0.830087	NA	0.00040224	0.685941	NA	-3.93812e-05	0.929885	NA	0	0	0	0	0	0	0	0	0	0	0	0	0	0	0	0	0	0	0	0	0	0	0	0	0
AC008716.1	-0.000651947	0.673576	NA	-0.00179044	0.798499	NA	-0.00197773	0.711137	NA	0.00477132	0.348527	NA	-8.67072e-06	0.669725	NA	-3.65442e-05	0.935939	NA	-3.28431e-05	0.303698	NA	-9.03782e-06	0.949461	NA	0	0	0	0	0	0	0	0	0	0	0	0	0	0	0	0	0	0	0	0	0	0	0	0	0
AC008725.1	-0.0144108	0.204732	NA	-0.0222128	0.490565	NA	-0.00096624	0.699732	NA	-0.0152482	0.577405	NA	0.00118757	0.321013	NA	-0.00247883	0.816841	NA	0.000704486	0.778029	NA	-0.000908038	0.849558	NA	0	0	0	0	0	0	0	0	0	0	0	0	0	0	0	0	0	0	0	0	0	0	0	0	0
AC008735.1	NA	NA	NA	NA	NA	NA	NA	NA	NA	NA	NA	NA	-9.54454e-06	0.617007	NA	-0.00113562	0.854966	NA	-0.000740089	0.236133	NA	-1.08977e-06	0.951918	NA	0	0	0	0	0	0	0	0	0	0	0	0	0	0	0	0	0	0	0	0	0	0	0	0	0
AC008736.1	-0.039441	0.18954	NA	-0.0603504	0.440027	NA	-0.0460391	0.299837	NA	-0.0540773	0.471738	NA	-0.000176879	0.769184	NA	-0.000525653	0.856396	NA	0.000619462	0.424884	NA	-0.000449041	0.878438	NA	0	0	0	0	0	0	0	0	0	0	0	0	0	0	0	0	0	0	0	0	0	0	0	0	0
AC008752.4	-0.00155625	0.547801	NA	-0.00330282	0.739532	NA	-0.00148114	0.68336	NA	-0.00278402	0.775638	NA	4.1289e-05	0.567068	NA	-2.88107e-05	0.943	NA	-4.24118e-06	0.902851	NA	2.50451e-06	0.999697	NA	0	0	0	0	0	0	0	0	0	0	0	0	0	0	0	0	0	0	0	0	0	0	0	0	0
AC008753.1	0.128688	0.249708	NA	-0.197921	0.222849	NA	-0.171342	0.0953725	NA	0.0761838	0.659086	NA	3.25721e-05	0.814105	NA	-5.81412e-05	0.921805	NA	6.56975e-05	0.49021	NA	-1.78799e-05	0.940561	NA	0	0	0	0	0	0	0	0	0	0	0	0	0	0	0	0	0	0	0	0	0	0	0	0	0
AC008758.4	0.00750852	0.356203	NA	-0.00390535	0.70899	NA	-0.00485087	0.589119	NA	-0.000352106	0.796444	NA	6.28828e-05	0.851293	NA	-0.000111685	0.900446	NA	-0.000150288	0.111537	NA	0.00435067	0.449848	NA	0	0	0	0	0	0	0	0	0	0	0	0	0	0	0	0	0	0	0	0	0	0	0	0	0
AC008760.2	NA	NA	NA	NA	NA	NA	NA	NA	NA	NA	NA	NA	-1.29208e-05	0.186414	NA	-0.000273107	0.898631	NA	0.000288136	0.67544	NA	-4.87608e-05	0.953057	NA	0	0	0	0	0	0	0	0	0	0	0	0	0	0	0	0	0	0	0	0	0	0	0	0	0
AC008764.10	NA	NA	NA	NA	NA	NA	NA	NA	NA	NA	NA	NA	1.09671e-05	0.972284	NA	-4.2684e-05	0.936948	NA	-2.59761e-05	0.44192	NA	-4.0699e-05	0.945411	NA	0	0	0	0	0	0	0	0	0	0	0	0	0	0	0	0	0	0	0	0	0	0	0	0	0
AC008764.6	0.00774764	0.695416	NA	-0.0340648	0.529425	NA	-0.0229221	0.390131	NA	-0.0283624	0.622924	NA	-0.00359752	0.416345	NA	-0.0303565	0.729327	NA	-0.00501139	0.739031	NA	-0.001757	0.803348	NA	0	0	0	0	0	0	0	0	0	0	0	0	0	0	0	0	0	0	0	0	0	0	0	0	0
AC008764.8	-0.162393	0.0801288	NA	-0.176095	0.285453	NA	-0.150962	0.152498	NA	-0.171294	0.322947	NA	-0.000248385	0.785288	NA	-0.0132321	0.728453	NA	0.00249975	0.744211	NA	-0.000567212	0.884686	NA	0	0	0	0	0	0	0	0	0	0	0	0	0	0	0	0	0	0	0	0	0	0	0	0	0
AC008771.1	-0.0209687	0.895384	NA	-0.227157	0.561842	0.66556	0.124321	0.635353	NA	0.093165	0.82259	0.845563	-0.00900978	0.711039	0.866413	-0.258348	0.278542	NA	-0.0247116	0.532702	0.82441	-0.155125	0.46799	NA	0	0	0	0	0	0	0	0	0	0	0	0	0	0	0	0	0	0	0	0	0	0	0	0	0
AC008799.1	-0.0352998	0.136387	NA	-0.0383043	0.445701	NA	-0.0174894	0.363532	NA	-0.0363819	0.502184	NA	9.2065e-05	0.765191	NA	-0.000145591	0.890979	NA	-4.96248e-05	0.906984	NA	-5.85711e-05	0.916288	NA	0	0	0	0	0	0	0	0	0	0	0	0	0	0	0	0	0	0	0	0	0	0	0	0	0
AC008802.1	0.000664855	0.449805	NA	-0.00226039	0.780201	NA	-0.00132454	0.716181	NA	-0.00128267	0.822597	NA	NA	NA	NA	NA	NA	NA	NA	NA	NA	NA	NA	NA	0	0	0	0	0	0	0	0	0	0	0	0	0	0	0	0	0	0	0	0	0	0	0	0	0
AC008813.1	-0.0448685	0.212396	NA	0.069268	0.517381	NA	-0.076289	0.228587	NA	-0.0511254	0.505073	NA	-2.89664e-05	0.653815	NA	-0.000916415	0.838416	NA	-0.000303655	0.748884	NA	-0.000876656	0.868987	NA	0	0	0	0	0	0	0	0	0	0	0	0	0	0	0	0	0	0	0	0	0	0	0	0	0
AC008840.1	-0.0175196	0.284333	NA	0.122188	0.180238	NA	0.00939179	0.624299	NA	-0.0206214	0.621291	NA	0.000158179	0.862054	NA	-3.15053e-05	0.940399	NA	2.54234e-05	0.61726	NA	-9.25868e-06	0.952467	NA	0	0	0	0	0	0	0	0	0	0	0	0	0	0	0	0	0	0	0	0	0	0	0	0	0
AC008850.1	0.0064548	0.621052	NA	-0.00769563	0.651564	NA	-0.0101624	0.471654	NA	-0.00165441	0.757151	NA	-6.88227e-05	0.7257	NA	-0.000158078	0.888278	NA	1.36889e-05	0.918412	NA	-0.00010825	0.902485	NA	0	0	0	0	0	0	0	0	0	0	0	0	0	0	0	0	0	0	0	0	0	0	0	0	0
AC008870.2	-0.0286368	0.756698	NA	-0.0669408	0.46181	NA	-0.0463476	0.338072	NA	-0.0494092	0.563527	NA	-2.65077e-06	0.954792	NA	-0.000201291	0.878969	NA	-0.000171319	0.846443	NA	-0.000429103	0.855601	NA	0	0	0	0	0	0	0	0	0	0	0	0	0	0	0	0	0	0	0	0	0	0	0	0	0
AC008873.1	-0.00519197	0.594153	NA	-0.00769823	0.739984	NA	-0.0049885	0.684838	NA	-0.00903081	0.72749	NA	-4.26171e-05	0.637693	NA	-0.000289066	0.89968	NA	-3.58963e-06	0.98616	NA	-5.161e-05	0.929505	NA	0	0	0	0	0	0	0	0	0	0	0	0	0	0	0	0	0	0	0	0	0	0	0	0	0
AC008875.1	0.00232075	0.930942	NA	-0.0265929	0.456754	NA	-0.00523702	0.926471	NA	-0.0120068	0.574246	NA	-4.66102e-05	0.687728	NA	-0.000149163	0.890914	NA	-8.64371e-05	0.712487	NA	-5.85324e-05	0.916178	NA	0	0	0	0	0	0	0	0	0	0	0	0	0	0	0	0	0	0	0	0	0	0	0	0	0
AC008875.2	-0.00171082	0.586218	NA	-0.00224918	0.780941	NA	-0.000629428	0.74794	NA	-0.00284669	0.799059	NA	-0.000303682	0.276351	NA	-0.00555327	0.85257	NA	0.00389918	0.564962	NA	-0.000292487	0.87408	NA	0	0	0	0	0	0	0	0	0	0	0	0	0	0	0	0	0	0	0	0	0	0	0	0	0
AC008875.3	0.076671	0.666666	NA	-0.244927	0.499952	0.628252	0.000809888	0.781508	NA	-0.549754	0.154657	0.428881	-0.016833	0.365129	NA	-0.113161	0.437651	NA	-0.00151363	0.963843	NA	-0.0608227	0.584637	NA	0	0	0	0	0	0	0	0	0	0	0	0	0	0	0	0	0	0	0	0	0	0	0	0	0
AC008883.3	0.000199088	0.61066	NA	-0.0023275	0.744702	NA	-0.00205324	0.66487	NA	-0.000222228	0.792634	NA	-2.79169e-05	0.868324	NA	-0.000394276	0.916107	NA	0.000188254	0.796393	NA	-2.4937e-05	0.940992	NA	0	0	0	0	0	0	0	0	0	0	0	0	0	0	0	0	0	0	0	0	0	0	0	0	0
AC008894.2	-0.000978704	0.554013	NA	-0.00426063	0.708016	NA	-0.00430827	0.57833	NA	-0.00107124	0.788955	NA	4.71244e-05	0.818516	NA	-0.000115677	0.903273	NA	-9.00219e-05	0.251994	NA	-6.446e-05	0.934814	NA	0	0	0	0	0	0	0	0	0	0	0	0	0	0	0	0	0	0	0	0	0	0	0	0	0
AC008894.3	-0.00255308	0.418401	NA	-0.00705007	0.649563	NA	-0.00432074	0.555655	NA	-0.0050583	0.706851	NA	5.53798e-05	0.605643	NA	-4.00135e-05	0.933332	NA	-1.40319e-05	0.940252	NA	-8.74729e-06	0.938058	NA	0	0	0	0	0	0	0	0	0	0	0	0	0	0	0	0	0	0	0	0	0	0	0	0	0
AC008895.1	-0.0123208	0.503572	NA	-0.0110013	0.728102	NA	-0.00845311	0.641366	NA	-0.00687197	0.79468	NA	-9.61382e-05	0.54408	NA	-0.00399095	0.867549	NA	3.77628e-05	0.99488	NA	-0.000298312	0.884996	NA	0	0	0	0	0	0	0	0	0	0	0	0	0	0	0	0	0	0	0	0	0	0	0	0	0
AC008897.3	-0.0050043	0.511603	NA	-0.00581436	0.725861	NA	0.0139274	0.559047	NA	-0.00197569	0.823188	NA	0.0006154	0.266343	NA	-0.000253182	0.870512	NA	0.000574593	0.422356	NA	-0.000105751	0.901925	NA	0	0	0	0	0	0	0	0	0	0	0	0	0	0	0	0	0	0	0	0	0	0	0	0	0
AC008906.1	-0.000352208	0.715647	NA	-0.000691579	0.844374	NA	-0.00133238	0.757194	NA	9.77591e-05	0.892074	NA	2.33492e-05	0.581793	NA	-2.61665e-05	0.94578	NA	4.04519e-05	0.340769	NA	-1.36927e-05	0.972152	NA	0	0	0	0	0	0	0	0	0	0	0	0	0	0	0	0	0	0	0	0	0	0	0	0	0
AC008915.2	NA	NA	NA	NA	NA	NA	NA	NA	NA	NA	NA	NA	0.000143748	0.216125	NA	NA	NA	NA	5.14524e-05	0.694911	NA	NA	NA	NA	0	0	0	0	0	0	0	0	0	0	0	0	0	0	0	0	0	0	0	0	0	0	0	0	0
AC008915.3	-0.0289037	0.819755	NA	0.164288	0.492074	NA	-0.153209	0.359086	NA	-0.116356	0.41674	NA	0.000139015	0.973575	NA	-0.00462011	0.72519	NA	0.0020422	0.508541	NA	-0.00136951	0.808583	NA	0	0	0	0	0	0	0	0	0	0	0	0	0	0	0	0	0	0	0	0	0	0	0	0	0
AC008937.3	NA	NA	NA	NA	NA	NA	NA	NA	NA	NA	NA	NA	8.66145e-05	0.148819	NA	NA	NA	NA	4.7856e-06	0.682728	NA	NA	NA	NA	0	0	0	0	0	0	0	0	0	0	0	0	0	0	0	0	0	0	0	0	0	0	0	0	0
AC008946.1	-0.0514163	0.145899	NA	-0.0850531	0.375481	NA	-0.070513	0.223956	NA	-0.0664998	0.438073	NA	-0.00233071	0.248951	NA	-0.0084695	0.768173	NA	-0.00363021	0.613274	NA	-0.000250226	0.877796	NA	0	0	0	0	0	0	0	0	0	0	0	0	0	0	0	0	0	0	0	0	0	0	0	0	0
AC008953.1	-0.00262728	0.920071	NA	0.0331444	0.304185	NA	-0.00551051	0.971484	NA	0.025408	0.401833	NA	-1.00866e-05	0.915501	NA	-0.000270834	0.869105	NA	-0.000202841	0.538113	NA	-0.000116941	0.899881	NA	0	0	0	0	0	0	0	0	0	0	0	0	0	0	0	0	0	0	0	0	0	0	0	0	0
AC008966.1	0.322673	0.115452	NA	-0.362044	0.101431	NA	-0.0865748	0.72465	NA	-0.305312	0.168407	NA	0.00375858	0.306468	NA	-0.00498852	0.717895	NA	-0.00112363	0.786397	NA	-0.00147546	0.805764	NA	0	0	0	0	0	0	0	0	0	0	0	0	0	0	0	0	0	0	0	0	0	0	0	0	0
AC008966.2	0.0229461	0.183518	NA	-0.000882647	0.852877	NA	-0.000998641	0.788382	NA	-7.62396e-05	0.926835	NA	3.30762e-05	0.78973	NA	-7.80849e-05	0.923	NA	-7.36297e-05	0.346314	NA	5.76965e-07	0.990774	NA	0	0	0	0	0	0	0	0	0	0	0	0	0	0	0	0	0	0	0	0	0	0	0	0	0
AC008969.1	-0.0188896	0.912617	NA	-0.40478	0.100546	NA	0.0471444	0.828568	NA	-0.135996	0.717869	NA	-0.000362426	0.842659	NA	-0.00279421	0.745477	NA	-0.00205513	0.488359	NA	-0.00172097	0.807574	NA	0	0	0	0	0	0	0	0	0	0	0	0	0	0	0	0	0	0	0	0	0	0	0	0	0
AC008972.1	0.000940466	0.664901	NA	-0.0046397	0.680813	NA	-0.00355834	0.573427	NA	-0.00258343	0.74508	NA	0.00102707	0.894754	NA	-0.00682622	0.804666	NA	-0.00299477	0.466275	NA	-2.78553e-05	0.966407	NA	0	0	0	0	0	0	0	0	0	0	0	0	0	0	0	0	0	0	0	0	0	0	0	0	0
AC008972.2	-0.000474312	0.644116	NA	-0.00260107	0.771261	NA	-0.00255488	0.666423	NA	5.91893e-05	0.847071	NA	-0.00034698	0.211059	NA	-9.41225e-05	0.907335	NA	-6.60541e-05	0.627488	NA	-0.000203189	0.890714	NA	0	0	0	0	0	0	0	0	0	0	0	0	0	0	0	0	0	0	0	0	0	0	0	0	0
AC008982.2	-0.00176286	0.529774	NA	-0.00406732	0.724717	NA	0.000346015	0.619579	NA	-0.00241848	0.781147	NA	-6.90422e-05	0.946087	NA	-0.00614909	0.798101	NA	-0.00205718	0.559837	NA	-0.00105626	0.840003	NA	0	0	0	0	0	0	0	0	0	0	0	0	0	0	0	0	0	0	0	0	0	0	0	0	0
AC008991.1	NA	NA	NA	NA	NA	NA	NA	NA	NA	NA	NA	NA	-1.50667e-05	0.968369	NA	-0.00145974	0.919681	NA	-0.00129777	0.459216	NA	-4.49552e-05	0.930258	NA	0	0	0	0	0	0	0	0	0	0	0	0	0	0	0	0	0	0	0	0	0	0	0	0	0
AC009005.1	-9.57952e-05	0.658522	NA	-0.00274969	0.772129	NA	0.000722368	0.505589	NA	-0.00133659	0.816781	NA	-1.65028e-07	0.936314	NA	-0.000315367	0.867376	NA	0.000223674	0.558638	NA	-0.000253917	0.891048	NA	0	0	0	0	0	0	0	0	0	0	0	0	0	0	0	0	0	0	0	0	0	0	0	0	0
AC009032.1	0.00232047	0.540241	NA	-0.00165399	0.783311	NA	0.00388575	0.526097	NA	0.000167889	0.855309	NA	-2.88309e-05	0.559509	NA	-8.14806e-05	0.917172	NA	-7.74309e-05	0.261323	NA	-2.52417e-05	0.936785	NA	0	0	0	0	0	0	0	0	0	0	0	0	0	0	0	0	0	0	0	0	0	0	0	0	0
AC009041.3	-0.00969762	0.35275	NA	-0.0096303	0.654357	NA	0.00498944	0.595989	NA	-0.0109952	0.670973	NA	-3.66745e-05	0.525519	NA	-0.000149766	0.900882	NA	-3.36448e-05	0.879365	NA	-3.85064e-05	0.93195	NA	0	0	0	0	0	0	0	0	0	0	0	0	0	0	0	0	0	0	0	0	0	0	0	0	0
AC009053.1	0.00425707	0.332037	NA	-0.00390924	0.691422	NA	-0.00311084	0.596413	NA	-0.00147012	0.750118	NA	0.000157081	0.683444	NA	-7.44469e-05	0.922319	NA	-5.5005e-05	0.314622	NA	-0.000283121	0.892051	NA	0	0	0	0	0	0	0	0	0	0	0	0	0	0	0	0	0	0	0	0	0	0	0	0	0
AC009053.2	-0.00498814	0.411992	NA	-0.00778947	0.680191	NA	-0.00340142	0.605399	NA	-0.00897575	0.694453	NA	-9.80779e-05	0.576895	NA	-7.10103e-05	0.916047	NA	4.23858e-05	0.718155	NA	-2.91462e-05	0.932075	NA	0	0	0	0	0	0	0	0	0	0	0	0	0	0	0	0	0	0	0	0	0	0	0	0	0
AC009054.2	0.0221461	0.348105	NA	-0.012483	0.59585	NA	-0.0138111	0.43058	NA	-0.00724337	0.653504	NA	0.00022885	0.849386	NA	-0.0129223	0.796999	NA	0.00198361	0.845045	NA	-6.27598e-05	0.940403	NA	0	0	0	0	0	0	0	0	0	0	0	0	0	0	0	0	0	0	0	0	0	0	0	0	0
AC009061.2	0.300996	0.019929	NA	0.113879	0.411012	NA	-0.0530225	0.340398	NA	-0.015572	0.702491	NA	0.00480521	0.416913	NA	-0.0168806	0.660101	NA	0.00447691	0.685412	NA	0.0752882	0.363154	NA	0	0	0	0	0	0	0	0	0	0	0	0	0	0	0	0	0	0	0	0	0	0	0	0	0
AC009063.2	0.00195383	0.605509	NA	-0.00480702	0.691501	NA	-0.00520684	0.564922	NA	0.0132955	0.354285	NA	0.00072403	0.477316	NA	-0.00835665	0.837179	NA	-0.00827713	0.314632	NA	-7.70123e-06	0.982133	NA	0	0	0	0	0	0	0	0	0	0	0	0	0	0	0	0	0	0	0	0	0	0	0	0	0
AC009065.3	-0.000401042	0.727701	NA	-0.00051269	0.852842	NA	-0.000520939	0.792415	NA	2.45761e-05	0.910727	NA	NA	NA	NA	NA	NA	NA	NA	NA	NA	NA	NA	NA	0	0	0	0	0	0	0	0	0	0	0	0	0	0	0	0	0	0	0	0	0	0	0	0	0
AC009065.4	0.185996	0.131672	NA	0.0290438	0.55065	NA	-0.1355	0.100951	NA	0.308623	0.173178	NA	-0.000474004	0.803438	NA	-0.000840746	0.822532	NA	0.00253226	0.476153	NA	0.0162036	0.286833	NA	0	0	0	0	0	0	0	0	0	0	0	0	0	0	0	0	0	0	0	0	0	0	0	0	0
AC009078.1	-0.00307294	0.398057	NA	0.00440673	0.476226	NA	-0.0076573	0.473883	NA	-0.00404338	0.700225	NA	0.000112608	0.911507	NA	-0.000207805	0.882877	NA	0.000176818	0.577725	NA	-5.58151e-05	0.943749	NA	0	0	0	0	0	0	0	0	0	0	0	0	0	0	0	0	0	0	0	0	0	0	0	0	0
AC009078.3	0.00540244	0.402489	NA	-0.0145367	0.576905	NA	-0.00817301	0.477706	NA	0.00920015	0.49774	NA	0.00170023	0.290153	NA	-0.000142431	0.891884	NA	0.00159756	0.53809	NA	-1.99542e-05	0.926599	NA	0	0	0	0	0	0	0	0	0	0	0	0	0	0	0	0	0	0	0	0	0	0	0	0	0
AC009084.3	NA	NA	NA	NA	NA	NA	NA	NA	NA	NA	NA	NA	1.54989e-06	0.894369	NA	-0.000126748	0.903611	NA	3.094e-05	0.749598	NA	9.71704e-07	0.985232	NA	0	0	0	0	0	0	0	0	0	0	0	0	0	0	0	0	0	0	0	0	0	0	0	0	0
AC009090.1	0.0258632	0.385701	NA	-0.0214067	0.470096	NA	-0.017297	0.329157	NA	-0.0127208	0.546683	NA	0.000200992	0.550873	NA	0.00922217	0.432936	NA	-4.76567e-05	0.921158	NA	-0.000139609	0.895716	NA	0	0	0	0	0	0	0	0	0	0	0	0	0	0	0	0	0	0	0	0	0	0	0	0	0
AC009090.5	NA	NA	NA	NA	NA	NA	NA	NA	NA	NA	NA	NA	2.95896e-05	0.556262	NA	NA	NA	NA	0.000262898	0.747465	NA	NA	NA	NA	0	0	0	0	0	0	0	0	0	0	0	0	0	0	0	0	0	0	0	0	0	0	0	0	0
AC009093.1	-0.155595	0.43374	NA	-0.450897	0.207322	0.441448	-0.226203	0.343056	NA	-0.690832	0.0262642	0.270878	-0.00487134	0.859781	0.896468	-0.300486	0.257113	NA	-0.0385292	0.386758	0.754843	-0.212611	0.414167	NA	0	0	0	0	0	0	0	0	0	0	0	0	0	0	0	0	0	0	0	0	0	0	0	0	0
AC009093.6	-0.00135649	0.598264	NA	-0.00248316	0.769845	NA	-0.000717009	0.739522	NA	-0.0023493	0.799354	NA	-1.12324e-05	0.981473	NA	NA	NA	NA	NA	NA	NA	NA	NA	NA	0	0	0	0	0	0	0	0	0	0	0	0	0	0	0	0	0	0	0	0	0	0	0	0	0
AC009093.8	NA	NA	NA	NA	NA	NA	NA	NA	NA	NA	NA	NA	-0.000152653	0.146089	NA	-0.00449917	0.895889	NA	0.00232963	0.820662	NA	-0.000188579	0.905616	NA	0	0	0	0	0	0	0	0	0	0	0	0	0	0	0	0	0	0	0	0	0	0	0	0	0
AC009094.1	NA	NA	NA	NA	NA	NA	NA	NA	NA	NA	NA	NA	-7.20931e-07	0.310436	NA	-2.37057e-05	0.948639	NA	-2.59256e-07	0.806408	NA	-4.2372e-06	0.961175	NA	0	0	0	0	0	0	0	0	0	0	0	0	0	0	0	0	0	0	0	0	0	0	0	0	0
AC009107.2	0.0528288	0.382814	NA	-0.0543439	0.406232	NA	-0.00613398	0.781319	NA	-0.0334789	0.494206	NA	0.000111966	0.906727	NA	-0.00190492	0.838749	NA	0.00122988	0.589512	NA	-0.00022988	0.88546	NA	0	0	0	0	0	0	0	0	0	0	0	0	0	0	0	0	0	0	0	0	0	0	0	0	0
AC009108.1	0.000659277	0.46322	NA	-0.000168798	0.879757	NA	-0.00159593	0.798281	NA	7.29632e-05	0.932227	NA	NA	NA	NA	NA	NA	NA	NA	NA	NA	NA	NA	NA	0	0	0	0	0	0	0	0	0	0	0	0	0	0	0	0	0	0	0	0	0	0	0	0	0
AC009108.3	-0.00147979	0.401286	NA	-0.0114365	0.55963	NA	-0.00875646	0.429744	NA	-0.00580575	0.675869	NA	2.37285e-05	0.992072	NA	-0.00324606	0.89349	NA	-0.00331159	0.293134	NA	2.47105e-06	0.998528	NA	0	0	0	0	0	0	0	0	0	0	0	0	0	0	0	0	0	0	0	0	0	0	0	0	0
AC009113.1	0.252149	0.188181	NA	-0.378973	0.0786636	NA	0.528233	0.0277882	NA	-0.303285	0.156597	NA	0.00186544	0.384969	NA	-0.00306197	0.755838	NA	-0.000511077	0.91088	NA	-0.0019403	0.825045	NA	0	0	0	0	0	0	0	0	0	0	0	0	0	0	0	0	0	0	0	0	0	0	0	0	0
AC009118.2	0.00944702	0.154476	NA	-0.00144211	0.819541	NA	-0.0041442	0.625559	NA	-0.0012218	0.824822	NA	-3.41527e-06	0.97739	NA	NA	NA	NA	NA	NA	NA	NA	NA	NA	0	0	0	0	0	0	0	0	0	0	0	0	0	0	0	0	0	0	0	0	0	0	0	0	0
AC009119.1	0.000910233	0.704457	NA	-0.00382655	0.722312	NA	-0.00247416	0.635859	NA	-0.00221102	0.775692	NA	NA	NA	NA	NA	NA	NA	NA	NA	NA	NA	NA	NA	0	0	0	0	0	0	0	0	0	0	0	0	0	0	0	0	0	0	0	0	0	0	0	0	0
AC009120.1	-0.00629293	0.335493	NA	0.00848553	0.489442	NA	-0.00617962	0.509475	NA	0.268708	0.0518201	NA	-0.00955143	0.376908	NA	-0.0122263	0.834367	NA	-0.012269	0.314006	NA	-0.0011664	0.825268	NA	0	0	0	0	0	0	0	0	0	0	0	0	0	0	0	0	0	0	0	0	0	0	0	0	0
AC009120.2	0.0356942	0.713142	NA	-0.0588626	0.777395	NA	-0.0319225	0.788037	NA	0.176322	0.321681	NA	-0.000401036	0.904621	NA	-0.0142709	0.657768	NA	-0.0066901	0.285717	NA	-0.00463919	0.745069	NA	0	0	0	0	0	0	0	0	0	0	0	0	0	0	0	0	0	0	0	0	0	0	0	0	0
AC009120.5	NA	NA	NA	NA	NA	NA	NA	NA	NA	NA	NA	NA	-0.000201112	0.894312	NA	-0.0016401	0.921336	NA	-0.000760603	0.605415	NA	-0.00168472	0.856632	NA	0	0	0	0	0	0	0	0	0	0	0	0	0	0	0	0	0	0	0	0	0	0	0	0	0
AC009121.4	0.00038706	0.650023	NA	0.00650626	0.384077	NA	-0.00134781	0.66111	NA	-0.00315672	0.755517	NA	-7.55823e-05	0.535737	NA	-0.000115748	0.902192	NA	-0.00013971	0.157525	NA	-4.52095e-05	0.923015	NA	0	0	0	0	0	0	0	0	0	0	0	0	0	0	0	0	0	0	0	0	0	0	0	0	0
AC009126.1	0.0338445	0.612205	NA	-0.115564	0.339403	NA	0.0700149	0.473822	NA	-0.118499	0.361744	NA	0.000184148	0.670968	NA	-0.00363797	0.791453	NA	-0.001525	0.561666	NA	-0.000366583	0.899449	NA	0	0	0	0	0	0	0	0	0	0	0	0	0	0	0	0	0	0	0	0	0	0	0	0	0
AC009127.2	0.000242114	0.739699	NA	-0.00160156	0.799343	NA	5.58669e-06	0.770855	NA	-0.00248288	0.816938	NA	-8.66599e-05	0.480459	NA	-0.000296406	0.887617	NA	-0.000262109	0.24837	NA	-0.000103365	0.904559	NA	0	0	0	0	0	0	0	0	0	0	0	0	0	0	0	0	0	0	0	0	0	0	0	0	0
AC009133.1	-0.0883494	0.605903	NA	-0.0144678	0.893313	NA	-0.396297	0.0102816	NA	-0.332848	0.152198	NA	0.0114257	0.67101	NA	-0.129245	0.421707	NA	-0.0108391	0.736052	NA	-0.0702503	0.539966	NA	0	0	0	0	0	0	0	0	0	0	0	0	0	0	0	0	0	0	0	0	0	0	0	0	0
AC009133.4	-0.00564364	0.577278	NA	-0.00956472	0.709442	NA	-0.0113758	0.575154	NA	-0.00631325	0.758925	NA	-8.18298e-05	0.711891	NA	-8.58712e-05	0.909341	NA	1.4604e-05	0.827081	NA	-6.72299e-05	0.918738	NA	0	0	0	0	0	0	0	0	0	0	0	0	0	0	0	0	0	0	0	0	0	0	0	0	0
AC009148.1	-0.0046186	0.350111	NA	-0.00975447	0.595794	NA	-0.00539226	0.499336	NA	-0.00605627	0.673308	NA	-0.0103837	0.0597173	NA	-0.0248949	0.783407	NA	-0.00791666	0.637851	NA	-0.0131877	0.725039	NA	0	0	0	0	0	0	0	0	0	0	0	0	0	0	0	0	0	0	0	0	0	0	0	0	0
AC009159.2	-0.00565959	0.618984	NA	-0.00942439	0.740321	NA	-0.00429884	0.732693	NA	-0.0125708	0.704409	NA	NA	NA	NA	NA	NA	NA	NA	NA	NA	NA	NA	NA	0	0	0	0	0	0	0	0	0	0	0	0	0	0	0	0	0	0	0	0	0	0	0	0	0
AC009159.3	-0.0406116	0.268922	NA	-0.0253399	0.608177	NA	-0.0140112	0.536261	NA	-0.0257743	0.633543	NA	7.41774e-05	0.663323	NA	-0.000283111	0.88204	NA	0.00495454	0.158414	NA	1.26432e-05	0.942872	NA	0	0	0	0	0	0	0	0	0	0	0	0	0	0	0	0	0	0	0	0	0	0	0	0	0
AC009163.7	-0.012673	0.303153	NA	-0.0303731	0.488247	NA	0.0023656	0.808438	NA	-0.0218606	0.530223	NA	0.00022129	0.840882	NA	-0.0151558	0.80327	NA	0.00401234	0.798226	NA	-1.51406e-05	0.977999	NA	0	0	0	0	0	0	0	0	0	0	0	0	0	0	0	0	0	0	0	0	0	0	0	0	0
AC009166.2	-0.00062346	0.763162	NA	-0.00042449	0.867914	NA	0.00321759	0.328883	NA	-5.48376e-05	0.969224	NA	NA	NA	NA	NA	NA	NA	NA	NA	NA	NA	NA	NA	0	0	0	0	0	0	0	0	0	0	0	0	0	0	0	0	0	0	0	0	0	0	0	0	0
AC009171.2	NA	NA	NA	NA	NA	NA	NA	NA	NA	NA	NA	NA	-3.52265e-06	0.269255	NA	-4.33167e-05	0.933314	NA	-2.17442e-06	0.897599	NA	-1.57722e-05	0.969734	NA	0	0	0	0	0	0	0	0	0	0	0	0	0	0	0	0	0	0	0	0	0	0	0	0	0
AC009220.1	0.0552654	0.550805	NA	0.238901	0.235234	NA	0.112632	0.347237	NA	0.314221	0.216794	NA	-0.000772636	0.818899	NA	-0.0136579	0.660371	NA	-0.00692241	0.164821	NA	-0.00525614	0.769392	NA	0	0	0	0	0	0	0	0	0	0	0	0	0	0	0	0	0	0	0	0	0	0	0	0	0
AC009220.2	NA	NA	NA	NA	NA	NA	NA	NA	NA	NA	NA	NA	2.90343e-05	0.532661	NA	NA	NA	NA	4.86175e-05	0.685007	NA	NA	NA	NA	0	0	0	0	0	0	0	0	0	0	0	0	0	0	0	0	0	0	0	0	0	0	0	0	0
AC009228.1	-0.00621143	0.341724	NA	-0.0143264	0.587268	NA	-0.00713414	0.481036	NA	-0.0137546	0.584303	NA	0.000363833	0.554411	NA	-0.000576632	0.893128	NA	-0.000482911	0.263932	NA	-0.00010569	0.940529	NA	0	0	0	0	0	0	0	0	0	0	0	0	0	0	0	0	0	0	0	0	0	0	0	0	0
AC009236.1	0.0164808	0.625409	NA	-0.0701261	0.309889	NA	-0.0492986	0.195538	NA	-0.0547143	0.399115	NA	-0.0067291	0.128731	NA	-0.0170494	0.64284	NA	0.00140448	0.864923	NA	-0.00655615	0.764349	NA	0	0	0	0	0	0	0	0	0	0	0	0	0	0	0	0	0	0	0	0	0	0	0	0	0
AC009237.14	-0.0310252	0.800447	NA	0.24063	0.321061	NA	-0.0329171	0.928897	NA	-0.162677	0.296464	NA	0.000578529	0.905916	NA	-0.00548267	0.707243	NA	-0.00150883	0.532608	NA	0.0434173	0.42752	NA	0	0	0	0	0	0	0	0	0	0	0	0	0	0	0	0	0	0	0	0	0	0	0	0	0
AC009237.15	-0.00107381	0.54662	NA	-0.00381919	0.732198	NA	-3.56002e-06	0.451646	NA	-0.00231104	0.777641	NA	2.54848e-05	0.988912	NA	-0.00494455	0.829034	NA	0.000286978	0.542876	NA	2.35791e-05	0.95978	NA	0	0	0	0	0	0	0	0	0	0	0	0	0	0	0	0	0	0	0	0	0	0	0	0	0
AC009237.3	-0.0888945	0.500639	NA	-0.177952	0.252787	NA	0.19768	0.2054	NA	-0.12117	0.397604	NA	0.0111972	0.376261	NA	-0.0396095	0.573708	NA	-0.0157754	0.232686	NA	0.144212	0.358535	NA	0	0	0	0	0	0	0	0	0	0	0	0	0	0	0	0	0	0	0	0	0	0	0	0	0
AC009244.1	0.00113766	0.771381	NA	-0.00765241	0.622741	NA	-0.00101533	0.741389	NA	-0.00377976	0.707643	NA	4.31278e-06	0.938695	NA	-0.000921392	0.814305	NA	-0.000853172	0.230314	NA	-0.00037359	0.87651	NA	0	0	0	0	0	0	0	0	0	0	0	0	0	0	0	0	0	0	0	0	0	0	0	0	0
AC009245.1	0.00412941	0.76286	NA	0.057773	0.595343	NA	0.0979856	0.378323	NA	0.0411958	0.681765	NA	0.00159813	0.452707	NA	-0.00176257	0.774141	NA	0.00010518	0.920638	NA	-0.00136401	0.809538	NA	0	0	0	0	0	0	0	0	0	0	0	0	0	0	0	0	0	0	0	0	0	0	0	0	0
AC009263.1	-1.23828e-05	0.670343	NA	-0.00311553	0.741642	NA	-0.00286459	0.643541	NA	-0.000201407	0.832185	NA	NA	NA	NA	NA	NA	NA	NA	NA	NA	NA	NA	NA	0	0	0	0	0	0	0	0	0	0	0	0	0	0	0	0	0	0	0	0	0	0	0	0	0
AC009268.2	-0.000704325	0.664198	NA	-0.0011082	0.827964	NA	-0.00064778	0.773336	NA	-0.000575409	0.871255	NA	2.32745e-05	0.899987	NA	-3.30104e-05	0.940234	NA	-2.72853e-06	0.914518	NA	-1.54305e-05	0.933802	NA	0	0	0	0	0	0	0	0	0	0	0	0	0	0	0	0	0	0	0	0	0	0	0	0	0
AC009269.4	-0.0160692	0.25991	NA	-0.0244584	0.544335	NA	0.00840906	0.72218	NA	-0.0223379	0.578224	NA	4.16656e-05	0.968846	NA	-0.00159062	0.810589	NA	0.00086385	0.544252	NA	-0.00023043	0.880593	NA	0	0	0	0	0	0	0	0	0	0	0	0	0	0	0	0	0	0	0	0	0	0	0	0	0
AC009269.5	NA	NA	NA	NA	NA	NA	NA	NA	NA	NA	NA	NA	0.000595722	0.39011	NA	-0.0054608	0.803879	NA	-0.00254075	0.510747	NA	-4.46578e-05	0.924479	NA	0	0	0	0	0	0	0	0	0	0	0	0	0	0	0	0	0	0	0	0	0	0	0	0	0
AC009271.1	NA	NA	NA	NA	NA	NA	NA	NA	NA	NA	NA	NA	-4.98193e-05	0.152169	NA	-3.66872e-05	0.93573	NA	-4.18061e-05	0.934368	NA	-2.69653e-05	0.9386	NA	0	0	0	0	0	0	0	0	0	0	0	0	0	0	0	0	0	0	0	0	0	0	0	0	0
AC009271.2	NA	NA	NA	NA	NA	NA	NA	NA	NA	NA	NA	NA	NA	NA	NA	NA	NA	NA	1.95573e-06	0.691008	NA	NA	NA	NA	0	0	0	0	0	0	0	0	0	0	0	0	0	0	0	0	0	0	0	0	0	0	0	0	0
AC009275.1	0.123522	0.37862	NA	-0.132416	0.346034	NA	0.108566	0.396323	NA	0.169104	0.452668	NA	0.00202219	0.346095	NA	-0.00752986	0.741684	NA	0.00183154	0.614902	NA	-0.000494574	0.877612	NA	0	0	0	0	0	0	0	0	0	0	0	0	0	0	0	0	0	0	0	0	0	0	0	0	0
AC009283.1	-0.0300074	0.560453	NA	-0.0351246	0.637886	NA	-0.0244077	0.618291	NA	-0.136545	0.258135	NA	-0.00130162	0.470156	NA	-0.00206221	0.764408	NA	-0.000334125	0.928236	NA	-0.00144871	0.831779	NA	0	0	0	0	0	0	0	0	0	0	0	0	0	0	0	0	0	0	0	0	0	0	0	0	0
AC009296.1	0.00169114	0.412762	NA	-0.0020307	0.783134	NA	0.000525611	0.36682	NA	-0.000333086	0.840468	NA	NA	NA	NA	NA	NA	NA	NA	NA	NA	NA	NA	NA	0	0	0	0	0	0	0	0	0	0	0	0	0	0	0	0	0	0	0	0	0	0	0	0	0
AC009303.4	0.11275	0.238757	NA	0.186801	0.191964	NA	-0.0389163	0.509039	NA	0.416912	0.0696133	NA	-0.000533089	0.644246	NA	-0.0113952	0.743778	NA	-0.00676109	0.321108	NA	-0.000865546	0.838332	NA	0	0	0	0	0	0	0	0	0	0	0	0	0	0	0	0	0	0	0	0	0	0	0	0	0
AC009309.1	NA	NA	NA	NA	NA	NA	NA	NA	NA	NA	NA	NA	4.11619e-05	0.600305	NA	-0.000106953	0.922704	NA	6.69317e-05	0.753281	NA	-1.9793e-05	0.962059	NA	0	0	0	0	0	0	0	0	0	0	0	0	0	0	0	0	0	0	0	0	0	0	0	0	0
AC009309.2	-0.0287101	0.445637	NA	-0.0263932	0.674459	NA	0.0476323	0.621312	NA	-0.0106187	0.795864	NA	0.00181556	0.225165	NA	-0.00577412	0.765321	NA	0.00155348	0.403041	NA	-0.000840376	0.874147	NA	0	0	0	0	0	0	0	0	0	0	0	0	0	0	0	0	0	0	0	0	0	0	0	0	0
AC009312.1	-0.222745	0.186908	NA	-0.47097	0.0509384	NA	-0.13876	0.563021	NA	-0.405831	0.0965247	NA	-0.0206429	0.273038	NA	-0.135869	0.423281	NA	-0.00515841	0.874393	NA	-0.0648795	0.545358	NA	0	0	0	0	0	0	0	0	0	0	0	0	0	0	0	0	0	0	0	0	0	0	0	0	0
AC009315.1	-0.00183826	0.590434	NA	-0.00245169	0.787698	NA	-0.000330717	0.756869	NA	-0.00274378	0.812136	NA	-6.93505e-05	0.219311	NA	-0.000166408	0.910359	NA	1.31013e-05	0.913432	NA	-2.43249e-05	0.959426	NA	0	0	0	0	0	0	0	0	0	0	0	0	0	0	0	0	0	0	0	0	0	0	0	0	0
AC009318.1	-0.0390266	0.24113	NA	-0.0652907	0.387044	NA	-0.0580518	0.253241	NA	-0.0668261	0.391369	NA	-8.20488e-05	0.992527	NA	-0.00318928	0.784659	NA	-0.0017099	0.277391	NA	-0.00191008	0.806509	NA	0	0	0	0	0	0	0	0	0	0	0	0	0	0	0	0	0	0	0	0	0	0	0	0	0
AC009318.2	-0.112692	0.107337	NA	-0.188168	0.142295	NA	-0.0968786	0.378353	NA	-0.143033	0.243236	NA	-0.00125997	0.849163	NA	-0.00954669	0.691126	NA	-0.00209619	0.801585	NA	-0.00620969	0.733996	NA	0	0	0	0	0	0	0	0	0	0	0	0	0	0	0	0	0	0	0	0	0	0	0	0	0
AC009318.3	0.0833661	0.24525	NA	0.0365635	0.572499	NA	0.0181506	0.407073	NA	-0.0238724	0.573644	NA	-0.00120631	0.684622	NA	-0.0391636	0.696519	NA	0.0194927	0.323256	NA	-0.00446894	0.752708	NA	0	0	0	0	0	0	0	0	0	0	0	0	0	0	0	0	0	0	0	0	0	0	0	0	0
AC009318.4	-0.00074478	0.616696	NA	-0.00177242	0.790351	NA	-0.00161151	0.711707	NA	-0.000638666	0.853895	NA	-6.80268e-05	0.974618	NA	-0.00634546	0.844434	NA	-0.00515388	0.17082	NA	-2.98903e-05	0.933654	NA	0	0	0	0	0	0	0	0	0	0	0	0	0	0	0	0	0	0	0	0	0	0	0	0	0
AC009362.1	0.155794	0.182365	NA	0.242871	0.192624	NA	0.195214	0.151338	NA	-0.0761296	0.534496	NA	0.000419105	0.746598	NA	0.0250452	0.449969	NA	0.000321684	0.85695	NA	-0.000508542	0.848866	NA	0	0	0	0	0	0	0	0	0	0	0	0	0	0	0	0	0	0	0	0	0	0	0	0	0
AC009403.1	0.0285966	0.389154	NA	0.00580345	0.572497	NA	-0.0194019	0.319604	NA	0.0362137	0.410682	NA	0.00134158	0.682291	NA	-0.00379102	0.768748	NA	-0.0019809	0.422838	NA	-0.00330315	0.781622	NA	0	0	0	0	0	0	0	0	0	0	0	0	0	0	0	0	0	0	0	0	0	0	0	0	0
AC009404.1	0.186652	0.188812	NA	-0.315612	0.0809046	NA	-0.31481	0.0161353	NA	0.193483	0.30622	NA	-0.00122049	0.95029	NA	-0.149673	0.438932	NA	-0.01413	0.708425	NA	-0.0954953	0.529475	NA	0	0	0	0	0	0	0	0	0	0	0	0	0	0	0	0	0	0	0	0	0	0	0	0	0
AC009495.1	NA	NA	NA	NA	NA	NA	NA	NA	NA	NA	NA	NA	8.77146e-06	0.653222	NA	NA	NA	NA	NA	NA	NA	NA	NA	NA	0	0	0	0	0	0	0	0	0	0	0	0	0	0	0	0	0	0	0	0	0	0	0	0	0
AC009506.1	-0.097019	0.333576	NA	0.0984434	0.451563	NA	-0.142381	0.0918569	NA	-0.183022	0.237917	NA	-0.00438857	0.0872612	NA	-0.0213652	0.736249	NA	0.00417629	0.80395	NA	-0.000366309	0.909484	NA	0	0	0	0	0	0	0	0	0	0	0	0	0	0	0	0	0	0	0	0	0	0	0	0	0
AC009509.5	NA	NA	NA	NA	NA	NA	NA	NA	NA	NA	NA	NA	1.81079e-05	0.751153	NA	-4.06673e-05	0.935834	NA	-2.82247e-05	0.38268	NA	-2.39021e-05	0.947472	NA	0	0	0	0	0	0	0	0	0	0	0	0	0	0	0	0	0	0	0	0	0	0	0	0	0
AC009522.1	NA	NA	NA	NA	NA	NA	NA	NA	NA	NA	NA	NA	8.39033e-06	0.918765	NA	NA	NA	NA	NA	NA	NA	NA	NA	NA	0	0	0	0	0	0	0	0	0	0	0	0	0	0	0	0	0	0	0	0	0	0	0	0	0
AC009549.1	-0.100574	0.39889	NA	-0.471083	0.0299212	0.204515	-0.126022	0.431283	NA	0.138291	0.457427	NA	0.00638084	0.633143	NA	-0.0478785	0.55597	NA	-0.0230464	0.216453	NA	0.11546	0.374233	NA	0	0	0	0	0	0	0	0	0	0	0	0	0	0	0	0	0	0	0	0	0	0	0	0	0
AC009560.1	0.000741243	0.52127	NA	-0.00164118	0.795153	NA	-0.00122394	0.726095	NA	-0.000859951	0.835016	NA	NA	NA	NA	NA	NA	NA	NA	NA	NA	NA	NA	NA	0	0	0	0	0	0	0	0	0	0	0	0	0	0	0	0	0	0	0	0	0	0	0	0	0
AC009570.1	0.010834	0.946204	NA	-0.0587543	0.457268	NA	-0.043287	0.312203	NA	-0.0552684	0.460452	NA	0.000207736	0.258478	NA	-7.62969e-05	0.913139	NA	1.80561e-05	0.785053	NA	6.73817e-07	0.942967	NA	0	0	0	0	0	0	0	0	0	0	0	0	0	0	0	0	0	0	0	0	0	0	0	0	0
AC009630.1	-0.00679137	0.377073	NA	0.00135694	0.601397	NA	9.24145e-05	0.628997	NA	-0.00297646	0.746577	NA	4.43391e-05	0.709081	NA	-9.15467e-05	0.915215	NA	-7.74774e-05	0.282801	NA	1.27521e-05	0.974809	NA	0	0	0	0	0	0	0	0	0	0	0	0	0	0	0	0	0	0	0	0	0	0	0	0	0
AC009690.2	-0.000458706	0.630399	NA	-0.00253942	0.77578	NA	-0.00229994	0.688165	NA	-0.00120383	0.823314	NA	NA	NA	NA	NA	NA	NA	NA	NA	NA	NA	NA	NA	0	0	0	0	0	0	0	0	0	0	0	0	0	0	0	0	0	0	0	0	0	0	0	0	0
AC009704.2	-0.000688094	0.598571	NA	-0.00286511	0.76182	NA	-0.00164245	0.699638	NA	-0.00189251	0.802042	NA	-2.16333e-06	0.263435	NA	-2.97164e-05	0.94234	NA	-2.35676e-05	0.361311	NA	-4.4244e-05	0.91837	NA	0	0	0	0	0	0	0	0	0	0	0	0	0	0	0	0	0	0	0	0	0	0	0	0	0
AC009754.1	-0.000324514	0.725544	NA	-0.000604014	0.851818	NA	-0.00098877	0.777828	NA	5.09244e-06	0.901115	NA	NA	NA	NA	NA	NA	NA	NA	NA	NA	NA	NA	NA	0	0	0	0	0	0	0	0	0	0	0	0	0	0	0	0	0	0	0	0	0	0	0	0	0
AC009779.2	-0.125405	0.425002	NA	-0.303202	0.274344	0.494679	0.0537743	0.65247	NA	-0.176365	0.583737	NA	0.00377847	0.859198	NA	-0.200694	0.342267	NA	-0.0103779	0.773431	NA	-0.132071	0.451187	NA	0	0	0	0	0	0	0	0	0	0	0	0	0	0	0	0	0	0	0	0	0	0	0	0	0
AC009779.4	0.00316519	0.797509	NA	-0.0086794	0.583102	NA	-0.00708225	0.458215	NA	-0.00394158	0.649343	NA	4.69425e-05	0.531765	NA	-3.1317e-05	0.940531	NA	1.55223e-05	0.61658	NA	-1.08478e-05	0.950622	NA	0	0	0	0	0	0	0	0	0	0	0	0	0	0	0	0	0	0	0	0	0	0	0	0	0
AC009802.1	NA	NA	NA	NA	NA	NA	NA	NA	NA	NA	NA	NA	5.80908e-05	0.460169	NA	-6.71444e-05	0.921247	NA	4.95401e-05	0.639399	NA	-4.55907e-05	0.942597	NA	0	0	0	0	0	0	0	0	0	0	0	0	0	0	0	0	0	0	0	0	0	0	0	0	0
AC009812.1	0.142501	0.159203	NA	-0.23459	0.120927	NA	-0.155329	0.0665201	NA	-0.0139257	0.520961	NA	0.00886029	0.342324	NA	-0.0515064	0.521736	NA	0.00872349	0.6783	NA	-0.023772	0.655593	NA	0	0	0	0	0	0	0	0	0	0	0	0	0	0	0	0	0	0	0	0	0	0	0	0	0
AC009812.4	-0.0373771	0.287455	NA	-0.0461702	0.521855	NA	-0.0350805	0.411504	NA	-0.0427155	0.554884	NA	-0.000123895	0.640051	NA	-0.000759101	0.869234	NA	4.09704e-06	0.967594	NA	-7.37983e-05	0.917699	NA	0	0	0	0	0	0	0	0	0	0	0	0	0	0	0	0	0	0	0	0	0	0	0	0	0
AC009831.1	0.0893148	0.374579	NA	0.0990745	0.501051	NA	-0.0227067	0.886479	NA	0.192565	0.27396	NA	-0.000554835	0.410579	NA	0.0102606	0.475174	NA	0.000290542	0.72869	NA	-0.000407382	0.866894	NA	0	0	0	0	0	0	0	0	0	0	0	0	0	0	0	0	0	0	0	0	0	0	0	0	0
AC009902.2	0.00785765	0.162915	NA	NA	NA	NA	NA	NA	NA	NA	NA	NA	NA	NA	NA	NA	NA	NA	3.86648e-05	0.146182	NA	NA	NA	NA	0	0	0	0	0	0	0	0	0	0	0	0	0	0	0	0	0	0	0	0	0	0	0	0	0
AC009902.3	-0.00159785	0.73498	NA	-0.00120415	0.847175	NA	-0.00111508	0.79354	NA	-0.000363531	0.889987	NA	NA	NA	NA	NA	NA	NA	NA	NA	NA	NA	NA	NA	0	0	0	0	0	0	0	0	0	0	0	0	0	0	0	0	0	0	0	0	0	0	0	0	0
AC009927.1	-0.00284889	0.501978	NA	-0.00312569	0.740807	NA	-0.001985	0.657583	NA	-0.00154231	0.819183	NA	-4.31974e-05	0.122015	NA	-0.000532144	0.872551	NA	-0.00043932	0.207485	NA	-0.000185189	0.919272	NA	0	0	0	0	0	0	0	0	0	0	0	0	0	0	0	0	0	0	0	0	0	0	0	0	0
AC009948.1	0.00762612	0.543008	NA	-0.002773	0.801585	NA	-0.00241701	0.704654	NA	-0.000494185	0.897352	NA	6.39003e-05	0.86259	NA	-0.0040917	0.855375	NA	0.00239075	0.590022	NA	-1.23628e-06	0.985074	NA	0	0	0	0	0	0	0	0	0	0	0	0	0	0	0	0	0	0	0	0	0	0	0	0	0
AC009948.2	0.00321234	0.613246	NA	-0.00383402	0.71363	NA	-0.00222525	0.637509	NA	-0.00179439	0.79893	NA	-7.93038e-05	0.716256	NA	-0.000156856	0.888261	NA	6.09977e-05	0.746585	NA	-9.25851e-05	0.903403	NA	0	0	0	0	0	0	0	0	0	0	0	0	0	0	0	0	0	0	0	0	0	0	0	0	0
AC009948.3	-0.000425881	0.650921	NA	0.0167358	0.16882	NA	-0.00261605	0.651738	NA	0.000272863	0.848211	NA	4.66381e-05	0.453047	NA	-0.000154051	0.931715	NA	0.000149291	0.766286	NA	2.31212e-06	0.996597	NA	0	0	0	0	0	0	0	0	0	0	0	0	0	0	0	0	0	0	0	0	0	0	0	0	0
AC009950.1	NA	NA	NA	NA	NA	NA	NA	NA	NA	NA	NA	NA	-1.4423e-07	0.974169	NA	-3.46189e-05	0.943266	NA	-2.11987e-05	0.44111	NA	-1.44255e-05	0.955419	NA	0	0	0	0	0	0	0	0	0	0	0	0	0	0	0	0	0	0	0	0	0	0	0	0	0
AC009951.4	-0.00135329	0.512008	NA	-0.00318405	0.721375	NA	-0.00253962	0.627902	NA	-0.00143907	0.801127	NA	5.31823e-06	0.795552	NA	-0.000228229	0.905926	NA	-0.000164277	0.32241	NA	1.9242e-06	0.991827	NA	0	0	0	0	0	0	0	0	0	0	0	0	0	0	0	0	0	0	0	0	0	0	0	0	0
AC009951.6	0.085318	0.338214	NA	0.0343209	0.352372	NA	0.00394461	0.526365	NA	-0.0236091	0.494648	NA	-0.000969143	0.287716	NA	-0.000231848	0.873217	NA	-0.000231111	0.456066	NA	-0.000117466	0.899667	NA	0	0	0	0	0	0	0	0	0	0	0	0	0	0	0	0	0	0	0	0	0	0	0	0	0
AC009955.4	-0.00054608	0.505223	NA	0.0252146	0.447597	NA	-0.0054525	0.518521	NA	-0.00444908	0.656153	NA	-5.26902e-06	0.311926	NA	-2.63281e-05	0.946321	NA	-1.66939e-05	0.440755	NA	-1.90331e-05	0.961895	NA	0	0	0	0	0	0	0	0	0	0	0	0	0	0	0	0	0	0	0	0	0	0	0	0	0
AC009961.1	0.0896037	0.350601	NA	-0.024315	0.619236	NA	-0.0268961	0.463966	NA	0.291874	0.338365	NA	5.25514e-05	0.765024	NA	-8.24478e-05	0.911411	NA	-5.5454e-05	0.668479	NA	-4.34916e-05	0.932413	NA	0	0	0	0	0	0	0	0	0	0	0	0	0	0	0	0	0	0	0	0	0	0	0	0	0
AC009961.3	0.00324139	0.920325	NA	-0.0497475	0.425213	NA	0.0369333	0.425481	NA	-0.0345259	0.494033	NA	-0.000499939	0.628911	NA	-0.00697267	0.811737	NA	0.01012	0.485271	NA	-0.000818873	0.844295	NA	0	0	0	0	0	0	0	0	0	0	0	0	0	0	0	0	0	0	0	0	0	0	0	0	0
AC009962.1	-0.00130976	0.544262	NA	-0.00329819	0.716087	NA	-0.000104966	0.466928	NA	-0.000812629	0.805183	NA	7.5787e-05	0.37393	NA	-3.60933e-05	0.936767	NA	0.00939945	0.266427	NA	-2.70283e-05	0.95846	NA	0	0	0	0	0	0	0	0	0	0	0	0	0	0	0	0	0	0	0	0	0	0	0	0	0
AC009974.1	-0.000578204	0.637053	NA	-0.00241803	0.770887	NA	-0.00292553	0.646049	NA	0.000208295	0.845562	NA	0.000239237	0.568911	NA	-0.00272739	0.875678	NA	-0.00158756	0.353295	NA	-0.00027309	0.878796	NA	0	0	0	0	0	0	0	0	0	0	0	0	0	0	0	0	0	0	0	0	0	0	0	0	0
AC009996.1	-0.00897531	0.895124	NA	-0.0304774	0.505078	NA	-0.0160634	0.410264	NA	-0.0320977	0.535931	NA	0.000307748	0.668095	NA	-0.000245949	0.872922	NA	6.44378e-05	0.746493	NA	-0.000121474	0.917633	NA	0	0	0	0	0	0	0	0	0	0	0	0	0	0	0	0	0	0	0	0	0	0	0	0	0
AC010099.1	0.00469284	0.811074	NA	0.043513	0.30182	NA	-0.0126421	0.907239	NA	-0.0192593	0.543664	NA	-2.54418e-05	0.828267	NA	-0.000236272	0.874368	NA	1.79336e-05	0.850168	NA	-7.16475e-05	0.9111	NA	0	0	0	0	0	0	0	0	0	0	0	0	0	0	0	0	0	0	0	0	0	0	0	0	0
AC010168.2	0.0344315	0.721275	NA	0.0906175	0.655096	NA	0.105344	0.475352	NA	-0.0932661	0.483184	NA	0.000699832	0.550347	NA	-0.00536219	0.742053	NA	-0.00206402	0.589355	NA	-0.00284065	0.77576	NA	0	0	0	0	0	0	0	0	0	0	0	0	0	0	0	0	0	0	0	0	0	0	0	0	0
AC010173.1	-0.00311837	0.533237	NA	-0.0114647	0.651897	NA	-0.0252394	0.394976	NA	-0.00572655	0.713062	NA	-0.00015733	0.500125	NA	-0.000417204	0.889635	NA	-7.17362e-05	0.858322	NA	-0.000180329	0.900169	NA	0	0	0	0	0	0	0	0	0	0	0	0	0	0	0	0	0	0	0	0	0	0	0	0	0
AC010182.1	-9.59663e-05	0.697048	NA	-0.00204516	0.791322	NA	-0.00256875	0.666782	NA	0.000566471	0.872418	NA	2.1513e-05	0.833064	NA	-4.15571e-05	0.935542	NA	-3.04558e-05	0.358652	NA	-2.68249e-05	0.953597	NA	0	0	0	0	0	0	0	0	0	0	0	0	0	0	0	0	0	0	0	0	0	0	0	0	0
AC010184.1	0.0272621	0.767531	NA	-0.123762	0.349476	NA	-0.0914726	0.22032	NA	-0.134781	0.34249	NA	-0.00250949	0.271005	NA	-0.00669737	0.762624	NA	-0.00294205	0.388366	NA	-0.00565131	0.769139	NA	0	0	0	0	0	0	0	0	0	0	0	0	0	0	0	0	0	0	0	0	0	0	0	0	0
AC010186.2	-0.000705724	0.484741	NA	-0.00421087	0.673383	NA	-0.00336789	0.574085	NA	-0.00158583	0.731159	NA	4.30407e-05	0.687542	NA	-9.04512e-05	0.914179	NA	-3.50279e-05	0.861626	NA	1.68896e-05	0.961718	NA	0	0	0	0	0	0	0	0	0	0	0	0	0	0	0	0	0	0	0	0	0	0	0	0	0
AC010186.3	0.0706536	0.412398	NA	-0.156332	0.25057	NA	0.156396	0.166804	NA	-0.0941329	0.400297	NA	0.000196959	0.973804	NA	0.27454	0.137775	NA	0.00421689	0.620902	NA	-0.00928359	0.70742	NA	0	0	0	0	0	0	0	0	0	0	0	0	0	0	0	0	0	0	0	0	0	0	0	0	0
AC010198.2	-0.0539866	0.680393	NA	-0.546198	0.0531497	0.257191	0.131841	0.576974	NA	-0.416241	0.129366	0.407943	-0.0914304	0.0206812	NA	-0.271204	0.333718	NA	-0.0329179	0.510105	NA	-0.192209	0.457555	NA	0	0	0	0	0	0	0	0	0	0	0	0	0	0	0	0	0	0	0	0	0	0	0	0	0
AC010201.1	0.00269523	0.425086	NA	-0.00228814	0.759582	NA	-0.00297506	0.636072	NA	0.00032567	0.841581	NA	1.88365e-05	0.98914	NA	-0.00599837	0.829507	NA	-0.000581579	0.919047	NA	1.1056e-05	0.933221	NA	0	0	0	0	0	0	0	0	0	0	0	0	0	0	0	0	0	0	0	0	0	0	0	0	0
AC010201.2	-0.00668734	0.406378	NA	-0.00501349	0.704646	NA	-0.000684015	0.67245	NA	-0.0076317	0.71313	NA	0.000110688	0.560254	NA	-7.97868e-05	0.916693	NA	-1.82836e-05	0.927278	NA	-6.39029e-05	0.936292	NA	0	0	0	0	0	0	0	0	0	0	0	0	0	0	0	0	0	0	0	0	0	0	0	0	0
AC010205.1	-0.000826535	0.676812	NA	-0.00156995	0.809304	NA	-0.000449467	0.742646	NA	3.05504e-05	0.87796	NA	7.25105e-06	0.885582	NA	-0.00077298	0.895986	NA	8.10655e-05	0.934781	NA	-1.7863e-05	0.968021	NA	0	0	0	0	0	0	0	0	0	0	0	0	0	0	0	0	0	0	0	0	0	0	0	0	0
AC010207.1	-0.0104561	0.557274	NA	-0.0131135	0.719113	NA	-0.0158694	0.574246	NA	-0.00645694	0.798294	NA	5.69702e-05	0.475278	NA	-7.15309e-05	0.927532	NA	9.48249e-05	0.312595	NA	-1.70631e-06	0.953298	NA	0	0	0	0	0	0	0	0	0	0	0	0	0	0	0	0	0	0	0	0	0	0	0	0	0
AC010210.1	-0.00611307	0.422525	NA	-0.0195549	0.558292	NA	-0.0192873	0.407563	NA	0.0651762	0.361535	NA	-0.00171877	0.494531	NA	-0.0115592	0.736762	NA	-0.00743188	0.164263	NA	-0.00512267	0.77124	NA	0	0	0	0	0	0	0	0	0	0	0	0	0	0	0	0	0	0	0	0	0	0	0	0	0
AC010226.1	0.0140026	0.757267	NA	-0.0741621	0.28868	NA	-0.0558794	0.173854	NA	0.0183339	0.613552	NA	0.000472639	0.892474	NA	-0.00691912	0.701566	NA	-0.00163368	0.69327	NA	-0.00324503	0.787421	NA	0	0	0	0	0	0	0	0	0	0	0	0	0	0	0	0	0	0	0	0	0	0	0	0	0
AC010240.2	0.000318391	0.707922	NA	-0.00172807	0.799067	NA	-0.00308157	0.664237	NA	-0.000307685	0.851103	NA	NA	NA	NA	NA	NA	NA	NA	NA	NA	NA	NA	NA	0	0	0	0	0	0	0	0	0	0	0	0	0	0	0	0	0	0	0	0	0	0	0	0	0
AC010245.2	-0.00313998	0.413736	NA	-0.00726713	0.643463	NA	-0.00650085	0.513248	NA	-0.00332938	0.733643	NA	0.000430424	0.761429	NA	-0.00248107	0.823468	NA	0.00905953	0.385678	NA	-0.000403992	0.866146	NA	0	0	0	0	0	0	0	0	0	0	0	0	0	0	0	0	0	0	0	0	0	0	0	0	0
AC010247.1	-0.0656575	0.136825	NA	0.0205614	0.734267	NA	-0.121162	0.12373	NA	-0.0844472	0.380788	NA	-0.000199995	0.486251	NA	-0.00480877	0.744682	NA	-0.00180178	0.541465	NA	-0.000255727	0.900476	NA	0	0	0	0	0	0	0	0	0	0	0	0	0	0	0	0	0	0	0	0	0	0	0	0	0
AC010247.2	-0.0488125	0.0838351	NA	-0.0615007	0.351253	NA	-0.0355033	0.255403	NA	0.0170839	0.566312	NA	8.50973e-05	0.87916	NA	-0.00611389	0.853582	NA	0.00481547	0.591545	NA	-2.0636e-05	0.97105	NA	0	0	0	0	0	0	0	0	0	0	0	0	0	0	0	0	0	0	0	0	0	0	0	0	0
AC010255.1	-0.00108069	0.700374	NA	-0.00156191	0.832391	NA	-0.00460915	0.677069	NA	-1.97299e-05	0.893712	NA	1.04368e-05	0.957977	NA	-4.26857e-05	0.930998	NA	-4.0843e-05	0.273798	NA	-2.9113e-05	0.95722	NA	0	0	0	0	0	0	0	0	0	0	0	0	0	0	0	0	0	0	0	0	0	0	0	0	0
AC010273.2	0.0647769	0.242175	NA	-0.0036759	0.703883	NA	0.00411398	0.545065	NA	-0.00340262	0.733355	NA	-1.60101e-05	0.26874	NA	-4.21717e-05	0.935998	NA	-3.44938e-05	0.416764	NA	-3.20286e-05	0.951067	NA	0	0	0	0	0	0	0	0	0	0	0	0	0	0	0	0	0	0	0	0	0	0	0	0	0
AC010273.3	NA	NA	NA	NA	NA	NA	NA	NA	NA	NA	NA	NA	1.06498e-05	0.946098	NA	NA	NA	NA	NA	NA	NA	NA	NA	NA	0	0	0	0	0	0	0	0	0	0	0	0	0	0	0	0	0	0	0	0	0	0	0	0	0
AC010301.1	-4.94979e-05	0.600477	NA	0.0054184	0.415323	NA	-0.000673737	0.731524	NA	-0.000794496	0.85949	NA	2.70115e-05	0.726715	NA	-2.6406e-05	0.945572	NA	-2.01803e-05	0.384283	NA	-1.31266e-05	0.949854	NA	0	0	0	0	0	0	0	0	0	0	0	0	0	0	0	0	0	0	0	0	0	0	0	0	0
AC010320.1	-0.00350833	0.415449	NA	-0.00436026	0.679783	NA	-0.00245324	0.603377	NA	-0.00267139	0.753154	NA	-9.28053e-06	0.697963	NA	-3.73799e-05	0.935807	NA	-3.1948e-05	0.320803	NA	-1.82351e-05	0.941504	NA	0	0	0	0	0	0	0	0	0	0	0	0	0	0	0	0	0	0	0	0	0	0	0	0	0
AC010323.2	0.00188691	0.567074	NA	-0.00357182	0.708407	NA	-0.00295013	0.617068	NA	0.00854038	0.416061	NA	2.21937e-05	0.751781	NA	-2.27144e-05	0.95027	NA	1.5854e-06	0.750762	NA	2.50174e-06	0.99936	NA	0	0	0	0	0	0	0	0	0	0	0	0	0	0	0	0	0	0	0	0	0	0	0	0	0
AC010326.4	-0.00593363	0.955021	NA	0.0552491	0.635278	NA	0.10809	0.273991	NA	-0.0827948	0.47345	NA	-0.006535	0.312233	NA	-0.0283515	0.657939	NA	0.00645853	0.733922	NA	-0.0129392	0.700801	NA	0	0	0	0	0	0	0	0	0	0	0	0	0	0	0	0	0	0	0	0	0	0	0	0	0
AC010327.4	-0.082252	0.183733	NA	-0.171203	0.273326	NA	-0.00525572	0.880657	NA	-0.132367	0.362102	NA	0.00174546	0.799658	NA	-0.0184203	0.651285	NA	0.00855865	0.415979	NA	-0.0125618	0.727561	NA	0	0	0	0	0	0	0	0	0	0	0	0	0	0	0	0	0	0	0	0	0	0	0	0	0
AC010327.7	0.0103021	0.323241	NA	-0.000928462	0.815752	NA	-0.000688448	0.71498	NA	-0.000979162	0.870556	NA	0.00516547	0.589645	NA	-0.0047958	0.892981	NA	0.010482	0.430165	NA	-0.000296738	0.967846	NA	0	0	0	0	0	0	0	0	0	0	0	0	0	0	0	0	0	0	0	0	0	0	0	0	0
AC010327.8	0.0207131	0.316762	NA	-0.00815304	0.686162	NA	-0.00796238	0.556246	NA	-0.00182279	0.820026	NA	-0.000158963	0.0949044	NA	-0.000204132	0.896614	NA	5.00766e-05	0.826761	NA	-4.30282e-05	0.948053	NA	0	0	0	0	0	0	0	0	0	0	0	0	0	0	0	0	0	0	0	0	0	0	0	0	0
AC010328.2	-0.000219835	0.515726	NA	-0.00629516	0.684644	NA	-0.00360721	0.578078	NA	-0.00328545	0.711467	NA	NA	NA	NA	NA	NA	NA	NA	NA	NA	NA	NA	NA	0	0	0	0	0	0	0	0	0	0	0	0	0	0	0	0	0	0	0	0	0	0	0	0	0
AC010331.1	0.000854529	0.730183	NA	-0.00549947	0.704865	NA	-0.00310543	0.606898	NA	-0.00442247	0.775505	NA	0.000654647	0.467184	NA	-0.011399	0.831157	NA	0.00757438	0.572257	NA	-0.000579707	0.886484	NA	0	0	0	0	0	0	0	0	0	0	0	0	0	0	0	0	0	0	0	0	0	0	0	0	0
AC010332.3	-0.00758483	0.451017	NA	-0.0097077	0.675814	NA	0.00409049	0.717064	NA	-0.00107736	0.809613	NA	-4.73852e-07	0.910931	NA	-0.00016608	0.886546	NA	0.000146163	0.593276	NA	-9.29652e-05	0.912646	NA	0	0	0	0	0	0	0	0	0	0	0	0	0	0	0	0	0	0	0	0	0	0	0	0	0
AC010335.3	NA	NA	NA	NA	NA	NA	NA	NA	NA	NA	NA	NA	1.29321e-05	0.969774	NA	-0.000179538	0.913417	NA	0.000136678	0.538299	NA	-1.4555e-05	0.970859	NA	0	0	0	0	0	0	0	0	0	0	0	0	0	0	0	0	0	0	0	0	0	0	0	0	0
AC010336.1	-0.00149287	0.6817	NA	-0.000916847	0.815842	NA	0.00890486	0.345796	NA	-0.000183735	0.908528	NA	3.58431e-05	0.776336	NA	-4.23736e-05	0.931527	NA	-4.05704e-05	0.272144	NA	-3.30752e-05	0.955061	NA	0	0	0	0	0	0	0	0	0	0	0	0	0	0	0	0	0	0	0	0	0	0	0	0	0
AC010336.5	-0.000270881	0.722638	NA	-0.00143364	0.824334	NA	-0.00173516	0.7299	NA	0.000175669	0.879618	NA	-5.06778e-05	0.519402	NA	-0.000105992	0.91112	NA	-2.92777e-05	0.884472	NA	-4.20865e-05	0.917649	NA	0	0	0	0	0	0	0	0	0	0	0	0	0	0	0	0	0	0	0	0	0	0	0	0	0
AC010336.7	NA	NA	NA	NA	NA	NA	NA	NA	NA	NA	NA	NA	1.47157e-05	0.966226	NA	-0.000111217	0.918462	NA	8.78396e-05	0.464609	NA	-3.24644e-05	0.95628	NA	0	0	0	0	0	0	0	0	0	0	0	0	0	0	0	0	0	0	0	0	0	0	0	0	0
AC010342.1	-0.00246845	0.530432	NA	-0.00267591	0.75982	NA	-0.00164708	0.680665	NA	-0.0013318	0.835027	NA	NA	NA	NA	NA	NA	NA	NA	NA	NA	NA	NA	NA	0	0	0	0	0	0	0	0	0	0	0	0	0	0	0	0	0	0	0	0	0	0	0	0	0
AC010343.1	0.253411	0.145454	0.311529	0.264208	0.297152	0.509309	0.14931	0.338613	0.499461	0.782428	0.0389163	0.296093	0.0108037	0.689841	0.863701	-0.330049	0.200137	NA	0.0154478	0.655054	0.862439	0.259721	0.538706	NA	0	0	0	0	0	0	0	0	0	0	0	0	0	0	0	0	0	0	0	0	0	0	0	0	0
AC010359.2	-0.00529127	0.443507	NA	-0.00390822	0.716967	NA	-0.00171863	0.635759	NA	-0.00358763	0.766581	NA	0.000137627	0.367158	NA	-0.00109147	0.936306	NA	0.0080285	0.318345	NA	2.50272e-06	0.996573	NA	0	0	0	0	0	0	0	0	0	0	0	0	0	0	0	0	0	0	0	0	0	0	0	0	0
AC010359.3	-0.000950926	0.637666	NA	-0.000908517	0.812964	NA	0.00426258	0.366565	NA	0.0104856	0.354232	NA	0.00387707	0.377367	NA	-0.0127139	0.816812	NA	-0.0100626	0.327457	NA	-0.00128235	0.869318	NA	0	0	0	0	0	0	0	0	0	0	0	0	0	0	0	0	0	0	0	0	0	0	0	0	0
AC010422.1	NA	NA	NA	NA	NA	NA	NA	NA	NA	NA	NA	NA	1.3906e-06	0.931995	NA	NA	NA	NA	NA	NA	NA	NA	NA	NA	0	0	0	0	0	0	0	0	0	0	0	0	0	0	0	0	0	0	0	0	0	0	0	0	0
AC010422.2	-0.00025561	0.560786	NA	-0.0054876	0.694065	NA	-0.00430891	0.590984	NA	-0.0040398	0.704098	NA	1.64217e-05	0.880717	NA	-0.000140522	0.907308	NA	3.24071e-05	0.621116	NA	-2.66348e-05	0.957279	NA	0	0	0	0	0	0	0	0	0	0	0	0	0	0	0	0	0	0	0	0	0	0	0	0	0
AC010422.3	NA	NA	NA	NA	NA	NA	NA	NA	NA	NA	NA	NA	2.45078e-05	0.876545	NA	-0.00015697	0.906825	NA	-0.000138804	0.309562	NA	-3.82962e-05	0.950903	NA	0	0	0	0	0	0	0	0	0	0	0	0	0	0	0	0	0	0	0	0	0	0	0	0	0
AC010422.8	NA	NA	NA	NA	NA	NA	NA	NA	NA	NA	NA	NA	1.45741e-05	0.821625	NA	NA	NA	NA	NA	NA	NA	NA	NA	NA	0	0	0	0	0	0	0	0	0	0	0	0	0	0	0	0	0	0	0	0	0	0	0	0	0
AC010435.1	-0.00310514	0.367017	NA	-0.0078171	0.605657	NA	-0.00590753	0.488035	NA	-0.0045788	0.694004	NA	-1.97472e-05	0.517685	NA	-7.64535e-05	0.915203	NA	-3.52734e-05	0.803966	NA	-4.07115e-05	0.949677	NA	0	0	0	0	0	0	0	0	0	0	0	0	0	0	0	0	0	0	0	0	0	0	0	0	0
AC010460.3	-0.00154893	0.524515	NA	-0.00516991	0.685813	NA	-0.00517982	0.558468	NA	-0.000354909	0.778528	NA	2.67435e-05	0.469247	NA	-2.12137e-05	0.951799	NA	1.07934e-06	0.755881	NA	-1.26989e-06	0.958668	NA	0	0	0	0	0	0	0	0	0	0	0	0	0	0	0	0	0	0	0	0	0	0	0	0	0
AC010463.3	NA	NA	NA	NA	NA	NA	NA	NA	NA	NA	NA	NA	8.88993e-06	0.978241	NA	-0.000121819	0.916682	NA	-8.28379e-05	0.407613	NA	-2.00868e-05	0.963099	NA	0	0	0	0	0	0	0	0	0	0	0	0	0	0	0	0	0	0	0	0	0	0	0	0	0
AC010469.1	0.000716811	0.602333	NA	0.00315245	0.505428	NA	-0.00285928	0.625955	NA	-0.00136591	0.80094	NA	3.42361e-05	0.753409	NA	-5.19065e-05	0.925373	NA	6.89999e-05	0.442804	NA	-1.41082e-05	0.940917	NA	0	0	0	0	0	0	0	0	0	0	0	0	0	0	0	0	0	0	0	0	0	0	0	0	0
AC010469.2	NA	NA	NA	NA	NA	NA	NA	NA	NA	NA	NA	NA	2.52723e-05	0.613645	NA	-2.10888e-05	0.951902	NA	6.92412e-07	0.753136	NA	-4.73881e-07	0.988706	NA	0	0	0	0	0	0	0	0	0	0	0	0	0	0	0	0	0	0	0	0	0	0	0	0	0
AC010478.1	-0.0184542	0.524783	NA	0.208951	0.297809	NA	-0.0236474	0.607695	NA	0.0608325	0.553145	NA	-0.000754331	0.435605	NA	-0.00178518	0.817447	NA	0.00163101	0.664098	NA	-0.000912531	0.837901	NA	0	0	0	0	0	0	0	0	0	0	0	0	0	0	0	0	0	0	0	0	0	0	0	0	0
AC010487.1	-0.00162701	0.522252	NA	-0.00443314	0.710377	NA	-0.00246083	0.6342	NA	-0.00278855	0.760392	NA	9.53674e-05	0.672056	NA	-0.0023333	0.898882	NA	-0.0016167	0.412207	NA	-0.000109435	0.912121	NA	0	0	0	0	0	0	0	0	0	0	0	0	0	0	0	0	0	0	0	0	0	0	0	0	0
AC010491.1	-0.0008631	0.542508	NA	-0.0075498	0.642754	NA	-0.0136054	0.440689	NA	-0.00311062	0.702702	NA	-8.88658e-05	0.628026	NA	-0.00505016	0.853079	NA	-0.00146734	0.761277	NA	-0.000195105	0.919221	NA	0	0	0	0	0	0	0	0	0	0	0	0	0	0	0	0	0	0	0	0	0	0	0	0	0
AC010519.1	0.000450979	0.549277	NA	-0.00350537	0.746557	NA	-0.00144266	0.690674	NA	-0.002505	0.785347	NA	2.73288e-06	0.917342	NA	-2.35704e-05	0.948649	NA	1.8042e-05	0.491204	NA	-5.26669e-06	0.956886	NA	0	0	0	0	0	0	0	0	0	0	0	0	0	0	0	0	0	0	0	0	0	0	0	0	0
AC010531.2	-0.000455721	0.67057	NA	-0.00165766	0.805009	NA	-0.00207488	0.698945	NA	-4.68479e-05	0.869268	NA	NA	NA	NA	NA	NA	NA	NA	NA	NA	NA	NA	NA	0	0	0	0	0	0	0	0	0	0	0	0	0	0	0	0	0	0	0	0	0	0	0	0	0
AC010531.6	0.0371162	0.3123	NA	0.00570802	0.568197	NA	-0.0188191	0.337856	NA	-0.0249691	0.525099	NA	9.45042e-05	0.788156	NA	-0.000130376	0.894959	NA	8.06677e-05	0.662297	NA	-9.68242e-05	0.928255	NA	0	0	0	0	0	0	0	0	0	0	0	0	0	0	0	0	0	0	0	0	0	0	0	0	0
AC010533.1	-0.0123179	0.356225	NA	-0.00743467	0.703509	NA	-0.00201699	0.644042	NA	-0.00931214	0.710486	NA	-3.17019e-05	0.815671	NA	-0.000158633	0.921508	NA	1.79831e-05	0.820799	NA	-5.25998e-05	0.932056	NA	0	0	0	0	0	0	0	0	0	0	0	0	0	0	0	0	0	0	0	0	0	0	0	0	0
AC010536.1	0.00101479	0.618762	NA	-0.00279827	0.719288	NA	-0.00232776	0.626743	NA	0.0158638	0.367238	NA	0.000125792	0.43083	NA	NA	NA	NA	NA	NA	NA	NA	NA	NA	0	0	0	0	0	0	0	0	0	0	0	0	0	0	0	0	0	0	0	0	0	0	0	0	0
AC010538.1	-0.027724	0.149866	NA	-0.0270874	0.468626	NA	-0.00514841	0.923299	NA	-0.0179725	0.568352	NA	0.000368622	0.828171	NA	0.0276792	0.4341	NA	-0.000136797	0.986931	NA	-0.0011809	0.818596	NA	0	0	0	0	0	0	0	0	0	0	0	0	0	0	0	0	0	0	0	0	0	0	0	0	0
AC010615.1	-0.00133625	0.548761	NA	-0.00287365	0.746881	NA	-0.00275754	0.648611	NA	-0.000853163	0.821582	NA	-2.97224e-05	0.281553	NA	-0.000577648	0.901764	NA	0.000225406	0.790013	NA	-2.36293e-05	0.949468	NA	0	0	0	0	0	0	0	0	0	0	0	0	0	0	0	0	0	0	0	0	0	0	0	0	0
AC010618.1	0.0155923	0.257337	NA	-0.00325887	0.752465	NA	-0.00150169	0.704001	NA	-0.0024584	0.79302	NA	0.000102163	0.638372	NA	-0.000204585	0.914376	NA	9.55032e-05	0.785939	NA	-0.000157352	0.92041	NA	0	0	0	0	0	0	0	0	0	0	0	0	0	0	0	0	0	0	0	0	0	0	0	0	0
AC010618.3	-0.0235784	0.450481	NA	0.385375	0.0370562	NA	0.420647	0.0200774	NA	0.395198	0.0810905	NA	0.000618104	0.906573	NA	-0.0124051	0.677995	NA	0.00163999	0.805362	NA	-0.0026299	0.806103	NA	0	0	0	0	0	0	0	0	0	0	0	0	0	0	0	0	0	0	0	0	0	0	0	0	0
AC010623.1	7.69238e-05	0.561321	NA	-0.00238287	0.743913	NA	-0.00177223	0.656353	NA	-0.000979496	0.786138	NA	NA	NA	NA	NA	NA	NA	NA	NA	NA	NA	NA	NA	0	0	0	0	0	0	0	0	0	0	0	0	0	0	0	0	0	0	0	0	0	0	0	0	0
AC010624.1	0.00525362	0.621348	NA	-0.00408808	0.724172	NA	-0.00547014	0.575521	NA	-0.000766349	0.806664	NA	3.22131e-05	0.723226	NA	-3.94467e-05	0.934131	NA	1.2629e-05	0.688464	NA	-1.93242e-05	0.966689	NA	0	0	0	0	0	0	0	0	0	0	0	0	0	0	0	0	0	0	0	0	0	0	0	0	0
AC010624.2	NA	NA	NA	NA	NA	NA	NA	NA	NA	NA	NA	NA	-0.00023784	0.864303	NA	-0.00664638	0.853968	NA	0.00208501	0.785025	NA	-0.000204316	0.891122	NA	0	0	0	0	0	0	0	0	0	0	0	0	0	0	0	0	0	0	0	0	0	0	0	0	0
AC010624.5	-0.00850783	0.683272	NA	0.133067	0.619361	NA	-0.0166431	0.873797	NA	-0.00295422	0.891897	NA	-1.9283e-05	0.954481	NA	-0.00673487	0.851161	NA	0.00537017	0.526221	NA	-0.00010868	0.907858	NA	0	0	0	0	0	0	0	0	0	0	0	0	0	0	0	0	0	0	0	0	0	0	0	0	0
AC010632.2	-0.00375713	0.616634	NA	-0.0024277	0.81318	NA	-0.00214126	0.739911	NA	-0.000526712	0.937397	NA	2.37286e-05	0.572146	NA	NA	NA	NA	NA	NA	NA	NA	NA	NA	0	0	0	0	0	0	0	0	0	0	0	0	0	0	0	0	0	0	0	0	0	0	0	0	0
AC010642.2	0.00654889	0.616339	NA	-0.231585	0.403729	0.577251	0.391727	0.0694056	NA	-0.0292225	0.601939	NA	0.00882104	0.452359	NA	-0.0343537	0.549571	NA	0.0043795	0.712353	NA	0.0764251	0.415059	NA	0	0	0	0	0	0	0	0	0	0	0	0	0	0	0	0	0	0	0	0	0	0	0	0	0
AC010653.3	-0.000271509	0.656997	NA	-0.00159771	0.80667	NA	-0.00119081	0.737537	NA	-0.000837725	0.846943	NA	3.48854e-05	0.642343	NA	-3.13032e-05	0.94054	NA	-6.50464e-06	0.94543	NA	-2.60344e-05	0.958286	NA	0	0	0	0	0	0	0	0	0	0	0	0	0	0	0	0	0	0	0	0	0	0	0	0	0
AC010654.1	NA	NA	NA	NA	NA	NA	NA	NA	NA	NA	NA	NA	1.41834e-05	0.913098	NA	-4.84846e-05	0.927406	NA	6.73923e-05	0.422633	NA	-2.67309e-05	0.961322	NA	0	0	0	0	0	0	0	0	0	0	0	0	0	0	0	0	0	0	0	0	0	0	0	0	0
AC010677.1	0.0824691	0.154044	NA	-0.0271447	0.437674	NA	-0.0225552	0.291213	NA	-0.01718	0.526593	NA	1.45723e-05	0.894692	NA	-0.000139898	0.892399	NA	-9.75948e-05	0.681627	NA	-6.01759e-05	0.915586	NA	0	0	0	0	0	0	0	0	0	0	0	0	0	0	0	0	0	0	0	0	0	0	0	0	0
AC010680.2	0.000528938	0.963456	NA	-0.0169285	0.506061	NA	-0.0136883	0.367912	NA	0.0159045	0.522976	NA	-0.000182443	0.583388	NA	-0.000716279	0.852756	NA	1.76912e-05	0.957491	NA	-7.47427e-05	0.94934	NA	0	0	0	0	0	0	0	0	0	0	0	0	0	0	0	0	0	0	0	0	0	0	0	0	0
AC010680.3	-0.00148213	0.468242	NA	0.00247785	0.457733	NA	-0.00333123	0.582932	NA	-0.00241436	0.751768	NA	8.53839e-05	0.81847	NA	-0.00454732	0.869138	NA	-0.00108399	0.842144	NA	4.6164e-06	0.982165	NA	0	0	0	0	0	0	0	0	0	0	0	0	0	0	0	0	0	0	0	0	0	0	0	0	0
AC010680.5	NA	NA	NA	NA	NA	NA	NA	NA	NA	NA	NA	NA	7.54293e-06	0.915648	NA	NA	NA	NA	1.96991e-06	0.696971	NA	NA	NA	NA	0	0	0	0	0	0	0	0	0	0	0	0	0	0	0	0	0	0	0	0	0	0	0	0	0
AC010683.1	-0.00227928	0.559267	NA	-0.00091108	0.807595	NA	3.26372e-05	0.763522	NA	0.00484389	0.402506	NA	2.60079e-05	0.499583	NA	NA	NA	NA	NA	NA	NA	NA	NA	NA	0	0	0	0	0	0	0	0	0	0	0	0	0	0	0	0	0	0	0	0	0	0	0	0	0
AC010719.1	0.0588987	0.228976	NA	0.0149901	0.502436	NA	-0.0030558	0.645509	NA	-0.00567803	0.77053	NA	-2.09546e-05	0.754727	NA	-0.000114663	0.908881	NA	-1.60062e-05	0.940262	NA	-7.49502e-05	0.938901	NA	0	0	0	0	0	0	0	0	0	0	0	0	0	0	0	0	0	0	0	0	0	0	0	0	0
AC010735.2	0.0201927	0.783152	NA	0.00748615	0.786333	NA	0.0395023	0.670792	NA	-0.13748	0.330097	NA	-0.00134728	0.318245	NA	-0.0390567	0.680973	NA	-0.0252346	0.144913	NA	-0.000493383	0.858752	NA	0	0	0	0	0	0	0	0	0	0	0	0	0	0	0	0	0	0	0	0	0	0	0	0	0
AC010754.1	NA	NA	NA	NA	NA	NA	NA	NA	NA	NA	NA	NA	-1.74694e-05	0.348753	NA	-0.000660115	0.945794	NA	0.000558043	0.877989	NA	2.73386e-06	0.993646	NA	0	0	0	0	0	0	0	0	0	0	0	0	0	0	0	0	0	0	0	0	0	0	0	0	0
AC010761.1	0.13561	0.040407	NA	0.0189893	0.517676	NA	-0.0543218	0.220234	NA	-0.0352937	0.46743	NA	7.5891e-05	0.772395	NA	-0.000253923	0.896867	NA	-7.30995e-05	0.880217	NA	-0.000197426	0.897324	NA	0	0	0	0	0	0	0	0	0	0	0	0	0	0	0	0	0	0	0	0	0	0	0	0	0
AC010776.2	0.020026	0.764802	NA	-0.0455955	0.520694	NA	0.0193071	0.682329	NA	-0.0327818	0.596059	NA	0.000869168	0.59363	NA	0.0525775	0.374666	NA	-0.0025953	0.155608	NA	-0.000737159	0.8764	NA	0	0	0	0	0	0	0	0	0	0	0	0	0	0	0	0	0	0	0	0	0	0	0	0	0
AC010776.3	-0.0047451	0.382804	NA	-0.00881925	0.656011	NA	-0.00402017	0.556426	NA	-0.00957282	0.653151	NA	-1.23802e-05	0.915671	NA	-0.00685066	0.833514	NA	0.00189369	0.773185	NA	-0.000180657	0.896038	NA	0	0	0	0	0	0	0	0	0	0	0	0	0	0	0	0	0	0	0	0	0	0	0	0	0
AC010809.1	-0.00105461	0.563954	NA	-0.00359015	0.742179	NA	-0.00201995	0.674889	NA	-0.00238396	0.782794	NA	-5.44124e-05	0.276705	NA	-0.000210979	0.918809	NA	9.29587e-05	0.761441	NA	-2.95957e-05	0.944066	NA	0	0	0	0	0	0	0	0	0	0	0	0	0	0	0	0	0	0	0	0	0	0	0	0	0
AC010809.2	0.00215415	0.758728	NA	-0.0101235	0.600761	NA	-0.010124	0.446388	NA	0.019536	0.367635	NA	4.0932e-05	0.64576	NA	-0.000192148	0.905999	NA	0.000325345	0.289051	NA	-7.54612e-05	0.921647	NA	0	0	0	0	0	0	0	0	0	0	0	0	0	0	0	0	0	0	0	0	0	0	0	0	0
AC010834.1	-0.000549796	0.685847	NA	-0.0012493	0.812993	NA	-0.00224199	0.707968	NA	0.000185818	0.881281	NA	NA	NA	NA	NA	NA	NA	NA	NA	NA	NA	NA	NA	0	0	0	0	0	0	0	0	0	0	0	0	0	0	0	0	0	0	0	0	0	0	0	0	0
AC010834.2	NA	NA	NA	NA	NA	NA	NA	NA	NA	NA	NA	NA	2.36613e-05	0.596492	NA	NA	NA	NA	NA	NA	NA	NA	NA	NA	0	0	0	0	0	0	0	0	0	0	0	0	0	0	0	0	0	0	0	0	0	0	0	0	0
AC010834.3	6.63366e-05	0.583071	NA	-0.00298327	0.771547	NA	-0.00070872	0.734268	NA	-0.00382004	0.788593	NA	NA	NA	NA	NA	NA	NA	0.000108012	0.15163	NA	NA	NA	NA	0	0	0	0	0	0	0	0	0	0	0	0	0	0	0	0	0	0	0	0	0	0	0	0	0
AC010864.1	-0.0102176	0.515852	NA	-0.0213567	0.601077	NA	-0.0269431	0.423941	NA	0.106549	0.443978	NA	-0.00100503	0.262244	NA	-0.0197105	0.80506	NA	-0.00695486	0.582647	NA	-0.000488759	0.857313	NA	0	0	0	0	0	0	0	0	0	0	0	0	0	0	0	0	0	0	0	0	0	0	0	0	0
AC010867.1	0.0049833	0.546147	NA	NA	NA	NA	NA	NA	NA	NA	NA	NA	NA	NA	NA	NA	NA	NA	NA	NA	NA	NA	NA	NA	0	0	0	0	0	0	0	0	0	0	0	0	0	0	0	0	0	0	0	0	0	0	0	0	0
AC010878.1	0.0158527	0.370011	NA	0.00537912	0.485233	NA	0.00263298	0.538527	NA	-0.00691814	0.67848	NA	-0.000293144	0.258861	NA	-0.000346884	0.875836	NA	-0.000339136	0.15611	NA	-0.000191681	0.898839	NA	0	0	0	0	0	0	0	0	0	0	0	0	0	0	0	0	0	0	0	0	0	0	0	0	0
AC010883.1	-0.00963707	0.36762	NA	-0.00360013	0.715412	NA	-0.00190025	0.614051	NA	-0.00617581	0.72794	NA	3.18908e-07	0.853027	NA	-2.62631e-05	0.945701	NA	-2.00735e-05	0.384525	NA	-6.82126e-06	0.950127	NA	0	0	0	0	0	0	0	0	0	0	0	0	0	0	0	0	0	0	0	0	0	0	0	0	0
AC010883.3	-0.0319043	0.118393	NA	-0.00426238	0.714509	NA	0.0137082	0.567236	NA	-0.0355261	0.466523	NA	-6.26626e-05	0.102356	NA	-0.000606558	0.857388	NA	-0.000430478	0.167625	NA	-0.000633407	0.850439	NA	0	0	0	0	0	0	0	0	0	0	0	0	0	0	0	0	0	0	0	0	0	0	0	0	0
AC010889.1	0.0817532	0.15646	NA	-0.0531688	0.456303	NA	-0.0437011	0.327533	NA	-0.0453425	0.493944	NA	-0.000132726	0.754555	NA	-0.00100726	0.822662	NA	-0.000121642	0.854676	NA	-0.000489248	0.876389	NA	0	0	0	0	0	0	0	0	0	0	0	0	0	0	0	0	0	0	0	0	0	0	0	0	0
AC010889.2	-0.00106698	0.654455	NA	0.00816468	0.339811	NA	-0.00137136	0.734656	NA	-0.000334062	0.884063	NA	-0.000312437	0.559476	NA	-0.00536547	0.810955	NA	-0.00201922	0.572623	NA	-0.000634877	0.875688	NA	0	0	0	0	0	0	0	0	0	0	0	0	0	0	0	0	0	0	0	0	0	0	0	0	0
AC010894.1	-0.00469575	0.892841	NA	0.0114117	0.514632	NA	-0.010411	0.442771	NA	-0.0179262	0.586301	NA	-0.000105116	0.819805	NA	-0.00800053	0.763349	NA	-0.00635446	0.234965	NA	-3.15536e-05	0.962877	NA	0	0	0	0	0	0	0	0	0	0	0	0	0	0	0	0	0	0	0	0	0	0	0	0	0
AC010894.2	NA	NA	NA	NA	NA	NA	NA	NA	NA	NA	NA	NA	1.51339e-05	0.966909	NA	-3.30844e-05	0.940394	NA	3.95532e-05	0.307877	NA	-1.40398e-05	0.970684	NA	0	0	0	0	0	0	0	0	0	0	0	0	0	0	0	0	0	0	0	0	0	0	0	0	0
AC010896.1	0.121997	0.261184	NA	-0.0996823	0.2938	NA	-0.105351	0.132165	NA	-0.0588839	0.404314	NA	-0.0143488	0.444527	NA	-0.0822257	0.551964	NA	-0.0257264	0.338162	NA	-0.045928	0.642157	NA	0	0	0	0	0	0	0	0	0	0	0	0	0	0	0	0	0	0	0	0	0	0	0	0	0
AC010904.2	-0.000285132	0.830295	NA	-0.00673492	0.65175	NA	-0.00335532	0.571871	NA	-0.00482266	0.709656	NA	-0.00017953	0.128	NA	-0.000310155	0.887925	NA	-0.000291015	0.222377	NA	-5.75587e-05	0.938663	NA	0	0	0	0	0	0	0	0	0	0	0	0	0	0	0	0	0	0	0	0	0	0	0	0	0
AC010913.1	-0.0329225	0.324578	NA	0.0827713	0.557217	NA	0.00939878	0.81962	NA	-0.0375898	0.586275	NA	3.40502e-05	0.982637	NA	-0.000205544	0.878055	NA	-0.000123161	0.73409	NA	-9.08765e-05	0.903669	NA	0	0	0	0	0	0	0	0	0	0	0	0	0	0	0	0	0	0	0	0	0	0	0	0	0
AC010969.2	-0.137651	0.459122	NA	-0.071652	0.758469	0.797179	-0.0334486	0.775767	NA	0.668604	0.113668	NA	0.0141715	0.416419	NA	-0.0546268	0.563343	NA	0.0555592	0.0476916	NA	-0.0168777	0.648171	NA	0	0	0	0	0	0	0	0	0	0	0	0	0	0	0	0	0	0	0	0	0	0	0	0	0
AC010976.2	NA	NA	NA	NA	NA	NA	NA	NA	NA	NA	NA	NA	2.43088e-05	0.639309	NA	-5.01734e-05	0.933582	NA	-2.71483e-05	0.432142	NA	-1.9022e-05	0.962861	NA	0	0	0	0	0	0	0	0	0	0	0	0	0	0	0	0	0	0	0	0	0	0	0	0	0
AC010997.4	0.000165128	0.700297	NA	-0.00380296	0.777122	NA	0.00802125	0.455652	NA	-0.00426195	0.77342	NA	-1.98942e-05	0.895502	NA	-0.000926006	0.940745	NA	-0.000968912	0.555431	NA	2.45475e-06	0.997084	NA	0	0	0	0	0	0	0	0	0	0	0	0	0	0	0	0	0	0	0	0	0	0	0	0	0
AC010997.5	NA	NA	NA	NA	NA	NA	NA	NA	NA	NA	NA	NA	3.09557e-05	0.885939	NA	-8.42237e-05	0.90984	NA	-2.9022e-05	0.921087	NA	2.04017e-06	0.939313	NA	0	0	0	0	0	0	0	0	0	0	0	0	0	0	0	0	0	0	0	0	0	0	0	0	0
AC010999.1	-0.00184548	0.583526	NA	-0.00387316	0.764124	NA	-0.00211687	0.69819	NA	-0.00301318	0.797133	NA	NA	NA	NA	NA	NA	NA	NA	NA	NA	NA	NA	NA	0	0	0	0	0	0	0	0	0	0	0	0	0	0	0	0	0	0	0	0	0	0	0	0	0
AC011005.1	0.00362073	0.771586	NA	-0.0145618	0.768913	NA	0.0322426	0.415974	NA	-0.0612255	0.415036	NA	-0.000132471	0.49814	NA	-0.00163154	0.847314	NA	0.00155533	0.387189	NA	-3.98508e-05	0.925418	NA	0	0	0	0	0	0	0	0	0	0	0	0	0	0	0	0	0	0	0	0	0	0	0	0	0
AC011270.1	0.000527786	0.596942	NA	0.0118085	0.388699	NA	-0.00239921	0.63341	NA	-0.000800948	0.773744	NA	-1.62783e-05	0.916077	NA	-0.000212191	0.902086	NA	-0.000131666	0.368585	NA	-2.15749e-05	0.962048	NA	0	0	0	0	0	0	0	0	0	0	0	0	0	0	0	0	0	0	0	0	0	0	0	0	0
AC011290.2	-0.000385215	0.552508	NA	-0.00480817	0.690384	NA	-0.00456448	0.571717	NA	-0.00134029	0.764004	NA	NA	NA	NA	NA	NA	NA	NA	NA	NA	NA	NA	NA	0	0	0	0	0	0	0	0	0	0	0	0	0	0	0	0	0	0	0	0	0	0	0	0	0
AC011322.1	NA	NA	NA	NA	NA	NA	NA	NA	NA	NA	NA	NA	8.88815e-06	0.920508	NA	NA	NA	NA	1.30599e-05	0.699419	NA	NA	NA	NA	0	0	0	0	0	0	0	0	0	0	0	0	0	0	0	0	0	0	0	0	0	0	0	0	0
AC011330.2	0.00647975	0.661073	NA	-0.0829677	0.33775	NA	0.00415314	0.694639	NA	-0.0713745	0.403509	NA	0.00191031	0.460273	NA	-0.00660743	0.742986	NA	-0.0006234	0.953064	NA	-0.00262129	0.783069	NA	0	0	0	0	0	0	0	0	0	0	0	0	0	0	0	0	0	0	0	0	0	0	0	0	0
AC011337.1	NA	NA	NA	NA	NA	NA	NA	NA	NA	NA	NA	NA	6.07257e-05	0.137736	NA	NA	NA	NA	NA	NA	NA	NA	NA	NA	0	0	0	0	0	0	0	0	0	0	0	0	0	0	0	0	0	0	0	0	0	0	0	0	0
AC011346.1	0.00105496	0.825388	NA	0.039228	0.53185	NA	0.0120931	0.684591	NA	-0.0415399	0.472278	NA	0.0035795	0.797463	NA	-0.0511248	0.65829	NA	-0.00063046	0.972693	NA	-0.0181515	0.712303	NA	0	0	0	0	0	0	0	0	0	0	0	0	0	0	0	0	0	0	0	0	0	0	0	0	0
AC011365.2	0.000273448	0.603421	NA	-0.00284155	0.748862	NA	-0.00188598	0.666278	NA	-0.00122726	0.789768	NA	NA	NA	NA	NA	NA	NA	NA	NA	NA	NA	NA	NA	0	0	0	0	0	0	0	0	0	0	0	0	0	0	0	0	0	0	0	0	0	0	0	0	0
AC011374.2	-0.0962595	0.102544	NA	-0.120966	0.343567	NA	-0.0251991	0.91633	NA	-0.106815	0.397245	NA	0.00146161	0.386849	NA	-0.00304836	0.79219	NA	-0.00127963	0.606307	NA	-0.00121241	0.823402	NA	0	0	0	0	0	0	0	0	0	0	0	0	0	0	0	0	0	0	0	0	0	0	0	0	0
AC011379.1	NA	NA	NA	NA	NA	NA	NA	NA	NA	NA	NA	NA	6.03895e-05	0.687066	NA	-0.00372922	0.873567	NA	-0.0037203	0.213893	NA	-6.63464e-05	0.917603	NA	0	0	0	0	0	0	0	0	0	0	0	0	0	0	0	0	0	0	0	0	0	0	0	0	0
AC011379.2	0.00799808	0.811321	NA	-0.0252981	0.630015	NA	-0.012936	0.56535	NA	-0.0280039	0.625312	NA	0.000172793	0.737102	NA	-0.00038707	0.874694	NA	-0.000166943	0.663999	NA	-0.000321018	0.894751	NA	0	0	0	0	0	0	0	0	0	0	0	0	0	0	0	0	0	0	0	0	0	0	0	0	0
AC011416.3	-0.00647856	0.404726	NA	-0.0228104	0.525279	NA	0.0198251	0.580797	NA	-0.0181074	0.541807	NA	0.00155449	0.417996	NA	-8.43273e-05	0.909832	NA	0.00389146	0.242291	NA	-2.90853e-05	0.931231	NA	0	0	0	0	0	0	0	0	0	0	0	0	0	0	0	0	0	0	0	0	0	0	0	0	0
AC011444.1	NA	NA	NA	NA	NA	NA	NA	NA	NA	NA	NA	NA	-5.29323e-05	0.67653	NA	-0.000118413	0.909595	NA	1.46111e-05	0.908529	NA	-0.000175032	0.909105	NA	0	0	0	0	0	0	0	0	0	0	0	0	0	0	0	0	0	0	0	0	0	0	0	0	0
AC011444.4	-0.0012448	0.617833	NA	-0.00257319	0.779855	NA	-0.000844015	0.739725	NA	-0.00203162	0.813824	NA	NA	NA	NA	NA	NA	NA	NA	NA	NA	NA	NA	NA	0	0	0	0	0	0	0	0	0	0	0	0	0	0	0	0	0	0	0	0	0	0	0	0	0
AC011445.1	0.00881353	0.77205	NA	0.0961777	0.242289	NA	-0.0666439	0.168034	NA	-0.0328784	0.499188	NA	-1.69179e-05	0.908787	NA	-0.000286511	0.864859	NA	-0.000313805	0.379299	NA	-0.000229262	0.879839	NA	0	0	0	0	0	0	0	0	0	0	0	0	0	0	0	0	0	0	0	0	0	0	0	0	0
AC011447.3	0.0356005	0.249606	NA	0.0256666	0.488859	NA	-0.0110345	0.428613	NA	0.0190295	0.396757	NA	-2.83833e-05	0.807205	NA	0.146912	0.339648	NA	-0.000539838	0.935702	NA	5.29435e-06	0.974043	NA	0	0	0	0	0	0	0	0	0	0	0	0	0	0	0	0	0	0	0	0	0	0	0	0	0
AC011447.7	-0.0108808	0.547474	NA	-0.0097602	0.745632	NA	0.0535042	0.287543	NA	-0.00950929	0.76298	NA	0.000173506	0.772125	NA	-0.000932776	0.866385	NA	0.000432579	0.634111	NA	-1.04054e-05	0.936751	NA	0	0	0	0	0	0	0	0	0	0	0	0	0	0	0	0	0	0	0	0	0	0	0	0	0
AC011450.1	-0.00186848	0.446578	NA	-0.0058512	0.66795	NA	-0.00385717	0.572704	NA	-0.00380001	0.726919	NA	0.000124362	0.463393	NA	-0.0033731	0.880906	NA	0.00247366	0.679226	NA	-6.47618e-05	0.941898	NA	0	0	0	0	0	0	0	0	0	0	0	0	0	0	0	0	0	0	0	0	0	0	0	0	0
AC011451.3	-0.000718052	0.537814	NA	-0.0029709	0.734378	NA	-0.00224934	0.641963	NA	-0.00160854	0.788932	NA	4.92873e-05	0.950195	NA	-0.000141603	0.892055	NA	-0.000150992	0.40562	NA	-9.09033e-05	0.90599	NA	0	0	0	0	0	0	0	0	0	0	0	0	0	0	0	0	0	0	0	0	0	0	0	0	0
AC011461.1	0.017192	0.456524	NA	-0.00292933	0.808285	NA	-0.0063791	0.658069	NA	-0.000577388	0.872351	NA	-3.83621e-06	0.814725	NA	-5.33246e-05	0.924707	NA	-5.51575e-05	0.232	NA	-2.15322e-05	0.942326	NA	0	0	0	0	0	0	0	0	0	0	0	0	0	0	0	0	0	0	0	0	0	0	0	0	0
AC011462.4	0.00107169	0.620429	NA	-0.00199536	0.782715	NA	-0.0018836	0.698712	NA	-0.000604129	0.847953	NA	NA	NA	NA	NA	NA	NA	NA	NA	NA	NA	NA	NA	0	0	0	0	0	0	0	0	0	0	0	0	0	0	0	0	0	0	0	0	0	0	0	0	0
AC011462.5	-0.0117174	0.756226	NA	-0.042567	0.465888	NA	-0.0334547	0.330161	NA	-0.0253779	0.577646	NA	-0.000754397	0.556263	NA	-0.0219574	0.713283	NA	-0.00590613	0.573304	NA	-0.00266214	0.831127	NA	0	0	0	0	0	0	0	0	0	0	0	0	0	0	0	0	0	0	0	0	0	0	0	0	0
AC011466.1	0.00485636	0.386967	NA	-0.00109647	0.83965	NA	-0.0029317	0.661143	NA	2.03669e-05	0.87205	NA	2.07896e-05	0.804247	NA	-0.000403606	0.899421	NA	0.000393048	0.534467	NA	1.38161e-07	0.989313	NA	0	0	0	0	0	0	0	0	0	0	0	0	0	0	0	0	0	0	0	0	0	0	0	0	0
AC011466.4	-0.00064559	0.47458	NA	-0.00399089	0.685539	NA	-0.00306267	0.582038	NA	-0.00191696	0.741915	NA	-1.07732e-05	0.56208	NA	-9.94913e-05	0.909562	NA	-9.14689e-05	0.22411	NA	-3.94621e-05	0.950888	NA	0	0	0	0	0	0	0	0	0	0	0	0	0	0	0	0	0	0	0	0	0	0	0	0	0
AC011468.1	0.0118283	0.800356	NA	-0.132394	0.238303	NA	0.0571203	0.422846	NA	0.0637818	0.537624	NA	0.000209138	0.915915	NA	-0.00126827	0.796471	NA	-0.000780894	0.559773	NA	-0.000518746	0.876286	NA	0	0	0	0	0	0	0	0	0	0	0	0	0	0	0	0	0	0	0	0	0	0	0	0	0
AC011468.5	0.00454911	0.770416	NA	-0.0159659	0.554959	NA	-0.0153612	0.395831	NA	0.0245476	0.427657	NA	2.12804e-05	0.937174	NA	-0.00335247	0.773482	NA	0.000461134	0.422284	NA	-0.00162751	0.807662	NA	0	0	0	0	0	0	0	0	0	0	0	0	0	0	0	0	0	0	0	0	0	0	0	0	0
AC011472.2	-0.00819801	0.330099	NA	-0.00790117	0.639714	NA	0.00251816	0.721136	NA	-0.00753631	0.689737	NA	0.000127084	0.506277	NA	-0.00509535	0.808738	NA	0.000901207	0.820704	NA	-0.000292612	0.871425	NA	0	0	0	0	0	0	0	0	0	0	0	0	0	0	0	0	0	0	0	0	0	0	0	0	0
AC011472.3	-0.000752342	0.591087	NA	-0.00326735	0.748762	NA	-0.00313765	0.645906	NA	-0.00154154	0.804078	NA	NA	NA	NA	NA	NA	NA	NA	NA	NA	NA	NA	NA	0	0	0	0	0	0	0	0	0	0	0	0	0	0	0	0	0	0	0	0	0	0	0	0	0
AC011472.4	-0.0503488	0.666416	NA	-0.0718025	0.514296	NA	-0.0546279	0.405466	NA	-0.0725527	0.543145	NA	0.000655958	0.502118	NA	-0.000678571	0.841847	NA	-8.96669e-05	0.94941	NA	-0.000348137	0.877365	NA	0	0	0	0	0	0	0	0	0	0	0	0	0	0	0	0	0	0	0	0	0	0	0	0	0
AC011477.1	0.000704945	0.858968	NA	-0.00874922	0.579553	NA	-0.0024798	0.645236	NA	-0.00590935	0.598515	NA	-0.000525382	0.518338	NA	-0.00118246	0.834999	NA	-0.000414878	0.628566	NA	-0.00125386	0.840006	NA	0	0	0	0	0	0	0	0	0	0	0	0	0	0	0	0	0	0	0	0	0	0	0	0	0
AC011481.1	-0.00174757	0.496425	NA	-0.00564729	0.670857	NA	-0.00579437	0.532655	NA	-0.00116392	0.769462	NA	-0.000397615	0.498194	NA	-0.011529	0.821316	NA	0.00407474	0.728166	NA	-2.12476e-05	0.975231	NA	0	0	0	0	0	0	0	0	0	0	0	0	0	0	0	0	0	0	0	0	0	0	0	0	0
AC011481.2	NA	NA	NA	NA	NA	NA	NA	NA	NA	NA	NA	NA	-1.43006e-05	0.871818	NA	-2.35687e-05	0.948617	NA	-1.71822e-05	0.409586	NA	-5.2098e-05	0.929316	NA	0	0	0	0	0	0	0	0	0	0	0	0	0	0	0	0	0	0	0	0	0	0	0	0	0
AC011481.3	-0.000525992	0.677517	NA	-0.00108768	0.820878	NA	-0.00169577	0.726219	NA	5.98094e-05	0.881054	NA	1.44281e-05	0.936624	NA	-0.000219351	0.917609	NA	0.00011568	0.768607	NA	2.31624e-06	0.996949	NA	0	0	0	0	0	0	0	0	0	0	0	0	0	0	0	0	0	0	0	0	0	0	0	0	0
AC011495.1	0.126951	0.441427	NA	-0.0247143	0.6726	0.739267	-0.123967	0.522898	NA	0.753209	0.0633449	0.337101	0.0390051	0.289495	0.705357	0.995744	0.0768241	NA	0.071358	0.125089	0.494057	0.116095	0.772177	0.858941	0	0	0	0	0	0	0	0	0	0	0	0	0	0	0	0	0	0	0	0	0	0	0	0	0
AC011497.2	-0.1051	0.29289	NA	0.870743	0.0101935	0.122331	0.132766	0.285863	NA	0.0664827	0.3866	NA	-0.00280951	0.654509	NA	-0.0158259	0.695302	NA	-0.000446945	0.969534	NA	-0.0121189	0.720155	NA	0	0	0	0	0	0	0	0	0	0	0	0	0	0	0	0	0	0	0	0	0	0	0	0	0
AC011498.5	9.57072e-05	0.737972	NA	-0.00160016	0.80911	NA	-0.00198536	0.702954	NA	0.000232756	0.877794	NA	-1.26664e-05	0.2947	NA	-0.00013	0.914189	NA	-8.69638e-05	0.441179	NA	-4.65835e-06	0.955215	NA	0	0	0	0	0	0	0	0	0	0	0	0	0	0	0	0	0	0	0	0	0	0	0	0	0
AC011498.7	-0.00809706	0.945354	NA	-0.0774078	0.496049	NA	0.014217	0.880294	NA	-0.0508825	0.608445	NA	-0.000171329	0.847738	NA	0.178193	0.346171	NA	0.0175134	0.241143	NA	-0.000562934	0.856359	NA	0	0	0	0	0	0	0	0	0	0	0	0	0	0	0	0	0	0	0	0	0	0	0	0	0
AC011503.1	-0.0534996	0.701021	NA	-0.128043	0.634331	NA	-0.213488	0.246459	NA	0.931949	0.0317888	NA	-0.0125043	0.548753	NA	-0.154106	0.360136	NA	-0.0508297	0.0988014	NA	-0.090821	0.501187	NA	0	0	0	0	0	0	0	0	0	0	0	0	0	0	0	0	0	0	0	0	0	0	0	0	0
AC011503.2	-0.030011	0.567594	NA	-0.0689465	0.381223	NA	-0.0420277	0.274597	NA	0.0441356	0.584028	NA	0.000154755	0.908911	NA	-0.0013321	0.842298	NA	-0.000182668	0.908951	NA	-0.000513078	0.892216	NA	0	0	0	0	0	0	0	0	0	0	0	0	0	0	0	0	0	0	0	0	0	0	0	0	0
AC011506.1	0.0178523	0.34853	NA	-0.0146984	0.614181	NA	0.00798048	0.625568	NA	-0.0071757	0.712137	NA	7.5902e-06	0.911244	NA	NA	NA	NA	NA	NA	NA	NA	NA	NA	0	0	0	0	0	0	0	0	0	0	0	0	0	0	0	0	0	0	0	0	0	0	0	0	0
AC011511.1	NA	NA	NA	NA	NA	NA	NA	NA	NA	NA	NA	NA	6.39415e-05	0.395607	NA	-0.000141578	0.913727	NA	3.58795e-05	0.647289	NA	-8.65511e-05	0.930637	NA	0	0	0	0	0	0	0	0	0	0	0	0	0	0	0	0	0	0	0	0	0	0	0	0	0
AC011558.1	0.0010974	0.568027	NA	-0.00491638	0.684497	NA	-0.0037225	0.584611	NA	-0.00295784	0.739522	NA	-0.000202564	0.59658	NA	-0.0054557	0.787242	NA	-0.000240655	0.950189	NA	-0.000293645	0.904861	NA	0	0	0	0	0	0	0	0	0	0	0	0	0	0	0	0	0	0	0	0	0	0	0	0	0
AC011586.2	NA	NA	NA	NA	NA	NA	NA	NA	NA	NA	NA	NA	-5.02938e-05	0.685175	NA	-0.00171374	0.918067	NA	-0.00164307	0.436271	NA	-5.74308e-05	0.928807	NA	0	0	0	0	0	0	0	0	0	0	0	0	0	0	0	0	0	0	0	0	0	0	0	0	0
AC011591.2	NA	NA	NA	NA	NA	NA	NA	NA	NA	NA	NA	NA	-0.000130757	0.155991	NA	-0.00359719	0.895055	NA	0.000155264	0.979848	NA	-0.000206486	0.900924	NA	0	0	0	0	0	0	0	0	0	0	0	0	0	0	0	0	0	0	0	0	0	0	0	0	0
AC011603.3	-0.00487132	0.686448	NA	0.00394686	0.510109	NA	-0.0278211	0.254461	NA	0.0263146	0.464079	NA	0.000375822	0.418861	NA	-0.000428795	0.873827	NA	0.000689735	0.212413	NA	-1.60979e-05	0.93576	NA	0	0	0	0	0	0	0	0	0	0	0	0	0	0	0	0	0	0	0	0	0	0	0	0	0
AC011611.4	-0.00653055	0.412766	NA	-0.00460603	0.712161	NA	-0.00109602	0.654334	NA	-0.00552884	0.734498	NA	-0.000165281	0.584879	NA	-0.000601337	0.876379	NA	-3.93631e-05	0.980068	NA	-3.27551e-05	0.954303	NA	0	0	0	0	0	0	0	0	0	0	0	0	0	0	0	0	0	0	0	0	0	0	0	0	0
AC011611.5	0.01056	0.809764	NA	-0.0878885	0.300739	NA	-0.0831703	0.13581	NA	-0.0483575	0.447867	NA	0.000621576	0.743953	NA	-0.00257978	0.775812	NA	-0.000728157	0.750711	NA	-0.00144993	0.834697	NA	0	0	0	0	0	0	0	0	0	0	0	0	0	0	0	0	0	0	0	0	0	0	0	0	0
AC011731.1	-0.001439	0.60254	NA	-0.00221088	0.784674	NA	-0.000478677	0.760765	NA	-0.00122501	0.829908	NA	0.000152178	0.520764	NA	-0.000157271	0.897989	NA	-0.000135094	0.211896	NA	-5.43406e-05	0.942689	NA	0	0	0	0	0	0	0	0	0	0	0	0	0	0	0	0	0	0	0	0	0	0	0	0	0
AC011753.1	NA	NA	NA	NA	NA	NA	NA	NA	NA	NA	NA	NA	7.45291e-06	0.918392	NA	-3.67801e-05	0.93848	NA	-2.66077e-05	0.386743	NA	2.19751e-06	0.996382	NA	0	0	0	0	0	0	0	0	0	0	0	0	0	0	0	0	0	0	0	0	0	0	0	0	0
AC011773.4	NA	NA	NA	NA	NA	NA	NA	NA	NA	NA	NA	NA	1.60361e-05	0.838497	NA	-2.89254e-05	0.942858	NA	-2.31732e-05	0.360702	NA	-4.62669e-06	0.952786	NA	0	0	0	0	0	0	0	0	0	0	0	0	0	0	0	0	0	0	0	0	0	0	0	0	0
AC011815.1	-0.0153321	0.235501	NA	-0.0205356	0.528755	NA	-0.0105308	0.442578	NA	0.0187421	0.457991	NA	9.56034e-05	0.857492	NA	-0.000156818	0.888279	NA	-2.08661e-06	0.919855	NA	-6.75631e-05	0.91334	NA	0	0	0	0	0	0	0	0	0	0	0	0	0	0	0	0	0	0	0	0	0	0	0	0	0
AC011815.2	NA	NA	NA	NA	NA	NA	NA	NA	NA	NA	NA	NA	-1.65817e-05	0.293846	NA	-2.77993e-05	0.945137	NA	-1.92197e-05	0.409641	NA	2.1409e-05	0.968135	NA	0	0	0	0	0	0	0	0	0	0	0	0	0	0	0	0	0	0	0	0	0	0	0	0	0
AC011825.1	-0.0027761	0.454265	NA	-0.00799729	0.64269	NA	-0.000820968	0.749156	NA	-0.000957587	0.758923	NA	9.70983e-06	0.920286	NA	-0.000149838	0.895649	NA	-0.000145639	0.166154	NA	-5.08063e-05	0.928809	NA	0	0	0	0	0	0	0	0	0	0	0	0	0	0	0	0	0	0	0	0	0	0	0	0	0
AC011825.4	-8.35362e-06	0.710237	NA	-0.000773575	0.838479	NA	0.00370663	0.375155	NA	0.000292924	0.899809	NA	-4.89362e-05	0.388781	NA	-6.50635e-05	0.918244	NA	-9.59847e-06	0.953484	NA	-2.88584e-05	0.932558	NA	0	0	0	0	0	0	0	0	0	0	0	0	0	0	0	0	0	0	0	0	0	0	0	0	0
AC011921.1	-0.00158622	0.567479	NA	-0.00334734	0.750964	NA	-0.00100963	0.707072	NA	-0.00242386	0.796327	NA	-6.19625e-05	0.660768	NA	-0.000211437	0.891681	NA	0.00053514	0.23072	NA	-8.48444e-05	0.908215	NA	0	0	0	0	0	0	0	0	0	0	0	0	0	0	0	0	0	0	0	0	0	0	0	0	0
AC011921.3	-0.00111305	0.573156	NA	-0.00204693	0.773113	NA	-0.00161206	0.694004	NA	-0.000850204	0.835581	NA	2.36366e-05	0.730027	NA	-6.70487e-05	0.924159	NA	1.65458e-05	0.851308	NA	2.43755e-06	0.996166	NA	0	0	0	0	0	0	0	0	0	0	0	0	0	0	0	0	0	0	0	0	0	0	0	0	0
AC011933.1	-0.00199733	0.560936	NA	-0.00241548	0.768816	NA	-0.000187174	0.751329	NA	-0.00184996	0.811778	NA	2.22446e-05	0.977029	NA	-5.85282e-05	0.921641	NA	-6.35441e-05	0.209844	NA	-4.29188e-05	0.948462	NA	0	0	0	0	0	0	0	0	0	0	0	0	0	0	0	0	0	0	0	0	0	0	0	0	0
AC011939.1	-0.00480817	0.36892	NA	-0.00568874	0.651297	NA	-0.00322477	0.568687	NA	-0.00356819	0.731353	NA	-1.00784e-05	0.804876	NA	-0.000126297	0.904035	NA	0.000280609	0.301415	NA	-7.82166e-05	0.929327	NA	0	0	0	0	0	0	0	0	0	0	0	0	0	0	0	0	0	0	0	0	0	0	0	0	0
AC011939.2	NA	NA	NA	NA	NA	NA	NA	NA	NA	NA	NA	NA	1.92971e-05	0.792456	NA	-0.000107288	0.910795	NA	-6.26205e-05	0.367138	NA	-6.07037e-05	0.940512	NA	0	0	0	0	0	0	0	0	0	0	0	0	0	0	0	0	0	0	0	0	0	0	0	0	0
AC011939.3	-0.00110802	0.513074	NA	-0.00436014	0.701736	NA	-0.00228586	0.630712	NA	-0.0032761	0.743244	NA	NA	NA	NA	NA	NA	NA	NA	NA	NA	NA	NA	NA	0	0	0	0	0	0	0	0	0	0	0	0	0	0	0	0	0	0	0	0	0	0	0	0	0
AC011978.2	-0.00977146	0.404981	NA	-0.00398274	0.7455	NA	-0.00272206	0.629663	NA	-0.00475199	0.795301	NA	3.88792e-06	0.965322	NA	-0.00316321	0.863837	NA	0.00145	0.749173	NA	1.63617e-06	0.994949	NA	0	0	0	0	0	0	0	0	0	0	0	0	0	0	0	0	0	0	0	0	0	0	0	0	0
AC011979.1	-0.0162083	0.171266	NA	-0.0279927	0.435104	NA	0.0220402	0.293749	NA	0.0205901	0.546397	NA	0.000166118	0.453549	NA	-0.000114228	0.901545	NA	1.22505e-05	0.832725	NA	-6.48356e-05	0.937155	NA	0	0	0	0	0	0	0	0	0	0	0	0	0	0	0	0	0	0	0	0	0	0	0	0	0
AC011997.1	NA	NA	NA	NA	NA	NA	NA	NA	NA	NA	NA	NA	-6.62003e-05	0.800407	NA	-0.00276402	0.884423	NA	-0.00297211	0.233585	NA	-8.02068e-05	0.918819	NA	0	0	0	0	0	0	0	0	0	0	0	0	0	0	0	0	0	0	0	0	0	0	0	0	0
AC011998.1	NA	NA	NA	NA	NA	NA	NA	NA	NA	NA	NA	NA	1.19243e-05	0.93317	NA	NA	NA	NA	2.99586e-06	0.693419	NA	NA	NA	NA	0	0	0	0	0	0	0	0	0	0	0	0	0	0	0	0	0	0	0	0	0	0	0	0	0
AC012020.1	-0.000694752	0.637349	NA	-0.00182049	0.789703	NA	-0.00220659	0.695588	NA	-0.000175262	0.854677	NA	-4.61317e-05	0.26665	NA	-0.000106777	0.91434	NA	-4.37562e-06	0.948215	NA	-2.68906e-05	0.957348	NA	0	0	0	0	0	0	0	0	0	0	0	0	0	0	0	0	0	0	0	0	0	0	0	0	0
AC012063.1	0.313345	0.0644686	NA	-0.211257	0.193497	NA	-0.143712	0.338496	NA	0.078513	0.580186	NA	0.00171804	0.661021	NA	-0.00923458	0.677167	NA	0.00322536	0.517956	NA	-0.000940887	0.850163	NA	0	0	0	0	0	0	0	0	0	0	0	0	0	0	0	0	0	0	0	0	0	0	0	0	0
AC012065.2	0.00594062	0.263719	NA	-0.00257498	0.745654	NA	-0.00201641	0.657476	NA	-0.00108281	0.789083	NA	-0.00178659	0.801519	NA	-0.0151905	0.806293	NA	-0.00679483	0.519754	NA	-0.0130338	0.755374	NA	0	0	0	0	0	0	0	0	0	0	0	0	0	0	0	0	0	0	0	0	0	0	0	0	0
AC012065.3	-0.00072787	0.621766	NA	0.00860048	0.431221	NA	0.00293372	0.472871	NA	-0.00183672	0.810724	NA	-4.27355e-06	0.316009	NA	-6.79962e-05	0.93181	NA	7.51152e-05	0.751656	NA	-1.68221e-05	0.964752	NA	0	0	0	0	0	0	0	0	0	0	0	0	0	0	0	0	0	0	0	0	0	0	0	0	0
AC012073.1	0.00688528	0.704659	NA	0.0194964	0.451545	NA	-0.0141326	0.41119	NA	0.032877	0.416787	NA	0.000457854	0.46689	NA	-0.00539269	0.817746	NA	-0.00125118	0.716002	NA	-4.00463e-06	0.975812	NA	0	0	0	0	0	0	0	0	0	0	0	0	0	0	0	0	0	0	0	0	0	0	0	0	0
AC012087.2	-0.000879098	0.562291	NA	-0.00409795	0.718134	NA	-0.00472695	0.587473	NA	-0.00112617	0.795781	NA	7.05061e-05	0.409031	NA	-3.22313e-05	0.940475	NA	-1.56531e-06	0.903327	NA	-4.99912e-06	0.950897	NA	0	0	0	0	0	0	0	0	0	0	0	0	0	0	0	0	0	0	0	0	0	0	0	0	0
AC012101.2	0.0445275	0.480717	NA	-0.0102232	0.498458	NA	-0.195819	0.0617708	NA	0.289454	0.273269	NA	-0.000626031	0.748282	NA	-0.00612971	0.737434	NA	0.000539658	0.857056	NA	-0.00170982	0.811084	NA	0	0	0	0	0	0	0	0	0	0	0	0	0	0	0	0	0	0	0	0	0	0	0	0	0
AC012146.1	0.170752	0.302961	NA	-0.118251	0.734144	NA	-0.0357238	0.966738	NA	0.686336	0.0588375	NA	-0.00169508	0.706165	NA	0.178209	0.200245	NA	-0.00408402	0.653036	NA	-0.00273693	0.772547	NA	0	0	0	0	0	0	0	0	0	0	0	0	0	0	0	0	0	0	0	0	0	0	0	0	0
AC012158.1	-0.00222667	0.621793	NA	-0.00163847	0.80039	NA	-0.001039	0.727296	NA	-0.00032224	0.892119	NA	-0.000135445	0.712199	NA	-0.00642939	0.837819	NA	-0.00363602	0.231055	NA	-0.000197911	0.895259	NA	0	0	0	0	0	0	0	0	0	0	0	0	0	0	0	0	0	0	0	0	0	0	0	0	0
AC012170.1	-0.00308716	0.387594	NA	-0.00958507	0.618668	NA	-0.0059688	0.514722	NA	0.0164771	0.422292	NA	7.33435e-05	0.803991	NA	-8.82597e-05	0.908339	NA	5.27002e-05	0.655598	NA	-4.16406e-05	0.924505	NA	0	0	0	0	0	0	0	0	0	0	0	0	0	0	0	0	0	0	0	0	0	0	0	0	0
AC012181.1	0.00361981	0.856745	NA	-0.019414	0.473579	NA	-0.0167717	0.338595	NA	-0.00773734	0.562608	NA	3.3351e-05	0.745571	NA	-0.000105896	0.909703	NA	8.46708e-05	0.673709	NA	-0.000109544	0.917561	NA	0	0	0	0	0	0	0	0	0	0	0	0	0	0	0	0	0	0	0	0	0	0	0	0	0
AC012184.1	-0.00157894	0.534567	NA	-0.00414261	0.724458	NA	-0.00208332	0.653554	NA	-0.00458987	0.745306	NA	-3.52123e-05	0.577199	NA	-9.86123e-05	0.910069	NA	7.09345e-05	0.703007	NA	-2.82022e-05	0.925618	NA	0	0	0	0	0	0	0	0	0	0	0	0	0	0	0	0	0	0	0	0	0	0	0	0	0
AC012184.3	5.52691e-05	0.739353	NA	-0.00155731	0.815452	NA	-0.00198935	0.706545	NA	0.015404	0.142498	NA	0.00014202	0.805412	NA	-0.00528156	0.878229	NA	-0.000186571	0.984793	NA	-6.69932e-05	0.912318	NA	0	0	0	0	0	0	0	0	0	0	0	0	0	0	0	0	0	0	0	0	0	0	0	0	0
AC012213.2	NA	NA	NA	NA	NA	NA	NA	NA	NA	NA	NA	NA	2.61165e-05	0.769552	NA	-0.000121302	0.928869	NA	-0.000160114	0.375082	NA	-2.31979e-05	0.963463	NA	0	0	0	0	0	0	0	0	0	0	0	0	0	0	0	0	0	0	0	0	0	0	0	0	0
AC012213.4	-0.0289732	0.303804	NA	-0.0407063	0.547155	NA	0.00676397	0.718415	NA	-0.00833912	0.727449	NA	0.000639666	0.77983	NA	-0.00494962	0.732332	NA	0.0023324	0.43464	NA	-0.00162021	0.842223	NA	0	0	0	0	0	0	0	0	0	0	0	0	0	0	0	0	0	0	0	0	0	0	0	0	0
AC012291.3	-0.0299007	0.345457	NA	-0.0261565	0.612831	NA	0.0175312	0.615059	NA	-0.0101383	0.746724	NA	6.09442e-05	0.793851	NA	-0.000140048	0.895163	NA	7.82176e-05	0.697486	NA	-3.8283e-05	0.926075	NA	0	0	0	0	0	0	0	0	0	0	0	0	0	0	0	0	0	0	0	0	0	0	0	0	0
AC012306.2	0.00280164	0.816675	NA	-0.134325	0.64712	NA	-0.0171636	0.799103	NA	-0.0221296	0.839835	NA	0.00424303	0.52648	NA	-0.00551423	0.696864	NA	0.00856497	0.166489	NA	-0.00344518	0.759626	NA	0	0	0	0	0	0	0	0	0	0	0	0	0	0	0	0	0	0	0	0	0	0	0	0	0
AC012306.3	0.000452378	0.870362	NA	0.013842	0.648355	NA	0.0086248	0.534429	NA	-0.0106724	0.596112	NA	-0.000571273	0.908745	NA	-0.0203311	0.652042	NA	0.00238245	0.811179	NA	-0.00103555	0.821688	NA	0	0	0	0	0	0	0	0	0	0	0	0	0	0	0	0	0	0	0	0	0	0	0	0	0
AC012313.1	-0.0102298	0.682051	NA	-0.017125	0.690573	NA	-0.0151969	0.650949	NA	-0.0950876	0.319751	NA	0.000891753	0.692331	NA	-0.00398002	0.738978	NA	0.000656304	0.777349	NA	-0.000716224	0.862551	NA	0	0	0	0	0	0	0	0	0	0	0	0	0	0	0	0	0	0	0	0	0	0	0	0	0
AC012313.2	-0.0408261	0.25659	NA	-0.0503234	0.494932	NA	-0.043193	0.356316	NA	-0.0356893	0.578306	NA	-9.21795e-06	0.726882	NA	-6.98636e-05	0.923619	NA	-4.88006e-05	0.325018	NA	-1.0206e-05	0.941312	NA	0	0	0	0	0	0	0	0	0	0	0	0	0	0	0	0	0	0	0	0	0	0	0	0	0
AC012313.3	-0.0009444	0.607425	NA	-0.00289582	0.771381	NA	-0.0015932	0.70581	NA	-0.00182982	0.80999	NA	NA	NA	NA	NA	NA	NA	NA	NA	NA	NA	NA	NA	0	0	0	0	0	0	0	0	0	0	0	0	0	0	0	0	0	0	0	0	0	0	0	0	0
AC012313.4	NA	NA	NA	NA	NA	NA	NA	NA	NA	NA	NA	NA	-0.000340508	0.545072	NA	-0.00285924	0.892112	NA	0.000223867	0.961991	NA	-8.21983e-05	0.915083	NA	0	0	0	0	0	0	0	0	0	0	0	0	0	0	0	0	0	0	0	0	0	0	0	0	0
AC012313.5	-0.0109751	0.358861	NA	-0.0216125	0.53715	NA	-0.000283911	0.729082	NA	-0.00699429	0.64973	NA	-2.63202e-05	0.783233	NA	-0.000122161	0.897339	NA	-7.22338e-05	0.753813	NA	-8.58475e-05	0.919808	NA	0	0	0	0	0	0	0	0	0	0	0	0	0	0	0	0	0	0	0	0	0	0	0	0	0
AC012313.8	0.00134504	0.605273	NA	-0.00387389	0.717704	NA	-0.000356887	0.613246	NA	-0.00112462	0.798391	NA	0.000164731	0.953883	NA	-0.0297213	0.707822	NA	-0.00599264	0.604468	NA	-0.00188245	0.838257	NA	0	0	0	0	0	0	0	0	0	0	0	0	0	0	0	0	0	0	0	0	0	0	0	0	0
AC012313.9	NA	NA	NA	NA	NA	NA	NA	NA	NA	NA	NA	NA	-3.2194e-05	0.180425	NA	-0.000264056	0.891765	NA	-5.49898e-05	0.893909	NA	-2.67459e-05	0.960945	NA	0	0	0	0	0	0	0	0	0	0	0	0	0	0	0	0	0	0	0	0	0	0	0	0	0
AC012358.3	-0.0125375	0.3984	NA	-0.00660397	0.695974	NA	-0.00479581	0.59213	NA	-0.00495018	0.772505	NA	-0.000482418	0.290959	NA	-0.00633143	0.839048	NA	0.00703149	0.354979	NA	-0.000374112	0.869113	NA	0	0	0	0	0	0	0	0	0	0	0	0	0	0	0	0	0	0	0	0	0	0	0	0	0
AC012360.2	0.00513788	0.633647	NA	-0.00503665	0.66921	NA	-0.00349779	0.568337	NA	-0.002433	0.729249	NA	0.000819822	0.5927	NA	-0.000122828	0.896778	NA	8.11754e-05	0.646233	NA	1.33207e-06	0.97955	NA	0	0	0	0	0	0	0	0	0	0	0	0	0	0	0	0	0	0	0	0	0	0	0	0	0
AC012360.3	-0.0954941	0.123565	NA	0.0762439	0.579972	NA	-0.0537057	0.665798	NA	-0.0544283	0.495475	NA	0.00234008	0.573336	NA	-0.00887062	0.718232	NA	0.000257453	0.955655	NA	-0.00618322	0.76869	NA	0	0	0	0	0	0	0	0	0	0	0	0	0	0	0	0	0	0	0	0	0	0	0	0	0
AC012368.1	-0.00181487	0.813963	NA	0.0915416	0.584688	NA	-0.00251232	0.784903	NA	-0.074096	0.476593	NA	-0.000351233	0.636017	NA	-0.00472845	0.814072	NA	-0.00072509	0.848333	NA	-0.000403988	0.877486	NA	0	0	0	0	0	0	0	0	0	0	0	0	0	0	0	0	0	0	0	0	0	0	0	0	0
AC012378.2	0.019275	0.658361	NA	-0.0441369	0.475704	NA	-0.0285718	0.351581	NA	0.0480312	0.525066	NA	3.71541e-05	0.878461	NA	-0.000106216	0.902123	NA	0.00014739	0.447304	NA	-4.47717e-05	0.921786	NA	0	0	0	0	0	0	0	0	0	0	0	0	0	0	0	0	0	0	0	0	0	0	0	0	0
AC012409.3	-0.000481596	0.575895	NA	-0.00230604	0.75217	NA	-0.00172944	0.670778	NA	-0.00123271	0.799369	NA	NA	NA	NA	NA	NA	NA	NA	NA	NA	NA	NA	NA	0	0	0	0	0	0	0	0	0	0	0	0	0	0	0	0	0	0	0	0	0	0	0	0	0
AC012447.1	0.000471257	0.616557	NA	-0.00274977	0.741796	NA	-0.00205965	0.649255	NA	0.010788	0.370991	NA	-0.000310163	0.264542	NA	-0.0013483	0.926111	NA	0.00223576	0.681106	NA	-0.00106116	0.862494	NA	0	0	0	0	0	0	0	0	0	0	0	0	0	0	0	0	0	0	0	0	0	0	0	0	0
AC012459.1	-0.000146883	0.6554	NA	0.00681879	0.393	NA	-0.00251462	0.675424	NA	-0.0006457	0.834643	NA	NA	NA	NA	NA	NA	NA	NA	NA	NA	NA	NA	NA	0	0	0	0	0	0	0	0	0	0	0	0	0	0	0	0	0	0	0	0	0	0	0	0	0
AC012467.2	-0.0527629	0.505646	NA	-0.217087	0.351783	NA	-0.412462	0.00606729	NA	0.146078	0.433172	NA	-0.00398989	0.595265	NA	-0.0120587	0.673155	NA	-0.000407903	0.969516	NA	-0.00612965	0.747557	NA	0	0	0	0	0	0	0	0	0	0	0	0	0	0	0	0	0	0	0	0	0	0	0	0	0
AC012485.1	0.00326356	0.406278	NA	-0.00178847	0.791973	NA	-0.00223591	0.684885	NA	-6.59115e-05	0.857367	NA	NA	NA	NA	NA	NA	NA	NA	NA	NA	NA	NA	NA	0	0	0	0	0	0	0	0	0	0	0	0	0	0	0	0	0	0	0	0	0	0	0	0	0
AC012508.1	-0.0064533	0.376372	NA	-0.0131949	0.619384	NA	-0.00814483	0.509069	NA	-0.0128587	0.61547	NA	1.18921e-05	0.99426	NA	-0.00018845	0.900845	NA	-0.000162866	0.29016	NA	-1.56907e-05	0.94641	NA	0	0	0	0	0	0	0	0	0	0	0	0	0	0	0	0	0	0	0	0	0	0	0	0	0
AC012508.2	NA	NA	NA	NA	NA	NA	NA	NA	NA	NA	NA	NA	5.15615e-05	0.866563	NA	-0.000249975	0.909944	NA	-0.000235922	0.34456	NA	2.27416e-06	0.996517	NA	0	0	0	0	0	0	0	0	0	0	0	0	0	0	0	0	0	0	0	0	0	0	0	0	0
AC012510.1	0.109154	0.292773	NA	-0.136706	0.277908	NA	0.0110508	0.672701	NA	-0.0827835	0.41254	NA	-0.00790168	0.375527	NA	-0.0492697	0.579802	NA	0.0102735	0.50013	NA	-0.0193927	0.688895	NA	0	0	0	0	0	0	0	0	0	0	0	0	0	0	0	0	0	0	0	0	0	0	0	0	0
AC012511.1	NA	NA	NA	NA	NA	NA	NA	NA	NA	NA	NA	NA	1.56369e-05	0.521194	NA	NA	NA	NA	NA	NA	NA	NA	NA	NA	0	0	0	0	0	0	0	0	0	0	0	0	0	0	0	0	0	0	0	0	0	0	0	0	0
AC012513.3	0.0505312	0.492899	NA	-0.164299	0.447448	NA	-0.201728	0.162818	NA	0.414138	0.12616	NA	0.00206917	0.565017	NA	-0.00748671	0.729048	NA	-0.00265832	0.409084	NA	-0.00316597	0.809939	NA	0	0	0	0	0	0	0	0	0	0	0	0	0	0	0	0	0	0	0	0	0	0	0	0	0
AC012519.1	0.00176495	0.41678	NA	NA	NA	NA	0.000539567	0.329886	NA	NA	NA	NA	NA	NA	NA	NA	NA	NA	NA	NA	NA	NA	NA	NA	0	0	0	0	0	0	0	0	0	0	0	0	0	0	0	0	0	0	0	0	0	0	0	0	0
AC012531.1	-0.00107788	0.653336	NA	-0.00132597	0.813174	NA	-0.00412469	0.680455	NA	0.000203902	0.876107	NA	NA	NA	NA	NA	NA	NA	NA	NA	NA	NA	NA	NA	0	0	0	0	0	0	0	0	0	0	0	0	0	0	0	0	0	0	0	0	0	0	0	0	0
AC012531.7	0.0100848	0.510544	NA	-0.00509512	0.745825	NA	-0.00521932	0.638569	NA	-0.00258759	0.804869	NA	5.12044e-05	0.292952	NA	-2.1028e-05	0.951977	NA	6.81315e-07	0.75636	NA	-1.5393e-05	0.948862	NA	0	0	0	0	0	0	0	0	0	0	0	0	0	0	0	0	0	0	0	0	0	0	0	0	0
AC012555.1	0.000663314	0.687263	NA	-0.00132225	0.847637	NA	-0.0056972	0.600303	NA	0.000473308	0.902322	NA	-3.50622e-06	0.291889	NA	-5.37802e-05	0.931857	NA	-3.14049e-05	0.398022	NA	-1.04719e-05	0.95284	NA	0	0	0	0	0	0	0	0	0	0	0	0	0	0	0	0	0	0	0	0	0	0	0	0	0
AC012557.1	0.000473497	0.497836	NA	-0.00572699	0.636715	NA	-0.00500234	0.523676	NA	-0.000507248	0.703711	NA	-8.89161e-05	0.908771	NA	-0.00277458	0.801435	NA	-0.000614705	0.756867	NA	-0.00204867	0.833706	NA	0	0	0	0	0	0	0	0	0	0	0	0	0	0	0	0	0	0	0	0	0	0	0	0	0
AC012574.2	NA	NA	NA	NA	NA	NA	NA	NA	NA	NA	NA	NA	0.00165219	0.760375	NA	-0.0100642	0.796996	NA	-0.00458136	0.176735	NA	-0.00460507	1	NA	0	0	0	0	0	0	0	0	0	0	0	0	0	0	0	0	0	0	0	0	0	0	0	0	0
AC012615.1	0.13367	0.423995	NA	-0.168279	0.599829	NA	-0.115267	0.548806	NA	-0.0867496	0.837789	NA	0.000802198	0.602271	NA	-0.00772301	0.695838	NA	-0.0047449	0.233903	NA	-0.000765871	0.834609	NA	0	0	0	0	0	0	0	0	0	0	0	0	0	0	0	0	0	0	0	0	0	0	0	0	0
AC012615.2	-0.00217224	0.484284	NA	-0.00495562	0.703504	NA	-0.00237107	0.638043	NA	-0.00430834	0.746694	NA	NA	NA	NA	NA	NA	NA	NA	NA	NA	NA	NA	NA	0	0	0	0	0	0	0	0	0	0	0	0	0	0	0	0	0	0	0	0	0	0	0	0	0
AC012618.1	-0.0706699	0.477657	NA	-0.119846	0.635389	NA	0.0491265	0.470203	NA	-0.00356463	0.752017	NA	0.000313645	0.847295	NA	-0.00100076	0.806065	NA	0.000824544	0.512436	NA	-0.000523925	0.850103	NA	0	0	0	0	0	0	0	0	0	0	0	0	0	0	0	0	0	0	0	0	0	0	0	0	0
AC012618.2	-0.00137735	0.557149	NA	-0.00373573	0.743034	NA	-0.00174777	0.686871	NA	-0.00284672	0.786831	NA	NA	NA	NA	NA	NA	NA	NA	NA	NA	NA	NA	NA	0	0	0	0	0	0	0	0	0	0	0	0	0	0	0	0	0	0	0	0	0	0	0	0	0
AC012618.3	NA	NA	NA	NA	NA	NA	NA	NA	NA	NA	NA	NA	1.40481e-05	0.876556	NA	NA	NA	NA	NA	NA	NA	NA	NA	NA	0	0	0	0	0	0	0	0	0	0	0	0	0	0	0	0	0	0	0	0	0	0	0	0	0
AC012629.2	-0.0318885	0.355984	NA	-0.0392836	0.57846	NA	-0.0338546	0.443576	NA	-0.0333484	0.629409	NA	2.3775e-05	0.827848	NA	-4.25768e-05	0.931398	NA	6.84244e-05	0.372852	NA	-1.47386e-05	0.94114	NA	0	0	0	0	0	0	0	0	0	0	0	0	0	0	0	0	0	0	0	0	0	0	0	0	0
AC012640.2	0.0145092	0.604763	NA	-0.00771106	0.704156	NA	-0.0100579	0.554269	NA	-0.00112307	0.819945	NA	6.05993e-05	0.987297	NA	-0.00993869	0.83231	NA	0.00732013	0.549178	NA	-0.000386897	0.897261	NA	0	0	0	0	0	0	0	0	0	0	0	0	0	0	0	0	0	0	0	0	0	0	0	0	0
AC012640.4	0.000363382	0.532701	NA	-0.00312624	0.700488	NA	0.000964605	0.589801	NA	-0.00112923	0.742899	NA	-0.000275466	0.749889	NA	-0.001427	0.925697	NA	0.00587147	0.562897	NA	2.47083e-06	0.99375	NA	0	0	0	0	0	0	0	0	0	0	0	0	0	0	0	0	0	0	0	0	0	0	0	0	0
AC012645.1	-0.0334121	0.463888	NA	-0.0738081	0.341901	NA	-0.0465318	0.23723	NA	-0.0671705	0.407938	NA	-0.000323316	0.765844	NA	-0.0109481	0.716028	NA	-0.00792361	0.116288	NA	-0.00794511	0.757355	NA	0	0	0	0	0	0	0	0	0	0	0	0	0	0	0	0	0	0	0	0	0	0	0	0	0
AC012653.2	0.00585978	0.575014	NA	-0.00377988	0.669526	NA	-0.00323216	0.569534	NA	-0.000330929	0.721597	NA	-9.65422e-06	0.305747	NA	-4.57903e-05	0.93452	NA	-2.4944e-06	0.849798	NA	2.49708e-06	0.996247	NA	0	0	0	0	0	0	0	0	0	0	0	0	0	0	0	0	0	0	0	0	0	0	0	0	0
AC012676.1	-0.0012876	0.534452	NA	-0.00370878	0.726065	NA	-0.0020741	0.650789	NA	-0.00235416	0.777302	NA	-4.22447e-05	0.365372	NA	-0.000736525	0.858311	NA	-0.000555896	0.610311	NA	-0.000393086	0.894881	NA	0	0	0	0	0	0	0	0	0	0	0	0	0	0	0	0	0	0	0	0	0	0	0	0	0
AC012676.3	NA	NA	NA	NA	NA	NA	NA	NA	NA	NA	NA	NA	4.47323e-06	0.791714	NA	-0.000109209	0.91967	NA	1.10948e-05	0.95051	NA	7.0487e-06	0.98527	NA	0	0	0	0	0	0	0	0	0	0	0	0	0	0	0	0	0	0	0	0	0	0	0	0	0
AC012676.4	0.000259175	0.600778	NA	-0.00217362	0.765579	NA	-0.00169892	0.682652	NA	-0.000885301	0.801305	NA	-1.39031e-05	0.58271	NA	-0.000150469	0.902549	NA	-0.000132479	0.241944	NA	-8.25825e-05	0.91403	NA	0	0	0	0	0	0	0	0	0	0	0	0	0	0	0	0	0	0	0	0	0	0	0	0	0
AC012676.5	-0.00190469	0.406102	NA	-0.00570225	0.643229	NA	-0.00439974	0.528788	NA	-0.00321316	0.71217	NA	-0.00217177	0.529968	NA	-0.00785724	0.861082	NA	0.000223721	0.98122	NA	-0.00197513	0.895784	NA	0	0	0	0	0	0	0	0	0	0	0	0	0	0	0	0	0	0	0	0	0	0	0	0	0
AC013244.1	NA	NA	NA	NA	NA	NA	NA	NA	NA	NA	NA	NA	-1.32401e-05	0.347103	NA	-7.1267e-05	0.928688	NA	-4.03783e-05	0.433125	NA	-2.30944e-05	0.959861	NA	0	0	0	0	0	0	0	0	0	0	0	0	0	0	0	0	0	0	0	0	0	0	0	0	0
AC013262.1	0.00886285	0.518027	NA	-0.0137549	0.555527	NA	-0.00399759	0.836581	NA	-0.00557036	0.666868	NA	3.1719e-06	0.934075	NA	-3.94594e-05	0.933649	NA	3.79715e-05	0.501345	NA	-1.92077e-05	0.934408	NA	0	0	0	0	0	0	0	0	0	0	0	0	0	0	0	0	0	0	0	0	0	0	0	0	0
AC013268.5	0.000675604	0.983295	NA	0.0316005	0.282232	NA	-0.01287	0.36256	NA	0.0858709	0.212153	NA	0.00014433	0.873169	NA	-0.000682466	0.855018	NA	0.000120868	0.851382	NA	-0.000477833	0.860935	NA	0	0	0	0	0	0	0	0	0	0	0	0	0	0	0	0	0	0	0	0	0	0	0	0	0
AC013356.1	0.00251667	0.649527	NA	-0.00284461	0.708872	NA	0.000128053	0.594861	NA	-0.000745995	0.758615	NA	-4.43628e-06	0.236796	NA	-0.000326384	0.895576	NA	0.000346542	0.579533	NA	-0.000494729	0.877265	NA	0	0	0	0	0	0	0	0	0	0	0	0	0	0	0	0	0	0	0	0	0	0	0	0	0
AC013394.1	NA	NA	NA	NA	NA	NA	NA	NA	NA	NA	NA	NA	-1.45602e-05	0.795685	NA	-2.86328e-05	0.943089	NA	-2.29312e-05	0.360833	NA	8.2155e-06	0.956904	NA	0	0	0	0	0	0	0	0	0	0	0	0	0	0	0	0	0	0	0	0	0	0	0	0	0
AC013403.2	0.00635385	0.838271	NA	-0.0115938	0.552476	NA	0.0118177	0.628565	NA	-0.0170253	0.547288	NA	0.000136808	0.535697	NA	-0.000457712	0.876509	NA	0.000319337	0.627232	NA	-4.28451e-05	0.929836	NA	0	0	0	0	0	0	0	0	0	0	0	0	0	0	0	0	0	0	0	0	0	0	0	0	0
AC013470.3	-0.0362421	0.332207	NA	-0.0231234	0.787044	NA	-0.0330818	0.644084	NA	-0.0658406	0.356731	NA	0.00178701	0.731799	NA	-0.00728794	0.706819	NA	-0.00444105	0.246052	NA	-0.00430891	0.790553	NA	0	0	0	0	0	0	0	0	0	0	0	0	0	0	0	0	0	0	0	0	0	0	0	0	0
AC013472.2	-0.000212851	0.657383	NA	-0.00160487	0.79191	NA	-0.00128975	0.722373	NA	-0.000389061	0.873858	NA	NA	NA	NA	NA	NA	NA	NA	NA	NA	NA	NA	NA	0	0	0	0	0	0	0	0	0	0	0	0	0	0	0	0	0	0	0	0	0	0	0	0	0
AC013474.1	-0.0012776	0.550009	NA	-0.00334074	0.732737	NA	-0.00338484	0.629984	NA	-0.000668211	0.814076	NA	8.18931e-05	0.478513	NA	-2.63797e-05	0.945606	NA	1.74369e-05	0.533125	NA	-8.64647e-06	0.953344	NA	0	0	0	0	0	0	0	0	0	0	0	0	0	0	0	0	0	0	0	0	0	0	0	0	0
AC013553.1	NA	NA	NA	NA	NA	NA	NA	NA	NA	NA	NA	NA	-4.3273e-06	0.317426	NA	-2.10362e-05	0.951953	NA	-1.45348e-05	0.439948	NA	-1.78192e-05	0.965005	NA	0	0	0	0	0	0	0	0	0	0	0	0	0	0	0	0	0	0	0	0	0	0	0	0	0
AC013643.3	-0.000796182	0.585352	NA	-0.00319333	0.753135	NA	-0.00156704	0.698163	NA	-0.00221078	0.798055	NA	0.0011586	0.441551	NA	-3.18747e-05	0.940029	NA	-2.03751e-06	0.941577	NA	1.87244e-06	0.955348	NA	0	0	0	0	0	0	0	0	0	0	0	0	0	0	0	0	0	0	0	0	0	0	0	0	0
AC013644.1	NA	NA	NA	NA	NA	NA	NA	NA	NA	NA	NA	NA	-1.15191e-05	0.363595	NA	-6.57546e-05	0.929185	NA	-3.77733e-05	0.439764	NA	-1.97585e-05	0.963409	NA	0	0	0	0	0	0	0	0	0	0	0	0	0	0	0	0	0	0	0	0	0	0	0	0	0
AC013652.1	-0.0935198	0.460377	NA	-0.276025	0.147056	NA	0.111367	0.470756	NA	0.223393	0.419594	NA	-0.00503992	0.675591	NA	-0.0577021	0.517652	NA	-0.00710262	0.692215	NA	-0.0299298	0.633047	NA	0	0	0	0	0	0	0	0	0	0	0	0	0	0	0	0	0	0	0	0	0	0	0	0	0
AC013701.2	NA	NA	NA	NA	NA	NA	NA	NA	NA	NA	NA	NA	-1.88681e-05	0.772063	NA	-6.37146e-05	0.924638	NA	3.3686e-05	0.609449	NA	-2.8363e-05	0.947375	NA	0	0	0	0	0	0	0	0	0	0	0	0	0	0	0	0	0	0	0	0	0	0	0	0	0
AC013731.1	0.00527198	0.555798	NA	-0.00280728	0.718714	NA	-0.00201907	0.626793	NA	-0.000466356	0.770448	NA	NA	NA	NA	NA	NA	NA	NA	NA	NA	NA	NA	NA	0	0	0	0	0	0	0	0	0	0	0	0	0	0	0	0	0	0	0	0	0	0	0	0	0
AC015674.1	-0.00218616	0.498643	NA	-0.00506491	0.698961	NA	-0.00501382	0.574734	NA	-0.0014905	0.790235	NA	7.39497e-06	0.857879	NA	-3.12743e-05	0.940569	NA	-6.4988e-06	0.946675	NA	-1.72916e-05	0.968147	NA	0	0	0	0	0	0	0	0	0	0	0	0	0	0	0	0	0	0	0	0	0	0	0	0	0
AC015689.1	0.000324011	0.648436	NA	-0.00338081	0.745951	NA	0.00713789	0.395542	NA	-0.00143601	0.793785	NA	5.02741e-05	0.753927	NA	-0.000133575	0.901493	NA	-7.41346e-05	0.726825	NA	-2.77455e-05	0.932545	NA	0	0	0	0	0	0	0	0	0	0	0	0	0	0	0	0	0	0	0	0	0	0	0	0	0
AC015712.1	0.00674219	0.55447	NA	-0.00632322	0.722717	NA	0.0135799	0.601211	NA	-0.00294479	0.817347	NA	3.91423e-06	0.915029	NA	-9.7232e-05	0.905129	NA	-4.32873e-05	0.858211	NA	-8.46763e-05	0.930905	NA	0	0	0	0	0	0	0	0	0	0	0	0	0	0	0	0	0	0	0	0	0	0	0	0	0
AC015712.2	0.105132	0.466965	NA	-0.23933	0.405464	NA	0.129659	0.439456	NA	-0.361302	0.101739	NA	0.0170919	0.227791	NA	-0.094758	0.505411	NA	0.0218857	0.393672	NA	-0.0280183	0.673769	NA	0	0	0	0	0	0	0	0	0	0	0	0	0	0	0	0	0	0	0	0	0	0	0	0	0
AC015712.6	-0.00484679	0.474924	NA	-0.00607381	0.718721	NA	0.00730307	0.523652	NA	-0.00674243	0.723849	NA	NA	NA	NA	NA	NA	NA	NA	NA	NA	NA	NA	NA	0	0	0	0	0	0	0	0	0	0	0	0	0	0	0	0	0	0	0	0	0	0	0	0	0
AC015712.7	-0.000553224	0.552881	NA	-0.0030416	0.721071	NA	-0.00247063	0.632001	NA	-0.00111291	0.77126	NA	-0.000201129	0.159368	NA	-0.000234466	0.896323	NA	0.000229174	0.452496	NA	-0.000154291	0.910565	NA	0	0	0	0	0	0	0	0	0	0	0	0	0	0	0	0	0	0	0	0	0	0	0	0	0
AC015720.1	NA	NA	NA	NA	NA	NA	NA	NA	NA	NA	NA	NA	-4.46728e-06	0.315799	NA	-2.13092e-05	0.951625	NA	-1.46608e-05	0.440262	NA	-2.58472e-06	0.959344	NA	0	0	0	0	0	0	0	0	0	0	0	0	0	0	0	0	0	0	0	0	0	0	0	0	0
AC015726.1	-0.0613909	0.667674	NA	0.199313	0.317933	NA	-0.0952816	0.21499	NA	0.0850244	0.612992	NA	0.000142573	0.983223	NA	-0.0192789	0.707511	NA	0.00163629	0.897509	NA	-0.00227097	0.795383	NA	0	0	0	0	0	0	0	0	0	0	0	0	0	0	0	0	0	0	0	0	0	0	0	0	0
AC015726.2	-0.000601314	0.603607	NA	-0.00258856	0.748361	NA	-0.00256346	0.647539	NA	-0.000837288	0.812183	NA	-1.56729e-05	0.197451	NA	-3.67281e-05	0.935747	NA	1.25818e-05	0.682177	NA	-1.20304e-05	0.94892	NA	0	0	0	0	0	0	0	0	0	0	0	0	0	0	0	0	0	0	0	0	0	0	0	0	0
AC015727.1	NA	NA	NA	NA	NA	NA	NA	NA	NA	NA	NA	NA	-8.50668e-06	0.379632	NA	-7.17704e-05	0.941732	NA	-9.11004e-05	0.471885	NA	-1.5602e-05	0.96917	NA	0	0	0	0	0	0	0	0	0	0	0	0	0	0	0	0	0	0	0	0	0	0	0	0	0
AC015799.1	-0.00473952	0.426972	NA	-0.00528682	0.693182	NA	-0.00135845	0.641547	NA	-0.0051244	0.730831	NA	-3.38276e-05	0.192244	NA	-0.000206383	0.90248	NA	-0.000147661	0.322479	NA	-2.11375e-05	0.946269	NA	0	0	0	0	0	0	0	0	0	0	0	0	0	0	0	0	0	0	0	0	0	0	0	0	0
AC015802.4	NA	NA	NA	NA	NA	NA	NA	NA	NA	NA	NA	NA	0.000267215	0.307469	NA	-5.57713e-05	0.923188	NA	-3.07575e-05	0.787145	NA	2.22483e-06	0.995292	NA	0	0	0	0	0	0	0	0	0	0	0	0	0	0	0	0	0	0	0	0	0	0	0	0	0
AC015802.5	0.00530297	0.354575	NA	-0.00185628	0.774092	NA	-0.00141031	0.700234	NA	-0.000801373	0.813266	NA	NA	NA	NA	NA	NA	NA	NA	NA	NA	NA	NA	NA	0	0	0	0	0	0	0	0	0	0	0	0	0	0	0	0	0	0	0	0	0	0	0	0	0
AC015802.6	0.0262359	0.656667	NA	-0.134686	0.254175	NA	0.00154101	0.674492	NA	-0.0833518	0.39499	NA	-3.91284e-05	0.625421	NA	-0.000461131	0.868587	NA	-2.22195e-06	0.988032	NA	-4.1412e-05	0.92915	NA	0	0	0	0	0	0	0	0	0	0	0	0	0	0	0	0	0	0	0	0	0	0	0	0	0
AC015813.1	0.00474933	0.78261	NA	-0.0151322	0.600743	NA	-0.0173379	0.428779	NA	0.0437042	0.365491	NA	-0.000167153	0.712727	NA	-0.000417893	0.865467	NA	7.74153e-05	0.867455	NA	-5.8479e-05	0.946013	NA	0	0	0	0	0	0	0	0	0	0	0	0	0	0	0	0	0	0	0	0	0	0	0	0	0
AC015813.4	0.00014525	0.632231	NA	-0.00166178	0.769437	NA	-0.00150921	0.700784	NA	-0.000251962	0.810199	NA	-1.03027e-05	0.235321	NA	-2.89107e-05	0.942905	NA	-2.31174e-05	0.36173	NA	-1.80783e-05	0.966	NA	0	0	0	0	0	0	0	0	0	0	0	0	0	0	0	0	0	0	0	0	0	0	0	0	0
AC015813.5	-0.00112627	0.569805	NA	-0.00457101	0.719653	NA	-0.00681764	0.558294	NA	0.000191579	0.826875	NA	-0.000101955	0.3508	NA	-7.14218e-05	0.915914	NA	2.94148e-05	0.713025	NA	-8.60931e-06	0.942228	NA	0	0	0	0	0	0	0	0	0	0	0	0	0	0	0	0	0	0	0	0	0	0	0	0	0
AC015813.6	-0.129127	0.429645	NA	-0.119445	0.702519	0.759016	-0.0822498	0.68376	NA	-0.392385	0.0938002	NA	-0.00397126	0.404454	NA	-0.015365	0.625114	NA	-0.0133862	0.0215573	NA	-0.00713053	0.728527	NA	0	0	0	0	0	0	0	0	0	0	0	0	0	0	0	0	0	0	0	0	0	0	0	0	0
AC015818.2	NA	NA	NA	NA	NA	NA	NA	NA	NA	NA	NA	NA	-0.000122371	0.211163	NA	-0.0019694	0.914732	NA	-0.00213575	0.38536	NA	2.461e-06	0.99301	NA	0	0	0	0	0	0	0	0	0	0	0	0	0	0	0	0	0	0	0	0	0	0	0	0	0
AC015819.1	-0.00146709	0.545364	NA	-0.00124354	0.851784	NA	-0.000730075	0.793494	NA	-0.00118461	0.889347	NA	NA	NA	NA	NA	NA	NA	NA	NA	NA	NA	NA	NA	0	0	0	0	0	0	0	0	0	0	0	0	0	0	0	0	0	0	0	0	0	0	0	0	0
AC015849.1	NA	NA	NA	NA	NA	NA	NA	NA	NA	NA	NA	NA	-1.25417e-05	0.322818	NA	-0.000179425	0.927517	NA	0.000162488	0.765223	NA	-1.78876e-05	0.964998	NA	0	0	0	0	0	0	0	0	0	0	0	0	0	0	0	0	0	0	0	0	0	0	0	0	0
AC015849.4	-0.00070377	0.598936	NA	-0.00288116	0.751155	NA	-0.00301942	0.636626	NA	-0.000683995	0.820891	NA	-1.22556e-05	0.997668	NA	-4.92055e-05	0.927085	NA	-4.9646e-05	0.24452	NA	-3.71651e-05	0.931906	NA	0	0	0	0	0	0	0	0	0	0	0	0	0	0	0	0	0	0	0	0	0	0	0	0	0
AC015849.6	0.00848824	0.444189	NA	-0.0061107	0.662943	NA	0.00194053	0.536837	NA	-0.00365104	0.728765	NA	0.00014399	0.372537	NA	-3.13148e-05	0.941108	NA	-2.49456e-05	0.361069	NA	-9.23584e-06	0.954228	NA	0	0	0	0	0	0	0	0	0	0	0	0	0	0	0	0	0	0	0	0	0	0	0	0	0
AC015871.3	-0.0329346	0.791392	NA	-0.170281	0.271602	NA	-0.0604564	0.697598	NA	-0.165831	0.304967	NA	-0.000637805	0.78396	NA	0.0349159	0.463501	NA	0.00515435	0.43016	NA	-0.00263299	0.783608	NA	0	0	0	0	0	0	0	0	0	0	0	0	0	0	0	0	0	0	0	0	0	0	0	0	0
AC015871.4	-0.00044584	0.708504	NA	-0.000574638	0.848298	NA	-0.000637074	0.779411	NA	2.93728e-05	0.915018	NA	NA	NA	NA	NA	NA	NA	NA	NA	NA	NA	NA	NA	0	0	0	0	0	0	0	0	0	0	0	0	0	0	0	0	0	0	0	0	0	0	0	0	0
AC015871.6	0.000187178	0.588567	NA	-0.00235132	0.748684	NA	-0.00184442	0.667791	NA	-0.00103892	0.784436	NA	5.13898e-05	0.71411	NA	-0.000982048	0.873225	NA	-0.000257984	0.814047	NA	-7.84223e-05	0.919571	NA	0	0	0	0	0	0	0	0	0	0	0	0	0	0	0	0	0	0	0	0	0	0	0	0	0
AC015909.1	-0.00452301	0.847967	NA	0.0371266	0.436702	NA	-0.00870398	0.531553	NA	-0.0221467	0.61089	NA	2.52598e-05	0.885154	NA	-0.000272011	0.883067	NA	-6.32183e-05	0.827585	NA	-0.000188679	0.908129	NA	0	0	0	0	0	0	0	0	0	0	0	0	0	0	0	0	0	0	0	0	0	0	0	0	0
AC015909.2	-0.000406913	0.672017	NA	-0.00175051	0.803905	NA	-0.0018287	0.719045	NA	-0.000137623	0.866795	NA	0.000322529	0.595938	NA	-0.00154285	0.925042	NA	0.000311088	0.950593	NA	7.79992e-07	0.957269	NA	0	0	0	0	0	0	0	0	0	0	0	0	0	0	0	0	0	0	0	0	0	0	0	0	0
AC015909.5	-0.00127912	0.70814	NA	-0.00117721	0.841985	NA	0.021126	0.438208	NA	-0.000253955	0.906848	NA	6.5539e-05	0.506032	NA	-7.10595e-05	0.922845	NA	-7.00424e-05	0.297011	NA	3.13194e-06	0.994126	NA	0	0	0	0	0	0	0	0	0	0	0	0	0	0	0	0	0	0	0	0	0	0	0	0	0
AC015911.1	-0.000499973	0.590874	NA	-0.0039062	0.714138	NA	-0.00301322	0.618997	NA	0.00860108	0.336367	NA	NA	NA	NA	NA	NA	NA	NA	NA	NA	NA	NA	NA	0	0	0	0	0	0	0	0	0	0	0	0	0	0	0	0	0	0	0	0	0	0	0	0	0
AC015911.4	-0.0107807	0.208724	NA	0.00176368	0.669111	NA	0.00632132	0.358488	NA	-0.0143929	0.559097	NA	8.92312e-05	0.878841	NA	-0.000326057	0.879278	NA	6.74195e-05	0.85558	NA	-0.000439654	0.869712	NA	0	0	0	0	0	0	0	0	0	0	0	0	0	0	0	0	0	0	0	0	0	0	0	0	0
AC015912.3	-0.0193699	0.255566	NA	0.0269302	0.421863	NA	-0.0104904	0.46245	NA	-0.0124936	0.655769	NA	1.34694e-05	0.961141	NA	-8.6792e-05	0.91639	NA	-1.21355e-05	0.963893	NA	-3.31819e-05	0.951981	NA	0	0	0	0	0	0	0	0	0	0	0	0	0	0	0	0	0	0	0	0	0	0	0	0	0
AC015917.2	-5.45894e-05	0.646146	NA	-0.00218793	0.776396	NA	-0.00221307	0.680376	NA	-0.000753321	0.828858	NA	-3.6525e-05	0.62875	NA	-8.05648e-05	0.917811	NA	4.19356e-05	0.651723	NA	-2.41303e-05	0.931425	NA	0	0	0	0	0	0	0	0	0	0	0	0	0	0	0	0	0	0	0	0	0	0	0	0	0
AC015922.3	0.186358	0.36019	NA	0.538579	0.142911	0.383499	0.170624	0.461893	NA	-0.421014	0.106867	0.386789	0.0144961	0.64381	0.856209	0.171565	0.619857	NA	0.00594696	0.860903	0.899623	0.383944	0.34355	NA	0	0	0	0	0	0	0	0	0	0	0	0	0	0	0	0	0	0	0	0	0	0	0	0	0
AC015961.2	NA	NA	NA	NA	NA	NA	NA	NA	NA	NA	NA	NA	5.33622e-05	0.584581	NA	-0.000597073	0.912013	NA	-0.000377717	0.463348	NA	-0.000292924	0.890276	NA	0	0	0	0	0	0	0	0	0	0	0	0	0	0	0	0	0	0	0	0	0	0	0	0	0
AC015982.2	-0.0044445	0.873437	NA	-0.0275099	0.469068	NA	0.01513	0.405745	NA	-0.0215063	0.540277	NA	0.000358439	0.503736	NA	-0.00203787	0.792306	NA	0.00126818	0.587946	NA	-0.000499293	0.85539	NA	0	0	0	0	0	0	0	0	0	0	0	0	0	0	0	0	0	0	0	0	0	0	0	0	0
AC015983.1	0.0034504	0.230117	NA	0.00513538	0.3292	NA	-0.00219518	0.669981	NA	-0.00244696	0.780847	NA	8.80291e-06	0.983898	NA	-5.50937e-05	0.923487	NA	-3.70212e-07	0.876413	NA	-5.59056e-05	0.916982	NA	0	0	0	0	0	0	0	0	0	0	0	0	0	0	0	0	0	0	0	0	0	0	0	0	0
AC016027.1	-0.00897352	0.314409	NA	-0.0139265	0.581341	NA	-0.00709539	0.498409	NA	0.0647743	0.347939	NA	0.000223214	0.414789	NA	-0.00356638	0.88256	NA	0.00165822	0.792413	NA	-9.76563e-05	0.913793	NA	0	0	0	0	0	0	0	0	0	0	0	0	0	0	0	0	0	0	0	0	0	0	0	0	0
AC016027.2	NA	NA	NA	0.00204539	0.369252	NA	NA	NA	NA	NA	NA	NA	NA	NA	NA	NA	NA	NA	NA	NA	NA	NA	NA	NA	0	0	0	0	0	0	0	0	0	0	0	0	0	0	0	0	0	0	0	0	0	0	0	0	0
AC016065.1	-0.155406	0.195891	NA	-0.165013	0.536707	NA	0.456748	0.0372943	NA	-0.272047	0.153196	NA	-0.00143742	0.461925	NA	0.043047	0.447945	NA	-0.0026057	0.442401	NA	-0.001553	0.803989	NA	0	0	0	0	0	0	0	0	0	0	0	0	0	0	0	0	0	0	0	0	0	0	0	0	0
AC016180.2	0.000889556	0.677418	NA	-0.00478153	0.682169	NA	-0.000463626	0.637758	NA	-0.00269573	0.732306	NA	NA	NA	NA	NA	NA	NA	NA	NA	NA	NA	NA	NA	0	0	0	0	0	0	0	0	0	0	0	0	0	0	0	0	0	0	0	0	0	0	0	0	0
AC016252.1	-0.0490145	0.264378	NA	-0.0648305	0.441721	NA	-0.0573626	0.307282	NA	-0.0640038	0.461148	NA	4.61599e-05	0.668314	NA	-4.64601e-05	0.928848	NA	7.55019e-06	0.774678	NA	2.57573e-06	0.998741	NA	0	0	0	0	0	0	0	0	0	0	0	0	0	0	0	0	0	0	0	0	0	0	0	0	0
AC016355.1	-0.0054955	0.327893	NA	0.0976251	0.194852	NA	-0.0173186	0.361502	NA	-0.0114454	0.571189	NA	0.000119508	0.789821	NA	-0.000742856	0.845214	NA	-5.26528e-05	0.946117	NA	-0.000109743	0.905737	NA	0	0	0	0	0	0	0	0	0	0	0	0	0	0	0	0	0	0	0	0	0	0	0	0	0
AC016394.1	-0.00119138	0.510904	NA	0.00456332	0.441148	NA	-0.00978999	0.498292	NA	-0.00529056	0.702907	NA	5.00798e-05	0.685351	NA	-0.000495971	0.875434	NA	0.000106069	0.849013	NA	-4.00897e-05	0.953146	NA	0	0	0	0	0	0	0	0	0	0	0	0	0	0	0	0	0	0	0	0	0	0	0	0	0
AC016394.2	-0.0399871	0.218538	NA	-0.025385	0.549112	NA	-0.0169865	0.439658	NA	-0.0202927	0.623731	NA	-1.04439e-05	0.205782	NA	-3.66745e-05	0.935685	NA	-1.13316e-05	0.976112	NA	-3.06374e-05	0.955024	NA	0	0	0	0	0	0	0	0	0	0	0	0	0	0	0	0	0	0	0	0	0	0	0	0	0
AC016396.2	0.132427	0.135787	NA	-0.0230284	0.53183	NA	-0.0151089	0.407825	NA	-0.017746	0.583536	NA	-0.000468803	0.036962	NA	-0.00784227	0.804026	NA	0.00637569	0.606045	NA	-0.00060696	0.859537	NA	0	0	0	0	0	0	0	0	0	0	0	0	0	0	0	0	0	0	0	0	0	0	0	0	0
AC016397.2	7.01563e-05	0.629462	NA	-0.00258385	0.739805	NA	9.30872e-05	0.64532	NA	0.000265345	0.811511	NA	0.00341426	0.508386	NA	-0.00121541	0.877043	NA	-0.000856772	0.261971	NA	-2.01746e-05	0.937577	NA	0	0	0	0	0	0	0	0	0	0	0	0	0	0	0	0	0	0	0	0	0	0	0	0	0
AC016405.1	NA	NA	NA	NA	NA	NA	NA	NA	NA	NA	NA	NA	-0.000234259	0.384355	NA	-0.000461052	0.958251	NA	-0.000706813	0.615796	NA	1.53992e-05	0.944195	NA	0	0	0	0	0	0	0	0	0	0	0	0	0	0	0	0	0	0	0	0	0	0	0	0	0
AC016405.3	0.00038024	0.581483	NA	0.0203067	0.214365	NA	0.00200846	0.487878	NA	-0.000247632	0.766807	NA	0.000149255	0.640731	NA	-0.00764305	0.73396	NA	-0.00120439	0.650041	NA	-0.00405179	0.775726	NA	0	0	0	0	0	0	0	0	0	0	0	0	0	0	0	0	0	0	0	0	0	0	0	0	0
AC016526.3	NA	NA	NA	NA	NA	NA	NA	NA	NA	NA	NA	NA	-1.2667e-06	0.934131	NA	-2.14089e-05	0.951462	NA	-1.47599e-05	0.440477	NA	-2.63785e-05	0.932759	NA	0	0	0	0	0	0	0	0	0	0	0	0	0	0	0	0	0	0	0	0	0	0	0	0	0
AC016542.2	NA	NA	NA	NA	NA	NA	NA	NA	NA	NA	NA	NA	-2.9361e-05	0.227456	NA	-2.61228e-05	0.94577	NA	1.73256e-05	0.534051	NA	2.85474e-06	0.996639	NA	0	0	0	0	0	0	0	0	0	0	0	0	0	0	0	0	0	0	0	0	0	0	0	0	0
AC016546.1	-0.0011101	0.609268	NA	-0.00227426	0.783806	NA	-0.000815887	0.738487	NA	-0.0015327	0.823678	NA	NA	NA	NA	NA	NA	NA	NA	NA	NA	NA	NA	NA	0	0	0	0	0	0	0	0	0	0	0	0	0	0	0	0	0	0	0	0	0	0	0	0	0
AC016575.1	-0.00547729	0.527185	NA	-0.0110943	0.67125	NA	-0.0080728	0.57963	NA	-0.0113107	0.649746	NA	-2.64558e-05	0.829049	NA	-0.00108842	0.84884	NA	-0.0010981	0.112911	NA	-0.00021015	0.911547	NA	0	0	0	0	0	0	0	0	0	0	0	0	0	0	0	0	0	0	0	0	0	0	0	0	0
AC016582.2	0.0125591	0.798952	NA	-0.0411625	0.398452	NA	-0.0122494	0.898832	NA	-0.0273529	0.488669	NA	-0.00244879	0.189373	NA	-0.0164564	0.686145	NA	-0.00389981	0.722012	NA	-0.00044054	0.85695	NA	0	0	0	0	0	0	0	0	0	0	0	0	0	0	0	0	0	0	0	0	0	0	0	0	0
AC016582.3	-0.0642802	0.242478	NA	-0.0571081	0.503614	NA	0.0215297	0.692462	NA	-0.0345908	0.60417	NA	-0.000196099	0.38387	NA	-0.000238591	0.872417	NA	-8.65404e-05	0.877059	NA	-0.000117752	0.89758	NA	0	0	0	0	0	0	0	0	0	0	0	0	0	0	0	0	0	0	0	0	0	0	0	0	0
AC016588.2	-0.248317	0.22065	NA	0.073722	0.591272	0.683366	-0.0891862	0.520478	NA	-0.231996	0.443638	0.600282	0.0121535	0.720228	0.867114	0.124494	0.732113	NA	0.0733714	0.0932237	0.436345	0.380524	0.426924	NA	0	0	0	0	0	0	0	0	0	0	0	0	0	0	0	0	0	0	0	0	0	0	0	0	0
AC016590.3	0.00460026	0.800308	NA	-0.0162678	0.568187	NA	-0.0115158	0.44089	NA	-0.0112178	0.624311	NA	-0.00013601	0.6639	NA	-0.000262262	0.868111	NA	4.04345e-05	0.848562	NA	-6.98052e-05	0.907864	NA	0	0	0	0	0	0	0	0	0	0	0	0	0	0	0	0	0	0	0	0	0	0	0	0	0
AC016596.2	0.0116261	0.879311	NA	-0.0406268	0.440994	NA	-0.0354524	0.276925	NA	-0.0223913	0.520821	NA	0.000200433	0.797933	NA	-0.000853158	0.837822	NA	-0.000167658	0.818898	NA	-0.00019008	0.917535	NA	0	0	0	0	0	0	0	0	0	0	0	0	0	0	0	0	0	0	0	0	0	0	0	0	0
AC016687.1	0.000548976	0.580223	NA	-0.00198807	0.769403	NA	-0.00107885	0.703755	NA	-0.00115415	0.827991	NA	-0.000247741	0.337396	NA	-0.000501715	0.843741	NA	-0.000177018	0.793263	NA	-0.000184206	0.909601	NA	0	0	0	0	0	0	0	0	0	0	0	0	0	0	0	0	0	0	0	0	0	0	0	0	0
AC016687.2	0.08418	0.271451	NA	-0.0148285	0.689503	NA	-0.0197173	0.527642	NA	-0.00513732	0.790178	NA	9.04677e-06	0.916565	NA	NA	NA	NA	NA	NA	NA	NA	NA	NA	0	0	0	0	0	0	0	0	0	0	0	0	0	0	0	0	0	0	0	0	0	0	0	0	0
AC016705.2	-0.0252681	0.804594	NA	-0.059654	0.547131	NA	-0.0482429	0.432216	NA	-0.0425466	0.634928	NA	-0.000817345	0.683109	NA	-0.0451138	0.657186	NA	-0.0200656	0.189324	NA	-0.00298908	0.774295	NA	0	0	0	0	0	0	0	0	0	0	0	0	0	0	0	0	0	0	0	0	0	0	0	0	0
AC016727.1	-0.04858	0.58432	NA	-0.244351	0.162492	NA	-0.0526841	0.695296	NA	-0.19187	0.242502	NA	-0.0103676	0.400899	NA	-0.0745954	0.48424	NA	-0.0170615	0.453772	NA	-0.0331541	0.613588	NA	0	0	0	0	0	0	0	0	0	0	0	0	0	0	0	0	0	0	0	0	0	0	0	0	0
AC016737.1	0.00332366	0.419236	NA	-0.00225026	0.756381	NA	-0.00226035	0.65737	NA	-0.000181146	0.824422	NA	1.42313e-05	0.85181	NA	-5.51054e-05	0.923493	NA	-3.06921e-05	0.786653	NA	-2.00744e-05	0.939711	NA	0	0	0	0	0	0	0	0	0	0	0	0	0	0	0	0	0	0	0	0	0	0	0	0	0
AC016739.1	0.211781	0.0221086	0.137883	0.265298	0.04225	0.237656	-0.0177163	0.0968419	0.312486	0.790224	0.000434249	0.0292083	0.0895908	0.0285755	0.255075	0.16161	0.690062	NA	0.0572804	0.257063	0.656374	-0.487829	0.179719	0.557131	0	0	0	0	0	0	0	0	0	0	0	0	0	0	0	0	0	0	0	0	0	0	0	0	0
AC016745.1	-0.00260738	0.467035	NA	-0.012968	0.612936	NA	-0.00952682	0.492904	NA	-0.0101048	0.614065	NA	-4.67338e-05	0.751521	NA	-0.000229446	0.893249	NA	-0.00029353	0.186029	NA	-0.000102969	0.913067	NA	0	0	0	0	0	0	0	0	0	0	0	0	0	0	0	0	0	0	0	0	0	0	0	0	0
AC016745.2	-0.000966996	0.574782	NA	-0.00309672	0.75887	NA	-0.0012842	0.705725	NA	-0.00280331	0.790976	NA	-3.3527e-05	0.895821	NA	-0.00101331	0.892804	NA	-0.000662507	0.362087	NA	-4.13274e-06	0.982636	NA	0	0	0	0	0	0	0	0	0	0	0	0	0	0	0	0	0	0	0	0	0	0	0	0	0
AC016747.1	0.124983	0.595461	NA	-0.234912	0.553804	0.660368	-0.216737	0.42711	NA	-0.293511	0.489152	0.625995	0.0223399	0.378401	0.75936	-0.206499	0.321381	NA	0.0366932	0.322436	0.714121	0.258084	0.44205	NA	0	0	0	0	0	0	0	0	0	0	0	0	0	0	0	0	0	0	0	0	0	0	0	0	0
AC016773.2	-0.0335123	0.742382	NA	-0.0937986	0.428743	NA	-0.0746661	0.29811	NA	-0.0629014	0.547587	NA	-0.000183983	0.439918	NA	-0.000984025	0.83994	NA	-0.000299773	0.856224	NA	-0.000127694	0.912233	NA	0	0	0	0	0	0	0	0	0	0	0	0	0	0	0	0	0	0	0	0	0	0	0	0	0
AC016831.1	0.0445698	0.570577	NA	-0.0754818	0.3948	NA	0.0121865	0.686609	NA	-0.0250591	0.578333	NA	-0.00206212	0.53744	NA	0.249548	0.14262	NA	-0.0058414	0.420174	NA	-0.00221778	0.807588	NA	0	0	0	0	0	0	0	0	0	0	0	0	0	0	0	0	0	0	0	0	0	0	0	0	0
AC016831.4	0.00152615	0.779336	NA	-0.0100853	0.6538	NA	0.0115501	0.627921	NA	-0.00725241	0.75867	NA	0.00351627	0.32978	NA	-0.00542777	0.750382	NA	-0.00319158	0.283525	NA	-0.00185837	0.827527	NA	0	0	0	0	0	0	0	0	0	0	0	0	0	0	0	0	0	0	0	0	0	0	0	0	0
AC016831.6	-0.00586865	0.857666	NA	-0.0170159	0.531591	NA	0.003078	0.694172	NA	-0.0146584	0.592102	NA	-0.00197488	0.528592	NA	-0.00541254	0.744188	NA	0.00519858	0.42643	NA	-0.00564694	0.780389	NA	0	0	0	0	0	0	0	0	0	0	0	0	0	0	0	0	0	0	0	0	0	0	0	0	0
AC016876.2	0.0729446	0.509584	NA	-0.108434	0.711515	NA	0.0641673	0.490936	NA	0.00297025	0.787853	NA	4.8018e-05	0.964466	NA	-0.00426928	0.738526	NA	-0.00209936	0.45334	NA	-0.0023856	0.813862	NA	0	0	0	0	0	0	0	0	0	0	0	0	0	0	0	0	0	0	0	0	0	0	0	0	0
AC016876.4	-0.00426646	0.457521	NA	-0.00756292	0.662479	NA	0.00409386	0.541153	NA	-0.00090698	0.781269	NA	-0.000175851	0.687251	NA	-0.000419216	0.866384	NA	4.80371e-06	0.939703	NA	-0.000362866	0.872147	NA	0	0	0	0	0	0	0	0	0	0	0	0	0	0	0	0	0	0	0	0	0	0	0	0	0
AC016877.1	0.0217493	0.619687	NA	0.0507873	0.451088	NA	-0.0247632	0.342511	NA	-0.0164878	0.564961	NA	3.27315e-06	0.909896	NA	-6.60117e-05	0.91787	NA	-7.45332e-05	0.189535	NA	-3.15776e-05	0.935882	NA	0	0	0	0	0	0	0	0	0	0	0	0	0	0	0	0	0	0	0	0	0	0	0	0	0
AC016877.3	0.0171985	0.897897	NA	-0.204036	0.544299	NA	-0.23787	0.210027	NA	-0.140738	0.714806	NA	-0.0111281	0.116863	NA	-0.0420599	0.569865	NA	-0.00574163	0.70191	NA	-0.00866956	0.714757	NA	0	0	0	0	0	0	0	0	0	0	0	0	0	0	0	0	0	0	0	0	0	0	0	0	0
AC016907.2	-0.000494687	0.662539	NA	-0.00192467	0.794204	NA	0.00100982	0.406227	NA	0.00012125	0.862626	NA	-7.91608e-06	0.295057	NA	-0.00110171	0.933825	NA	-0.00100166	0.539405	NA	2.85796e-06	0.994763	NA	0	0	0	0	0	0	0	0	0	0	0	0	0	0	0	0	0	0	0	0	0	0	0	0	0
AC016910.1	-0.001979	0.683067	NA	-0.00106261	0.851513	NA	-0.00073015	0.80014	NA	-0.000729351	0.904567	NA	1.63959e-05	0.856415	NA	NA	NA	NA	NA	NA	NA	NA	NA	NA	0	0	0	0	0	0	0	0	0	0	0	0	0	0	0	0	0	0	0	0	0	0	0	0	0
AC016930.1	-0.000404517	0.713834	NA	-0.000461885	0.847211	NA	-0.000564223	0.786858	NA	-3.93478e-05	0.900017	NA	NA	NA	NA	NA	NA	NA	NA	NA	NA	NA	NA	NA	0	0	0	0	0	0	0	0	0	0	0	0	0	0	0	0	0	0	0	0	0	0	0	0	0
AC016949.1	0.00437122	0.738786	NA	-0.0143215	0.55474	NA	-0.00238938	0.750443	NA	-0.00471988	0.672431	NA	-0.00288477	0.61991	NA	-0.0195996	0.686627	NA	-0.0120091	0.164393	NA	-0.0101568	0.748048	NA	0	0	0	0	0	0	0	0	0	0	0	0	0	0	0	0	0	0	0	0	0	0	0	0	0
AC016957.2	0.0139028	0.678071	NA	-0.0181735	0.481892	NA	0.010025	0.608676	NA	-0.0112081	0.572094	NA	-0.000289466	0.880268	NA	-0.0255204	0.740847	NA	0.00379658	0.819829	NA	-0.00166251	0.806619	NA	0	0	0	0	0	0	0	0	0	0	0	0	0	0	0	0	0	0	0	0	0	0	0	0	0
AC017007.2	0.000610376	0.45486	NA	NA	NA	NA	NA	NA	NA	NA	NA	NA	NA	NA	NA	NA	NA	NA	NA	NA	NA	NA	NA	NA	0	0	0	0	0	0	0	0	0	0	0	0	0	0	0	0	0	0	0	0	0	0	0	0	0
AC017007.3	0.0079557	0.478338	NA	-0.00188337	0.786806	NA	-0.00095715	0.733222	NA	-0.000952373	0.833568	NA	NA	NA	NA	NA	NA	NA	NA	NA	NA	NA	NA	NA	0	0	0	0	0	0	0	0	0	0	0	0	0	0	0	0	0	0	0	0	0	0	0	0	0
AC017071.1	-0.00557435	0.494448	NA	-0.00344492	0.752905	NA	-0.00208292	0.665515	NA	-0.00259404	0.823215	NA	7.93844e-05	0.414001	NA	-3.67591e-05	0.935805	NA	0.0164716	0.24569	NA	-9.59443e-05	0.922384	NA	0	0	0	0	0	0	0	0	0	0	0	0	0	0	0	0	0	0	0	0	0	0	0	0	0
AC017083.1	0.00266438	0.602001	NA	-0.00507784	0.700553	NA	-0.00531815	0.555155	NA	0.0139871	0.390391	NA	-0.00180245	0.401424	NA	-0.0234656	0.717885	NA	0.00503048	0.605031	NA	-0.00262473	0.789076	NA	0	0	0	0	0	0	0	0	0	0	0	0	0	0	0	0	0	0	0	0	0	0	0	0	0
AC017083.2	-0.0010708	0.490239	NA	-0.00967859	0.598587	NA	-0.0107542	0.438713	NA	-0.00383142	0.673916	NA	-0.000335367	0.0727787	NA	-0.00484873	0.847353	NA	-0.00340708	0.212081	NA	-0.000393901	0.882614	NA	0	0	0	0	0	0	0	0	0	0	0	0	0	0	0	0	0	0	0	0	0	0	0	0	0
AC017100.1	-0.00179948	0.535273	NA	0.00133267	0.457383	NA	-0.000897514	0.679067	NA	-0.00220898	0.755782	NA	-0.000138444	0.670008	NA	-0.00243551	0.902891	NA	0.00226193	0.671124	NA	-0.000218408	0.891237	NA	0	0	0	0	0	0	0	0	0	0	0	0	0	0	0	0	0	0	0	0	0	0	0	0	0
AC017104.1	-0.123343	0.0682053	NA	-0.159901	0.215146	NA	-0.141557	0.103009	NA	0.0450339	0.540722	NA	-0.000207341	0.751416	NA	-0.004151	0.743874	NA	-0.000288125	0.873171	NA	-0.000739507	0.865761	NA	0	0	0	0	0	0	0	0	0	0	0	0	0	0	0	0	0	0	0	0	0	0	0	0	0
AC017116.2	0.0200536	0.17595	NA	-0.00834874	0.616495	NA	-0.00159622	0.734657	NA	-0.00247294	0.720043	NA	-0.000316333	0.907406	NA	-0.00454578	0.776186	NA	-0.00297101	0.203279	NA	-0.00371495	0.777554	NA	0	0	0	0	0	0	0	0	0	0	0	0	0	0	0	0	0	0	0	0	0	0	0	0	0
AC018362.1	-0.00532169	0.876369	NA	0.073269	0.317601	NA	0.011655	0.49252	NA	-0.0384035	0.45376	NA	9.15511e-05	0.64046	NA	-0.00229397	0.89983	NA	0.00239481	0.652633	NA	-6.54724e-05	0.924832	NA	0	0	0	0	0	0	0	0	0	0	0	0	0	0	0	0	0	0	0	0	0	0	0	0	0
AC018371.2	0.0111114	0.601503	NA	0.00535181	0.519728	NA	-0.00372436	0.705687	NA	0.0187374	0.477402	NA	0.000106654	0.583497	NA	0.00267609	0.441361	NA	-2.90161e-05	0.920694	NA	-3.04065e-05	0.927733	NA	0	0	0	0	0	0	0	0	0	0	0	0	0	0	0	0	0	0	0	0	0	0	0	0	0
AC018413.1	0.112752	0.252616	NA	0.0622072	0.554293	NA	-0.020928	0.906415	NA	-0.0335448	0.580301	NA	-0.000137671	0.985731	NA	-0.00528416	0.733028	NA	-0.00326065	0.191133	NA	-0.00227134	0.798926	NA	0	0	0	0	0	0	0	0	0	0	0	0	0	0	0	0	0	0	0	0	0	0	0	0	0
AC018437.3	NA	NA	NA	NA	NA	NA	NA	NA	NA	NA	NA	NA	4.5897e-05	0.818039	NA	-0.000237937	0.900386	NA	9.79651e-07	0.991877	NA	-3.64617e-05	0.9491	NA	0	0	0	0	0	0	0	0	0	0	0	0	0	0	0	0	0	0	0	0	0	0	0	0	0
AC018475.1	-0.00823714	0.788515	NA	-0.0568343	0.324736	NA	-0.0447621	0.186041	NA	0.0250102	0.594699	NA	6.74472e-05	0.715856	NA	-9.94377e-05	0.906302	NA	-6.91835e-06	0.976268	NA	-3.31462e-05	0.931492	NA	0	0	0	0	0	0	0	0	0	0	0	0	0	0	0	0	0	0	0	0	0	0	0	0	0
AC018521.2	-0.000269924	0.657081	NA	-0.00160102	0.806792	NA	-0.0011939	0.737548	NA	-0.000838039	0.847167	NA	NA	NA	NA	NA	NA	NA	NA	NA	NA	NA	NA	NA	0	0	0	0	0	0	0	0	0	0	0	0	0	0	0	0	0	0	0	0	0	0	0	0	0
AC018521.5	-0.0491764	0.653196	NA	-0.0914382	0.770891	NA	-0.0485995	0.781688	NA	-0.220893	0.207529	NA	-0.00115763	0.864837	NA	-0.0503332	0.509379	NA	0.000358034	0.941411	NA	-0.0132913	0.667049	NA	0	0	0	0	0	0	0	0	0	0	0	0	0	0	0	0	0	0	0	0	0	0	0	0	0
AC018523.1	-0.00482824	0.328616	NA	0.00398312	0.568812	NA	-0.00744489	0.464973	NA	0.012058	0.496996	NA	NA	NA	NA	NA	NA	NA	NA	NA	NA	NA	NA	NA	0	0	0	0	0	0	0	0	0	0	0	0	0	0	0	0	0	0	0	0	0	0	0	0	0
AC018529.1	0.00011591	0.542542	NA	-0.00556717	0.668616	NA	-0.00518505	0.540371	NA	-0.00157808	0.732438	NA	9.87027e-05	0.53813	NA	-6.62702e-05	0.918921	NA	4.36565e-06	0.86886	NA	0.00419567	0.41471	NA	0	0	0	0	0	0	0	0	0	0	0	0	0	0	0	0	0	0	0	0	0	0	0	0	0
AC018553.1	-0.0109401	0.241376	NA	-0.0175498	0.522268	NA	-0.0101811	0.4154	NA	0.0137722	0.507086	NA	0.000282354	0.730415	NA	-0.00372674	0.780294	NA	-0.00136239	0.601896	NA	-0.00012602	0.898399	NA	0	0	0	0	0	0	0	0	0	0	0	0	0	0	0	0	0	0	0	0	0	0	0	0	0
AC018553.2	-0.00249238	0.626903	NA	-0.00117348	0.829631	NA	-0.000708884	0.777263	NA	-0.000362514	0.895798	NA	NA	NA	NA	NA	NA	NA	NA	NA	NA	NA	NA	NA	0	0	0	0	0	0	0	0	0	0	0	0	0	0	0	0	0	0	0	0	0	0	0	0	0
AC018553.3	NA	NA	NA	NA	NA	NA	NA	NA	NA	NA	NA	NA	0.00100656	0.585189	NA	-0.00129976	0.943927	NA	-0.00119947	0.606392	NA	2.41643e-06	0.999193	NA	0	0	0	0	0	0	0	0	0	0	0	0	0	0	0	0	0	0	0	0	0	0	0	0	0
AC018557.1	0.00829248	0.831123	NA	-0.0341951	0.45549	NA	0.0216268	0.43062	NA	0.0505425	0.434124	NA	7.91687e-05	0.749474	NA	-6.89036e-05	0.916429	NA	-7.93805e-05	0.181069	NA	-2.99822e-05	0.927055	NA	0	0	0	0	0	0	0	0	0	0	0	0	0	0	0	0	0	0	0	0	0	0	0	0	0
AC018628.1	-0.000591159	0.683298	NA	-0.00186393	0.762989	NA	-0.000704226	0.677379	NA	-0.00169296	0.823407	NA	0.000181517	0.678784	NA	-0.000127156	0.895934	NA	2.69643e-05	0.811646	NA	-0.000112544	0.92368	NA	0	0	0	0	0	0	0	0	0	0	0	0	0	0	0	0	0	0	0	0	0	0	0	0	0
AC018638.4	-0.00102302	0.568228	NA	-0.00419617	0.717603	NA	-0.00456938	0.578367	NA	5.87698e-05	0.812051	NA	-9.61808e-06	0.255836	NA	-2.60309e-05	0.945882	NA	-1.99362e-05	0.38438	NA	-2.23922e-05	0.959809	NA	0	0	0	0	0	0	0	0	0	0	0	0	0	0	0	0	0	0	0	0	0	0	0	0	0
AC018638.5	0.0219932	0.676545	NA	-0.0634467	0.432174	NA	-0.00149048	0.852547	NA	-0.0539663	0.49157	NA	0.00055335	0.532974	NA	-0.000642492	0.844457	NA	0.000409623	0.57397	NA	-0.000128875	0.917667	NA	0	0	0	0	0	0	0	0	0	0	0	0	0	0	0	0	0	0	0	0	0	0	0	0	0
AC018638.6	-0.00032733	0.558998	NA	-0.00303664	0.738025	NA	-0.00222411	0.649915	NA	-0.00154351	0.785697	NA	2.4011e-05	0.972453	NA	-0.00478069	0.881914	NA	0.0155467	0.160869	NA	2.65489e-06	0.991901	NA	0	0	0	0	0	0	0	0	0	0	0	0	0	0	0	0	0	0	0	0	0	0	0	0	0
AC018638.7	-0.000923203	0.508044	NA	-0.00350184	0.715227	NA	-0.00266363	0.617042	NA	-0.00191567	0.77331	NA	-8.57608e-05	0.790294	NA	-0.0203855	0.699436	NA	-0.00428834	0.653062	NA	-0.00606895	0.752067	NA	0	0	0	0	0	0	0	0	0	0	0	0	0	0	0	0	0	0	0	0	0	0	0	0	0
AC018639.1	-0.000190497	0.589135	NA	-0.00496837	0.708705	NA	-0.00823998	0.523998	NA	-0.000951813	0.790122	NA	NA	NA	NA	NA	NA	NA	NA	NA	NA	NA	NA	NA	0	0	0	0	0	0	0	0	0	0	0	0	0	0	0	0	0	0	0	0	0	0	0	0	0
AC018644.1	-0.000525922	0.68862	NA	-0.000663004	0.853804	NA	-0.00043735	0.799606	NA	0.0033255	0.374777	NA	2.39632e-05	0.989715	NA	-0.00624039	0.850767	NA	0.00234748	0.713868	NA	-0.000260678	0.895787	NA	0	0	0	0	0	0	0	0	0	0	0	0	0	0	0	0	0	0	0	0	0	0	0	0	0
AC018645.3	0.167985	0.295182	NA	0.0924998	0.606763	0.694361	0.0139871	0.750994	NA	-0.0878269	0.735095	NA	-0.00109672	0.886528	NA	-0.0418775	0.548669	NA	-0.000411914	0.991123	NA	-0.0232358	0.652795	NA	0	0	0	0	0	0	0	0	0	0	0	0	0	0	0	0	0	0	0	0	0	0	0	0	0
AC018647.1	0.00700155	0.491535	NA	-0.00303981	0.787679	NA	-0.00152424	0.73058	NA	0.0228755	0.31631	NA	4.41468e-05	0.85052	NA	-0.000244888	0.893187	NA	-7.01017e-05	0.850493	NA	2.37475e-06	0.97617	NA	0	0	0	0	0	0	0	0	0	0	0	0	0	0	0	0	0	0	0	0	0	0	0	0	0
AC018647.2	0.00760333	0.734661	NA	0.143215	0.555639	0.661578	-0.286892	0.182801	NA	-0.456897	0.068458	NA	-0.0300438	0.322206	0.723013	-0.256566	0.2814	NA	-0.0524327	0.204219	0.59804	-0.18059	0.407306	NA	0	0	0	0	0	0	0	0	0	0	0	0	0	0	0	0	0	0	0	0	0	0	0	0	0
AC018648.1	NA	NA	NA	NA	NA	NA	NA	NA	NA	NA	NA	NA	-1.35939e-06	0.314962	NA	-8.66388e-05	0.92874	NA	-9.26086e-05	0.421903	NA	-8.6347e-06	0.944501	NA	0	0	0	0	0	0	0	0	0	0	0	0	0	0	0	0	0	0	0	0	0	0	0	0	0
AC018690.1	-0.00642986	0.579081	NA	-0.00268079	0.827937	NA	-0.00175794	0.76793	NA	-0.00304614	0.830535	NA	NA	NA	NA	NA	NA	NA	NA	NA	NA	NA	NA	NA	0	0	0	0	0	0	0	0	0	0	0	0	0	0	0	0	0	0	0	0	0	0	0	0	0
AC018695.1	0.0021731	0.493445	NA	-0.000527781	0.843707	NA	2.47123e-06	0.790878	NA	5.58097e-06	0.932408	NA	0.000148354	0.894802	NA	-0.00128972	0.862535	NA	-0.000885474	0.231323	NA	-0.00129121	0.85954	NA	0	0	0	0	0	0	0	0	0	0	0	0	0	0	0	0	0	0	0	0	0	0	0	0	0
AC018695.6	-0.00157996	0.519076	NA	-0.00263155	0.741636	NA	-0.00184081	0.662396	NA	-0.00122542	0.813079	NA	-0.000224524	0.777573	NA	-0.000450103	0.858355	NA	-0.000369673	0.341108	NA	-0.000431319	0.863196	NA	0	0	0	0	0	0	0	0	0	0	0	0	0	0	0	0	0	0	0	0	0	0	0	0	0
AC018697.1	0.000614868	0.767757	NA	-0.00215227	0.787995	NA	0.00328008	0.52946	NA	-0.000503933	0.843705	NA	NA	NA	NA	NA	NA	NA	NA	NA	NA	NA	NA	NA	0	0	0	0	0	0	0	0	0	0	0	0	0	0	0	0	0	0	0	0	0	0	0	0	0
AC018755.3	-0.00264985	0.448611	NA	-0.00895824	0.644275	NA	-0.0104713	0.481788	NA	-0.00263813	0.747114	NA	-8.56678e-05	0.602473	NA	-0.00539929	0.84228	NA	-0.000965875	0.843041	NA	-0.000174421	0.916818	NA	0	0	0	0	0	0	0	0	0	0	0	0	0	0	0	0	0	0	0	0	0	0	0	0	0
AC018809.1	0.00477622	0.25857	NA	-0.000638874	0.813971	NA	-4.58249e-05	0.734131	NA	-0.00160641	0.851871	NA	-5.36014e-05	0.122632	NA	-0.000297879	0.895127	NA	-0.000107816	0.813266	NA	-4.68517e-05	0.946058	NA	0	0	0	0	0	0	0	0	0	0	0	0	0	0	0	0	0	0	0	0	0	0	0	0	0
AC018809.2	NA	NA	NA	NA	NA	NA	NA	NA	NA	NA	NA	NA	2.63808e-05	0.931885	NA	-0.00333709	0.882958	NA	-0.000211189	0.967189	NA	8.8767e-06	0.980146	NA	0	0	0	0	0	0	0	0	0	0	0	0	0	0	0	0	0	0	0	0	0	0	0	0	0
AC018845.3	0.0046558	0.483236	NA	-0.00317883	0.734392	NA	-0.00305357	0.638578	NA	-0.000516405	0.816888	NA	7.95369e-06	0.888051	NA	-0.000231169	0.905932	NA	1.85054e-05	0.935874	NA	-7.63059e-06	0.977549	NA	0	0	0	0	0	0	0	0	0	0	0	0	0	0	0	0	0	0	0	0	0	0	0	0	0
AC018868.1	0.000729577	0.832291	NA	-0.063871	0.316863	NA	-0.0224497	0.762379	NA	-0.0451394	0.411944	NA	0.00113952	0.32046	NA	-0.00290195	0.785761	NA	0.000480026	0.754782	NA	-0.00105907	0.833287	NA	0	0	0	0	0	0	0	0	0	0	0	0	0	0	0	0	0	0	0	0	0	0	0	0	0
AC018926.2	1.4172e-05	0.715787	NA	-0.00179321	0.794713	NA	-0.00180987	0.698505	NA	-0.000135376	0.854843	NA	5.11522e-05	0.941994	NA	-0.0077649	0.826439	NA	0.000947902	0.883338	NA	-3.14722e-05	0.934212	NA	0	0	0	0	0	0	0	0	0	0	0	0	0	0	0	0	0	0	0	0	0	0	0	0	0
AC018926.3	-0.00235801	0.720169	NA	-0.00192466	0.846945	NA	-0.00146256	0.807156	NA	-0.000163979	0.960226	NA	-6.74968e-06	0.304852	NA	-2.10848e-05	0.951599	NA	1.84065e-05	0.449039	NA	-2.74831e-06	0.982919	NA	0	0	0	0	0	0	0	0	0	0	0	0	0	0	0	0	0	0	0	0	0	0	0	0	0
AC018978.1	NA	NA	NA	NA	NA	NA	NA	NA	NA	NA	NA	NA	-8.54421e-06	0.347043	NA	-0.00018717	0.905235	NA	-0.000104806	0.402816	NA	-1.52767e-05	0.968748	NA	0	0	0	0	0	0	0	0	0	0	0	0	0	0	0	0	0	0	0	0	0	0	0	0	0
AC019069.1	0.0297745	0.808157	NA	0.263902	0.222757	NA	0.508099	0.00793377	NA	0.222498	0.322759	NA	0.000983072	0.930684	NA	0.0689019	0.45268	NA	-0.00656589	0.527008	NA	0.0919427	0.383197	NA	0	0	0	0	0	0	0	0	0	0	0	0	0	0	0	0	0	0	0	0	0	0	0	0	0
AC019077.1	-0.00242213	0.689758	NA	-0.00518146	0.772763	NA	-0.00563573	0.666632	NA	-0.00593354	0.768936	NA	NA	NA	NA	NA	NA	NA	NA	NA	NA	NA	NA	NA	0	0	0	0	0	0	0	0	0	0	0	0	0	0	0	0	0	0	0	0	0	0	0	0	0
AC019080.1	0.0140234	0.643089	NA	-0.0110683	0.61257	NA	-0.00879909	0.467186	NA	-0.00429653	0.665478	NA	-3.40621e-05	0.689394	NA	-0.000226499	0.898993	NA	-4.29074e-05	0.883668	NA	-4.93926e-05	0.950935	NA	0	0	0	0	0	0	0	0	0	0	0	0	0	0	0	0	0	0	0	0	0	0	0	0	0
AC019080.4	NA	NA	NA	NA	NA	NA	NA	NA	NA	NA	NA	NA	1.01217e-05	0.99576	NA	-0.000110839	0.924654	NA	-9.61347e-05	0.457995	NA	-2.55856e-05	0.956354	NA	0	0	0	0	0	0	0	0	0	0	0	0	0	0	0	0	0	0	0	0	0	0	0	0	0
AC019080.5	-0.000616144	0.736804	NA	-0.00068846	0.876218	NA	0.00619016	0.486751	NA	0.000108371	0.934559	NA	0.000119172	0.727888	NA	-0.000181261	0.899075	NA	0.000189632	0.459801	NA	-8.87868e-05	0.931632	NA	0	0	0	0	0	0	0	0	0	0	0	0	0	0	0	0	0	0	0	0	0	0	0	0	0
AC019129.1	0.0160557	0.900855	NA	-0.0760352	0.442263	NA	-0.0956333	0.213641	NA	-0.0430997	0.570399	NA	0.000126237	0.72627	NA	-0.000285401	0.877974	NA	-0.000133371	0.621157	NA	-2.52092e-05	0.930262	NA	0	0	0	0	0	0	0	0	0	0	0	0	0	0	0	0	0	0	0	0	0	0	0	0	0
AC019131.2	0.0873711	0.460169	NA	-0.165783	0.265923	NA	-0.0605738	0.692371	NA	-0.141851	0.332845	NA	-0.000412378	0.175704	NA	-0.00130418	0.807765	NA	0.00034634	0.772153	NA	-5.46392e-05	0.912522	NA	0	0	0	0	0	0	0	0	0	0	0	0	0	0	0	0	0	0	0	0	0	0	0	0	0
AC019171.1	0.0149706	0.790689	NA	-0.0343245	0.60616	NA	0.0957636	0.341324	NA	-0.0214876	0.694728	NA	-6.43622e-05	0.336199	NA	0.0170398	0.392048	NA	-3.38648e-05	0.902837	NA	-5.39073e-05	0.944944	NA	0	0	0	0	0	0	0	0	0	0	0	0	0	0	0	0	0	0	0	0	0	0	0	0	0
AC019181.1	0.00360214	0.400944	NA	-0.00045593	0.86964	NA	-1.15438e-05	0.806552	NA	0.00610275	0.322424	NA	-3.76493e-05	0.278098	NA	-2.11436e-05	0.95175	NA	-1.46068e-05	0.438876	NA	-1.7839e-05	0.949131	NA	0	0	0	0	0	0	0	0	0	0	0	0	0	0	0	0	0	0	0	0	0	0	0	0	0
AC019186.1	0.000100818	0.501281	NA	-0.00383565	0.69908	NA	0.00172846	0.453994	NA	0.0124799	0.384546	NA	1.38312e-05	0.904669	NA	-9.90439e-05	0.920376	NA	1.4547e-05	0.890093	NA	-6.02156e-06	0.949884	NA	0	0	0	0	0	0	0	0	0	0	0	0	0	0	0	0	0	0	0	0	0	0	0	0	0
AC019193.2	-0.00215945	0.553909	NA	-0.000870942	0.820836	NA	0.000534827	0.652107	NA	-0.00144824	0.866431	NA	0.00010468	0.448135	NA	-0.000111822	0.907077	NA	-0.000133734	0.205921	NA	-3.49223e-05	0.932588	NA	0	0	0	0	0	0	0	0	0	0	0	0	0	0	0	0	0	0	0	0	0	0	0	0	0
AC019193.3	NA	NA	NA	NA	NA	NA	NA	NA	NA	NA	NA	NA	1.71811e-05	0.994977	NA	-0.00174529	0.920458	NA	-0.000700144	0.628707	NA	-0.000171051	0.918585	NA	0	0	0	0	0	0	0	0	0	0	0	0	0	0	0	0	0	0	0	0	0	0	0	0	0
AC019197.1	0.04713	0.540923	NA	-0.083674	0.324479	NA	-0.0746428	0.170773	NA	-0.0521263	0.399877	NA	-0.000668623	0.605695	NA	-0.0185291	0.710803	NA	0.00102729	0.942383	NA	-0.000229147	0.896894	NA	0	0	0	0	0	0	0	0	0	0	0	0	0	0	0	0	0	0	0	0	0	0	0	0	0
AC019205.1	-0.117856	0.269203	NA	-0.239514	0.120285	NA	-0.00264899	0.451717	NA	0.00984392	0.439569	NA	-0.0137317	0.347741	NA	-0.0638139	0.503595	NA	-0.0076372	0.750508	NA	-0.0266104	0.625497	NA	0	0	0	0	0	0	0	0	0	0	0	0	0	0	0	0	0	0	0	0	0	0	0	0	0
AC019226.1	NA	NA	NA	NA	NA	NA	NA	NA	NA	NA	NA	NA	4.8624e-05	0.38759	NA	-2.38032e-05	0.949317	NA	7.22641e-07	0.752672	NA	-1.0986e-05	0.97423	NA	0	0	0	0	0	0	0	0	0	0	0	0	0	0	0	0	0	0	0	0	0	0	0	0	0
AC019235.1	-0.00553882	0.381607	NA	0.0113679	0.500323	NA	-0.00578529	0.536531	NA	-0.00603475	0.711971	NA	6.85325e-05	0.379601	NA	-2.88145e-05	0.942992	NA	-2.30588e-05	0.361652	NA	-6.09634e-06	0.95695	NA	0	0	0	0	0	0	0	0	0	0	0	0	0	0	0	0	0	0	0	0	0	0	0	0	0
AC019257.1	NA	NA	NA	NA	NA	NA	NA	NA	NA	NA	NA	NA	-3.62815e-05	0.862749	NA	-0.000175238	0.926639	NA	-0.0001732	0.381966	NA	2.07484e-05	0.940276	NA	0	0	0	0	0	0	0	0	0	0	0	0	0	0	0	0	0	0	0	0	0	0	0	0	0
AC020558.1	NA	NA	NA	NA	NA	NA	NA	NA	NA	NA	NA	NA	6.88377e-05	0.42681	NA	-2.10667e-05	0.951778	NA	1.12953e-05	0.756249	NA	-2.70711e-05	0.954053	NA	0	0	0	0	0	0	0	0	0	0	0	0	0	0	0	0	0	0	0	0	0	0	0	0	0
AC020604.1	0.00010754	0.706108	NA	-0.00126458	0.807457	NA	0.00685804	0.42718	NA	-0.00188824	0.863173	NA	-0.000152543	0.675365	NA	-0.00545119	0.854044	NA	0.00781526	0.308627	NA	-0.000351925	0.88418	NA	0	0	0	0	0	0	0	0	0	0	0	0	0	0	0	0	0	0	0	0	0	0	0	0	0
AC020611.1	NA	NA	NA	NA	NA	NA	NA	NA	NA	NA	NA	NA	-7.7622e-06	0.672406	NA	-3.6658e-05	0.935829	NA	-1.13223e-05	0.978775	NA	-3.01971e-05	0.951522	NA	0	0	0	0	0	0	0	0	0	0	0	0	0	0	0	0	0	0	0	0	0	0	0	0	0
AC020612.1	NA	NA	NA	NA	NA	NA	NA	NA	NA	NA	NA	NA	-4.94256e-06	0.947121	NA	-0.000119643	0.921037	NA	-8.13694e-05	0.442391	NA	-0.000238422	0.906398	NA	0	0	0	0	0	0	0	0	0	0	0	0	0	0	0	0	0	0	0	0	0	0	0	0	0
AC020629.1	-0.00353518	0.317481	NA	-0.0121534	0.54861	NA	-0.0102511	0.414193	NA	-0.00561723	0.624661	NA	-2.18628e-05	0.560373	NA	-0.000241833	0.901729	NA	0.00030636	0.511031	NA	-1.22545e-05	0.944718	NA	0	0	0	0	0	0	0	0	0	0	0	0	0	0	0	0	0	0	0	0	0	0	0	0	0
AC020637.1	NA	NA	NA	NA	NA	NA	NA	NA	NA	NA	NA	NA	-1.02895e-05	0.995006	NA	NA	NA	NA	1.89791e-05	0.393792	NA	NA	NA	NA	0	0	0	0	0	0	0	0	0	0	0	0	0	0	0	0	0	0	0	0	0	0	0	0	0
AC020658.1	-0.000394889	0.612298	NA	-0.00202271	0.78024	NA	-0.00151699	0.702228	NA	-0.00107245	0.825904	NA	NA	NA	NA	NA	NA	NA	NA	NA	NA	NA	NA	NA	0	0	0	0	0	0	0	0	0	0	0	0	0	0	0	0	0	0	0	0	0	0	0	0	0
AC020661.1	-0.0423851	0.138936	NA	-0.0770871	0.301164	NA	-0.0665315	0.171477	NA	0.0769903	0.438532	NA	-0.000141645	0.0900468	NA	-0.000165827	0.895357	NA	1.22055e-06	0.947103	NA	-0.000121616	0.922401	NA	0	0	0	0	0	0	0	0	0	0	0	0	0	0	0	0	0	0	0	0	0	0	0	0	0
AC020688.1	-0.033603	0.137175	NA	-0.0632664	0.363671	NA	0.0180206	0.625305	NA	0.183449	0.15936	NA	-0.000894534	0.492789	NA	-0.00328486	0.783502	NA	-0.00105952	0.8002	NA	-8.88758e-05	0.904505	NA	0	0	0	0	0	0	0	0	0	0	0	0	0	0	0	0	0	0	0	0	0	0	0	0	0
AC020763.2	0.000586339	0.543516	NA	-0.00375215	0.742323	NA	-0.00166758	0.687563	NA	-0.00289819	0.78544	NA	-7.8773e-05	0.207639	NA	-6.22397e-05	0.92982	NA	-4.99304e-05	0.404343	NA	-2.70069e-06	0.952967	NA	0	0	0	0	0	0	0	0	0	0	0	0	0	0	0	0	0	0	0	0	0	0	0	0	0
AC020763.4	-0.000468337	0.663313	NA	-0.00167694	0.793889	NA	-0.00175265	0.714609	NA	-0.000616183	0.851016	NA	NA	NA	NA	NA	NA	NA	NA	NA	NA	NA	NA	NA	0	0	0	0	0	0	0	0	0	0	0	0	0	0	0	0	0	0	0	0	0	0	0	0	0
AC020765.2	-0.0106707	0.333804	NA	-0.00942563	0.641382	NA	-0.00251541	0.594048	NA	-0.0116136	0.654705	NA	-0.000156893	0.338562	NA	-0.00045213	0.908176	NA	0.000193845	0.802156	NA	-9.96095e-05	0.942335	NA	0	0	0	0	0	0	0	0	0	0	0	0	0	0	0	0	0	0	0	0	0	0	0	0	0
AC020893.1	-0.00294041	0.851944	NA	-0.0067978	0.687162	NA	-0.00337001	0.58217	NA	-0.0076436	0.729433	NA	NA	NA	NA	NA	NA	NA	NA	NA	NA	NA	NA	NA	0	0	0	0	0	0	0	0	0	0	0	0	0	0	0	0	0	0	0	0	0	0	0	0	0
AC020899.1	0.00288159	0.658714	NA	-0.00696858	0.646311	NA	-0.00490965	0.540805	NA	0.0104842	0.388689	NA	2.45917e-05	0.773527	NA	-0.000689142	0.877551	NA	-4.70811e-05	0.959058	NA	-0.000500944	0.887434	NA	0	0	0	0	0	0	0	0	0	0	0	0	0	0	0	0	0	0	0	0	0	0	0	0	0
AC020900.1	4.91033e-05	0.674999	NA	-0.00260106	0.767987	NA	-0.00398588	0.624508	NA	0.000391359	0.858201	NA	NA	NA	NA	NA	NA	NA	NA	NA	NA	NA	NA	NA	0	0	0	0	0	0	0	0	0	0	0	0	0	0	0	0	0	0	0	0	0	0	0	0	0
AC020904.2	0.000943217	0.604247	NA	-0.00381294	0.711221	NA	-0.0035399	0.607264	NA	-0.00118704	0.798417	NA	4.47972e-05	0.834253	NA	-0.000122472	0.902569	NA	9.99808e-06	0.934489	NA	-5.18439e-05	0.944431	NA	0	0	0	0	0	0	0	0	0	0	0	0	0	0	0	0	0	0	0	0	0	0	0	0	0
AC020909.2	-0.00103974	0.666754	NA	-0.00127357	0.814508	NA	-0.00216046	0.716662	NA	7.62873e-05	0.883962	NA	-1.32725e-05	0.320917	NA	-0.000110385	0.930422	NA	-0.000122077	0.411531	NA	-1.4041e-05	0.971176	NA	0	0	0	0	0	0	0	0	0	0	0	0	0	0	0	0	0	0	0	0	0	0	0	0	0
AC020910.5	0.00449196	0.710551	NA	-0.0153223	0.591909	NA	-0.0117679	0.468509	NA	0.0304446	0.388888	NA	-4.74647e-05	0.835717	NA	-0.000296807	0.867272	NA	0.000334476	0.479736	NA	-8.96965e-05	0.9253	NA	0	0	0	0	0	0	0	0	0	0	0	0	0	0	0	0	0	0	0	0	0	0	0	0	0
AC020910.6	-0.00377858	0.443155	NA	-0.0022995	0.728043	NA	-0.000647389	0.661677	NA	-0.0028735	0.774833	NA	0.00015007	0.395252	NA	-5.27916e-05	0.926118	NA	5.99743e-05	0.522787	NA	-5.76098e-08	0.951223	NA	0	0	0	0	0	0	0	0	0	0	0	0	0	0	0	0	0	0	0	0	0	0	0	0	0
AC020915.1	NA	NA	NA	NA	NA	NA	NA	NA	NA	NA	NA	NA	1.86248e-05	0.821839	NA	-0.000170971	0.908614	NA	0.000123527	0.57146	NA	-9.54837e-05	0.930623	NA	0	0	0	0	0	0	0	0	0	0	0	0	0	0	0	0	0	0	0	0	0	0	0	0	0
AC020915.2	0.156668	0.353974	NA	0.0124306	0.757449	NA	-0.137015	0.463487	NA	-0.259246	0.171405	NA	0.00360744	0.511381	NA	-0.00773726	0.671769	NA	1.12357e-05	0.956832	NA	-0.00504678	0.736502	NA	0	0	0	0	0	0	0	0	0	0	0	0	0	0	0	0	0	0	0	0	0	0	0	0	0
AC020916.1	-0.0556876	0.456687	NA	-0.127601	0.466155	0.609242	0.569493	0.0213661	NA	0.269351	0.241188	NA	-0.00752363	0.796951	NA	-0.230402	0.324393	NA	-0.0117649	0.770335	NA	-0.149544	0.488122	NA	0	0	0	0	0	0	0	0	0	0	0	0	0	0	0	0	0	0	0	0	0	0	0	0	0
AC020917.1	0.000539689	0.635706	NA	-0.00540661	0.700182	NA	-0.00198182	0.652222	NA	-0.00704449	0.721615	NA	NA	NA	NA	NA	NA	NA	NA	NA	NA	NA	NA	NA	0	0	0	0	0	0	0	0	0	0	0	0	0	0	0	0	0	0	0	0	0	0	0	0	0
AC020917.4	0.00281702	0.717309	NA	-0.00331164	0.753624	NA	-0.00112813	0.715077	NA	-0.00338891	0.788154	NA	-5.87002e-05	0.465656	NA	-0.000337134	0.890967	NA	-2.79608e-05	0.812099	NA	-1.83018e-05	0.938002	NA	0	0	0	0	0	0	0	0	0	0	0	0	0	0	0	0	0	0	0	0	0	0	0	0	0
AC020923.1	0.000496501	0.623148	NA	-0.00257838	0.745002	NA	-0.00231413	0.662179	NA	8.66217e-05	0.801292	NA	NA	NA	NA	NA	NA	NA	NA	NA	NA	NA	NA	NA	0	0	0	0	0	0	0	0	0	0	0	0	0	0	0	0	0	0	0	0	0	0	0	0	0
AC020937.1	-0.000385703	0.677868	NA	-0.0014993	0.808218	NA	-0.00148711	0.732266	NA	-0.000295434	0.867359	NA	NA	NA	NA	NA	NA	NA	NA	NA	NA	NA	NA	NA	0	0	0	0	0	0	0	0	0	0	0	0	0	0	0	0	0	0	0	0	0	0	0	0	0
AC020951.1	-0.00385626	0.344992	NA	-0.0121692	0.56989	NA	-0.00787545	0.454246	NA	-0.00797491	0.636808	NA	0.000198279	0.914984	NA	-0.00554505	0.798045	NA	-0.00415751	0.260955	NA	-0.000898442	0.87306	NA	0	0	0	0	0	0	0	0	0	0	0	0	0	0	0	0	0	0	0	0	0	0	0	0	0
AC020978.5	NA	NA	NA	0.00374234	0.386044	NA	NA	NA	NA	NA	NA	NA	NA	NA	NA	NA	NA	NA	NA	NA	NA	NA	NA	NA	0	0	0	0	0	0	0	0	0	0	0	0	0	0	0	0	0	0	0	0	0	0	0	0	0
AC020978.9	-0.00125139	0.545028	NA	-0.00337553	0.738202	NA	-0.00145669	0.687866	NA	-0.00300129	0.777822	NA	-3.98808e-05	0.16006	NA	-3.70239e-05	0.935639	NA	-3.32042e-05	0.303241	NA	-2.52818e-05	0.942318	NA	0	0	0	0	0	0	0	0	0	0	0	0	0	0	0	0	0	0	0	0	0	0	0	0	0
AC020983.1	-0.00398744	0.34701	NA	-0.0073431	0.616741	NA	-0.0056065	0.493986	NA	-0.00359946	0.717739	NA	-7.73403e-05	0.845348	NA	-0.00115354	0.821403	NA	-0.000210897	0.812069	NA	-0.000707485	0.865876	NA	0	0	0	0	0	0	0	0	0	0	0	0	0	0	0	0	0	0	0	0	0	0	0	0	0
AC021016.1	-0.102203	0.241338	NA	-0.238504	0.130158	NA	0.0127644	0.576269	NA	-0.158991	0.239764	NA	0.0010598	0.865998	NA	-0.0227948	0.64631	NA	-0.00260586	0.839117	NA	-0.0103974	0.697748	NA	0	0	0	0	0	0	0	0	0	0	0	0	0	0	0	0	0	0	0	0	0	0	0	0	0
AC021016.2	-0.00577947	0.392063	NA	-0.00614429	0.677577	NA	-0.00210633	0.609962	NA	-0.00534197	0.725544	NA	6.79453e-05	0.446615	NA	-0.000139956	0.903119	NA	-0.0001018	0.284883	NA	-8.67944e-06	0.944153	NA	0	0	0	0	0	0	0	0	0	0	0	0	0	0	0	0	0	0	0	0	0	0	0	0	0
AC021037.1	0.000704694	0.673399	NA	-0.00606978	0.707177	NA	-0.00776873	0.490003	NA	-0.0022405	0.774597	NA	0.00143323	0.253762	NA	-0.00447899	0.815084	NA	-0.00242959	0.433803	NA	-0.000894742	0.870638	NA	0	0	0	0	0	0	0	0	0	0	0	0	0	0	0	0	0	0	0	0	0	0	0	0	0
AC021074.1	0.157274	0.210157	NA	0.356689	0.185803	0.425115	-0.0650002	0.52332	NA	0.376284	0.212538	0.469827	3.62812e-05	0.969512	NA	-0.00229567	0.760736	NA	0.00022332	0.891049	NA	-0.00111067	0.825305	NA	0	0	0	0	0	0	0	0	0	0	0	0	0	0	0	0	0	0	0	0	0	0	0	0	0
AC021078.1	0.229943	0.281839	NA	-0.855992	0.00564547	0.0881452	-0.191053	0.419328	NA	0.500426	0.217245	0.473598	-0.0127643	0.621422	0.855403	-0.186283	0.390819	NA	-0.0405019	0.272619	0.667483	0.328294	0.386538	NA	0	0	0	0	0	0	0	0	0	0	0	0	0	0	0	0	0	0	0	0	0	0	0	0	0
AC021086.1	-0.000477669	0.636748	NA	-0.00242665	0.767909	NA	-0.0018728	0.68408	NA	-0.000911461	0.819704	NA	NA	NA	NA	NA	NA	NA	NA	NA	NA	NA	NA	NA	0	0	0	0	0	0	0	0	0	0	0	0	0	0	0	0	0	0	0	0	0	0	0	0	0
AC021087.1	NA	NA	NA	NA	NA	NA	NA	NA	NA	NA	NA	NA	2.88003e-05	0.697739	NA	-5.59905e-05	0.942742	NA	-8.67488e-05	0.442119	NA	2.5034e-06	0.999466	NA	0	0	0	0	0	0	0	0	0	0	0	0	0	0	0	0	0	0	0	0	0	0	0	0	0
AC021087.2	0.00250714	0.462576	NA	-0.00153502	0.806054	NA	-0.00157984	0.718809	NA	0.000300129	0.854719	NA	NA	NA	NA	NA	NA	NA	NA	NA	NA	NA	NA	NA	0	0	0	0	0	0	0	0	0	0	0	0	0	0	0	0	0	0	0	0	0	0	0	0	0
AC021087.3	0.00264487	0.280073	NA	-0.00100597	0.817798	NA	-0.000585292	0.749183	NA	-0.000613263	0.862923	NA	7.53147e-06	0.931162	NA	-0.000151222	0.889608	NA	-0.00016643	0.378469	NA	-7.94178e-05	0.912838	NA	0	0	0	0	0	0	0	0	0	0	0	0	0	0	0	0	0	0	0	0	0	0	0	0	0
AC021087.5	-0.00146183	0.524011	NA	-0.00394721	0.723909	NA	-0.00211098	0.652963	NA	-0.0029592	0.768007	NA	-0.00122937	0.201202	NA	-0.00219853	0.906721	NA	9.99568e-05	0.983581	NA	-0.00121493	0.856196	NA	0	0	0	0	0	0	0	0	0	0	0	0	0	0	0	0	0	0	0	0	0	0	0	0	0
AC021088.1	-0.00191805	0.413956	NA	-0.00603057	0.645474	NA	-9.66323e-05	0.591435	NA	-0.00322833	0.717914	NA	NA	NA	NA	NA	NA	NA	NA	NA	NA	NA	NA	NA	0	0	0	0	0	0	0	0	0	0	0	0	0	0	0	0	0	0	0	0	0	0	0	0	0
AC021092.1	-0.052923	0.695139	NA	-0.202668	0.241711	NA	0.0801453	0.559402	NA	0.0896207	0.692045	NA	0.000589214	0.745061	NA	-0.00149468	0.786413	NA	-0.000423444	0.872387	NA	-0.000740395	0.864147	NA	0	0	0	0	0	0	0	0	0	0	0	0	0	0	0	0	0	0	0	0	0	0	0	0	0
AC021097.1	-0.0396008	0.541091	NA	-0.0513484	0.797535	NA	-0.154702	0.057559	NA	0.0358496	0.719723	NA	0.000978069	0.904991	NA	-0.0207864	0.590691	NA	0.00299731	0.738657	NA	-0.0115898	0.691265	NA	0	0	0	0	0	0	0	0	0	0	0	0	0	0	0	0	0	0	0	0	0	0	0	0	0
AC021106.1	NA	NA	NA	NA	NA	NA	0.0102737	0.478389	NA	NA	NA	NA	NA	NA	NA	NA	NA	NA	NA	NA	NA	NA	NA	NA	0	0	0	0	0	0	0	0	0	0	0	0	0	0	0	0	0	0	0	0	0	0	0	0	0
AC021148.1	0.000276742	0.604969	NA	-0.00362699	0.740442	NA	-0.00198074	0.658179	NA	-0.00254268	0.719555	NA	NA	NA	NA	NA	NA	NA	NA	NA	NA	NA	NA	NA	0	0	0	0	0	0	0	0	0	0	0	0	0	0	0	0	0	0	0	0	0	0	0	0	0
AC021148.3	-0.00198081	0.383026	NA	-0.00860215	0.600624	NA	-0.0072083	0.4718	NA	-0.00370688	0.67081	NA	9.83765e-06	0.826375	NA	-0.000159316	0.910086	NA	-0.000154002	0.321792	NA	2.44573e-06	0.99731	NA	0	0	0	0	0	0	0	0	0	0	0	0	0	0	0	0	0	0	0	0	0	0	0	0	0
AC021205.1	-0.00187929	0.478039	NA	-0.00375557	0.705516	NA	-0.00323181	0.602378	NA	-0.00158391	0.791019	NA	-7.66779e-05	0.845761	NA	-0.00313934	0.839472	NA	-0.000575689	0.848562	NA	-0.000310911	0.895403	NA	0	0	0	0	0	0	0	0	0	0	0	0	0	0	0	0	0	0	0	0	0	0	0	0	0
AC021205.2	-0.00060402	0.617342	NA	-0.00239653	0.768962	NA	-0.0026227	0.661501	NA	-0.000256217	0.84425	NA	NA	NA	NA	NA	NA	NA	NA	NA	NA	NA	NA	NA	0	0	0	0	0	0	0	0	0	0	0	0	0	0	0	0	0	0	0	0	0	0	0	0	0
AC021205.3	-0.000473509	0.750549	NA	-0.00331869	0.766221	NA	-0.0152319	0.487316	NA	-0.00605745	0.730254	NA	NA	NA	NA	NA	NA	NA	NA	NA	NA	NA	NA	NA	0	0	0	0	0	0	0	0	0	0	0	0	0	0	0	0	0	0	0	0	0	0	0	0	0
AC021231.2	-0.001446	0.912335	NA	-0.0119674	0.587659	NA	-0.00633748	0.498416	NA	-0.00957784	0.651646	NA	7.58179e-06	0.964233	NA	-6.66077e-05	0.920622	NA	8.02659e-05	0.691453	NA	-1.15424e-05	0.945044	NA	0	0	0	0	0	0	0	0	0	0	0	0	0	0	0	0	0	0	0	0	0	0	0	0	0
AC021242.3	0.0182562	0.4277	NA	-0.0105033	0.627701	NA	0.0148887	0.397008	NA	-0.0110014	0.652323	NA	0.000149129	0.966302	NA	-0.00931134	0.788546	NA	-0.00393732	0.431596	NA	-0.003893	0.804984	NA	0	0	0	0	0	0	0	0	0	0	0	0	0	0	0	0	0	0	0	0	0	0	0	0	0
AC021321.1	-0.0430103	0.287451	NA	0.0641679	0.633165	NA	0.0214009	0.786459	NA	-0.047731	0.557871	NA	0.000106858	0.543493	NA	-0.000159531	0.894061	NA	-7.4105e-05	0.717544	NA	-5.52524e-05	0.940321	NA	0	0	0	0	0	0	0	0	0	0	0	0	0	0	0	0	0	0	0	0	0	0	0	0	0
AC021393.1	0.00374979	0.567646	NA	-0.00137723	0.827613	NA	-0.00142918	0.755709	NA	-0.000252717	0.879204	NA	NA	NA	NA	NA	NA	NA	NA	NA	NA	NA	NA	NA	0	0	0	0	0	0	0	0	0	0	0	0	0	0	0	0	0	0	0	0	0	0	0	0	0
AC021491.2	-0.000208813	0.703773	NA	-0.00167079	0.815518	NA	-0.002292	0.697989	NA	0.000403685	0.885071	NA	7.73579e-05	0.649417	NA	-6.52684e-05	0.918127	NA	-4.28613e-05	0.708722	NA	-3.92235e-05	0.925486	NA	0	0	0	0	0	0	0	0	0	0	0	0	0	0	0	0	0	0	0	0	0	0	0	0	0
AC021491.4	-0.00319167	0.503443	NA	-0.00148793	0.778078	NA	-0.000239861	0.71645	NA	-0.00276788	0.793638	NA	0.000317197	0.543699	NA	-5.51352e-05	0.928755	NA	7.65991e-06	0.863841	NA	-8.7061e-06	0.953023	NA	0	0	0	0	0	0	0	0	0	0	0	0	0	0	0	0	0	0	0	0	0	0	0	0	0
AC021517.2	NA	NA	NA	NA	NA	NA	NA	NA	NA	NA	NA	NA	NA	NA	NA	NA	NA	NA	2.31206e-06	0.695865	NA	NA	NA	NA	0	0	0	0	0	0	0	0	0	0	0	0	0	0	0	0	0	0	0	0	0	0	0	0	0
AC021546.1	NA	NA	NA	NA	NA	NA	NA	NA	NA	NA	NA	NA	5.44565e-05	0.717502	NA	NA	NA	NA	NA	NA	NA	NA	NA	NA	0	0	0	0	0	0	0	0	0	0	0	0	0	0	0	0	0	0	0	0	0	0	0	0	0
AC021613.2	-0.000704015	0.511038	NA	-0.00363016	0.713788	NA	-0.000126729	0.464835	NA	-0.00201811	0.768776	NA	-9.77597e-06	0.254695	NA	-4.5092e-05	0.934204	NA	-3.58207e-05	0.384319	NA	-4.93456e-06	0.952747	NA	0	0	0	0	0	0	0	0	0	0	0	0	0	0	0	0	0	0	0	0	0	0	0	0	0
AC021660.4	NA	NA	NA	NA	NA	NA	NA	NA	NA	NA	NA	NA	-3.85714e-06	0.963213	NA	NA	NA	NA	NA	NA	NA	NA	NA	NA	0	0	0	0	0	0	0	0	0	0	0	0	0	0	0	0	0	0	0	0	0	0	0	0	0
AC021733.4	-0.0146585	0.711028	NA	-0.0382506	0.475526	NA	0.0857434	0.298573	NA	-0.0241513	0.581119	NA	0.000384253	0.702305	NA	-0.000711814	0.843141	NA	-0.00171061	0.484073	NA	-0.00015164	0.893657	NA	0	0	0	0	0	0	0	0	0	0	0	0	0	0	0	0	0	0	0	0	0	0	0	0	0
AC021752.1	-0.000826314	0.586833	NA	-0.00326827	0.760471	NA	-0.00144404	0.689662	NA	-0.00261074	0.778655	NA	2.3265e-06	0.340429	NA	-2.10989e-05	0.951893	NA	-1.45737e-05	0.43994	NA	-6.34429e-06	0.968386	NA	0	0	0	0	0	0	0	0	0	0	0	0	0	0	0	0	0	0	0	0	0	0	0	0	0
AC021755.1	0.000461305	0.576756	NA	-0.00337671	0.71432	NA	-0.00211691	0.620881	NA	-0.00117304	0.753616	NA	NA	NA	NA	NA	NA	NA	NA	NA	NA	NA	NA	NA	0	0	0	0	0	0	0	0	0	0	0	0	0	0	0	0	0	0	0	0	0	0	0	0	0
AC021851.1	-0.00100517	0.715114	NA	-0.00321467	0.756106	NA	-0.000301919	0.722828	NA	-0.0044073	0.773023	NA	3.32731e-06	0.906024	NA	-0.000880788	0.95119	NA	-0.000485341	0.726711	NA	-6.52138e-05	0.935015	NA	0	0	0	0	0	0	0	0	0	0	0	0	0	0	0	0	0	0	0	0	0	0	0	0	0
AC022007.1	-0.072737	0.117652	NA	0.04484	0.580465	NA	0.0905254	0.232202	NA	-0.0714651	0.464127	NA	0.000766457	0.924906	NA	-0.0154733	0.656061	NA	-0.00304835	0.69304	NA	-0.00876681	0.744115	NA	0	0	0	0	0	0	0	0	0	0	0	0	0	0	0	0	0	0	0	0	0	0	0	0	0
AC022018.1	0.00555655	0.126635	NA	0.00173663	0.395895	NA	-0.00157158	0.692182	NA	-0.00169332	0.807967	NA	-4.01922e-06	0.327401	NA	-2.19385e-05	0.951086	NA	-1.48501e-05	0.439624	NA	-1.78956e-05	0.965106	NA	0	0	0	0	0	0	0	0	0	0	0	0	0	0	0	0	0	0	0	0	0	0	0	0	0
AC022034.1	0.00289775	0.658514	NA	0.0728027	0.621531	NA	-0.00988442	0.748882	NA	0.124395	0.524467	NA	-0.0111295	0.213296	NA	-0.0284191	0.597832	NA	0.00232215	0.826397	NA	-0.0168254	0.668009	NA	0	0	0	0	0	0	0	0	0	0	0	0	0	0	0	0	0	0	0	0	0	0	0	0	0
AC022034.2	-0.0008151	0.52428	NA	-0.00321336	0.725866	NA	-0.00243783	0.630918	NA	-0.00174948	0.782096	NA	NA	NA	NA	NA	NA	NA	1.96634e-06	0.689826	NA	NA	NA	NA	0	0	0	0	0	0	0	0	0	0	0	0	0	0	0	0	0	0	0	0	0	0	0	0	0
AC022075.1	NA	NA	NA	NA	NA	NA	NA	NA	NA	NA	NA	NA	8.31511e-05	0.9185	NA	NA	NA	NA	NA	NA	NA	NA	NA	NA	0	0	0	0	0	0	0	0	0	0	0	0	0	0	0	0	0	0	0	0	0	0	0	0	0
AC022079.1	-0.00170505	0.734473	NA	-0.00121585	0.86444	NA	-0.00104486	0.808945	NA	0.0321544	0.325149	NA	1.45622e-05	0.799627	NA	-6.48363e-05	0.928829	NA	-4.04681e-05	0.374859	NA	-3.05545e-05	0.939183	NA	0	0	0	0	0	0	0	0	0	0	0	0	0	0	0	0	0	0	0	0	0	0	0	0	0
AC022079.2	0.0566281	0.0287327	NA	-0.00590547	0.668292	NA	-0.00513854	0.510433	NA	-0.00140167	0.746015	NA	0.000110769	0.437824	NA	-6.00006e-05	0.920992	NA	-2.95053e-06	0.904513	NA	-3.90611e-05	0.931402	NA	0	0	0	0	0	0	0	0	0	0	0	0	0	0	0	0	0	0	0	0	0	0	0	0	0
AC022092.1	0.00018501	0.728085	NA	-0.00195854	0.785667	NA	-0.00212271	0.688475	NA	-6.95351e-05	0.8577	NA	NA	NA	NA	NA	NA	NA	NA	NA	NA	NA	NA	NA	0	0	0	0	0	0	0	0	0	0	0	0	0	0	0	0	0	0	0	0	0	0	0	0	0
AC022098.1	0.172351	0.0390453	NA	-0.0190514	0.853834	NA	0.00461628	0.73111	NA	-0.086603	0.349626	NA	0.00398145	0.537089	NA	-0.0198472	0.610212	NA	-0.00480352	0.597607	NA	-0.00884922	0.709909	NA	0	0	0	0	0	0	0	0	0	0	0	0	0	0	0	0	0	0	0	0	0	0	0	0	0
AC022107.1	0.0775314	0.566834	NA	-0.112083	0.585532	NA	-0.0944534	0.541581	NA	-0.227475	0.240548	NA	-0.00100959	0.93824	NA	-0.0291788	0.592356	NA	0.0220718	0.176846	NA	-0.0165475	0.661536	NA	0	0	0	0	0	0	0	0	0	0	0	0	0	0	0	0	0	0	0	0	0	0	0	0	0
AC022126.1	-0.00229396	0.658679	NA	-0.00320217	0.785475	NA	-0.00394004	0.687886	NA	-0.0007993	0.852152	NA	-9.58568e-06	0.334709	NA	-2.09974e-05	0.951845	NA	3.82204e-05	0.271861	NA	-2.3551e-05	0.957565	NA	0	0	0	0	0	0	0	0	0	0	0	0	0	0	0	0	0	0	0	0	0	0	0	0	0
AC022137.3	0.112121	0.187425	NA	0.0564853	0.52715	NA	0.00925844	0.668451	NA	-0.0720775	0.441011	NA	0.0159526	0.0345803	NA	-0.025346	0.628671	NA	-0.00778711	0.436997	NA	-0.00799452	0.764119	NA	0	0	0	0	0	0	0	0	0	0	0	0	0	0	0	0	0	0	0	0	0	0	0	0	0
AC022144.1	NA	NA	NA	NA	NA	NA	NA	NA	NA	NA	NA	NA	7.98356e-06	0.981347	NA	-2.36942e-05	0.948637	NA	-1.72579e-05	0.410271	NA	-1.93329e-05	0.964275	NA	0	0	0	0	0	0	0	0	0	0	0	0	0	0	0	0	0	0	0	0	0	0	0	0	0
AC022148.1	0.00672529	0.606062	NA	-0.00731646	0.656013	NA	0.0125514	0.50667	NA	-0.00404983	0.71851	NA	1.22956e-05	0.992875	NA	-0.00647641	0.813231	NA	0.00225979	0.651483	NA	-6.7658e-05	0.907726	NA	0	0	0	0	0	0	0	0	0	0	0	0	0	0	0	0	0	0	0	0	0	0	0	0	0
AC022149.1	-0.110211	0.109154	NA	0.207354	0.139497	0.379316	-0.0872226	0.13326	0.34681	0.371341	0.102113	0.382833	-0.0136987	0.398231	NA	-0.0571386	0.497906	NA	-0.0082425	0.686981	NA	-0.044197	0.605979	NA	0	0	0	0	0	0	0	0	0	0	0	0	0	0	0	0	0	0	0	0	0	0	0	0	0
AC022150.4	-0.177252	0.0261333	NA	0.415678	0.0762057	NA	-0.161106	0.0953889	NA	0.263757	0.249207	NA	-4.14498e-05	0.922916	NA	-0.00417464	0.766963	NA	-0.00271572	0.388848	NA	-0.000144083	0.898472	NA	0	0	0	0	0	0	0	0	0	0	0	0	0	0	0	0	0	0	0	0	0	0	0	0	0
AC022167.2	-0.000636202	0.546093	NA	-0.00275322	0.737038	NA	-0.00207861	0.647854	NA	-0.00148468	0.789355	NA	-0.000291187	0.407303	NA	-0.000254919	0.886692	NA	-6.68085e-05	0.826494	NA	-0.000479083	0.88105	NA	0	0	0	0	0	0	0	0	0	0	0	0	0	0	0	0	0	0	0	0	0	0	0	0	0
AC022182.3	0.00718636	0.728597	NA	0.0535587	0.199024	NA	-0.00073297	0.798356	NA	-0.00582047	0.666438	NA	0.00159484	0.543061	NA	-0.000579327	0.883423	NA	0.000205747	0.756474	NA	-0.00013917	0.915216	NA	0	0	0	0	0	0	0	0	0	0	0	0	0	0	0	0	0	0	0	0	0	0	0	0	0
AC022196.1	NA	NA	NA	NA	NA	NA	NA	NA	NA	NA	NA	NA	-1.599e-05	0.26864	NA	-2.78519e-05	0.945195	NA	-1.9627e-05	0.410546	NA	-4.43814e-06	0.958907	NA	0	0	0	0	0	0	0	0	0	0	0	0	0	0	0	0	0	0	0	0	0	0	0	0	0
AC022210.1	0.000460567	0.537101	NA	-0.00332887	0.679836	NA	-0.00299784	0.586209	NA	0.0121982	0.39077	NA	5.64051e-06	0.827712	NA	-2.6126e-05	0.945805	NA	4.79122e-06	0.846466	NA	6.18408e-06	0.981972	NA	0	0	0	0	0	0	0	0	0	0	0	0	0	0	0	0	0	0	0	0	0	0	0	0	0
AC022239.1	NA	NA	NA	NA	NA	NA	NA	NA	NA	NA	NA	NA	3.27355e-05	0.523926	NA	NA	NA	NA	NA	NA	NA	NA	NA	NA	0	0	0	0	0	0	0	0	0	0	0	0	0	0	0	0	0	0	0	0	0	0	0	0	0
AC022306.1	0.00281408	0.734573	NA	-0.0300888	0.456274	NA	-0.00177638	0.760264	NA	0.0318166	0.461809	NA	4.11048e-05	0.982214	NA	-0.000249315	0.873669	NA	0.000205411	0.696032	NA	-0.000112689	0.925578	NA	0	0	0	0	0	0	0	0	0	0	0	0	0	0	0	0	0	0	0	0	0	0	0	0	0
AC022306.2	-0.00166124	0.491815	NA	-0.00535877	0.705171	NA	-0.00230331	0.630873	NA	-0.00467187	0.737749	NA	-1.90071e-05	0.209398	NA	-3.41367e-05	0.938029	NA	-2.96071e-05	0.321065	NA	-3.05267e-05	0.954286	NA	0	0	0	0	0	0	0	0	0	0	0	0	0	0	0	0	0	0	0	0	0	0	0	0	0
AC022306.3	-8.41896e-05	0.698812	NA	-0.00214841	0.784852	NA	-0.00264221	0.66437	NA	0.000688327	0.86868	NA	1.03717e-05	0.874428	NA	-2.86555e-05	0.943124	NA	-4.40712e-06	0.905338	NA	-5.92954e-06	0.957005	NA	0	0	0	0	0	0	0	0	0	0	0	0	0	0	0	0	0	0	0	0	0	0	0	0	0
AC022364.1	0.0984858	0.634498	NA	-0.185913	0.5676	NA	-0.267958	0.162362	NA	0.217629	0.544666	NA	-0.0023513	0.784643	NA	-0.0191529	0.619858	NA	0.00437478	0.589408	NA	-0.0115545	0.700875	NA	0	0	0	0	0	0	0	0	0	0	0	0	0	0	0	0	0	0	0	0	0	0	0	0	0
AC022382.1	-0.00277499	0.427036	NA	-0.00666689	0.656627	NA	-0.00358477	0.579845	NA	-0.00535089	0.708482	NA	-2.31744e-05	0.557888	NA	-5.50904e-05	0.923894	NA	3.41431e-05	0.607966	NA	-9.17227e-06	0.97155	NA	0	0	0	0	0	0	0	0	0	0	0	0	0	0	0	0	0	0	0	0	0	0	0	0	0
AC022382.2	-9.01283e-05	0.743332	NA	-0.00132849	0.829943	NA	-0.00164756	0.733323	NA	0.000331367	0.885365	NA	NA	NA	NA	NA	NA	NA	NA	NA	NA	NA	NA	NA	0	0	0	0	0	0	0	0	0	0	0	0	0	0	0	0	0	0	0	0	0	0	0	0	0
AC022387.2	NA	NA	NA	NA	NA	NA	NA	NA	NA	NA	NA	NA	3.54058e-05	0.331043	NA	NA	NA	NA	NA	NA	NA	NA	NA	NA	0	0	0	0	0	0	0	0	0	0	0	0	0	0	0	0	0	0	0	0	0	0	0	0	0
AC022400.6	0.119994	0.420712	0.522544	-0.767874	0.0306828	0.206573	-0.062719	0.63255	0.692017	0.033035	0.713706	0.766949	-0.0976354	0.00271761	0.0558116	-0.0390628	0.900458	NA	-0.00845994	0.839362	0.893443	-0.317286	0.289301	NA	0	0	0	0	0	0	0	0	0	0	0	0	0	0	0	0	0	0	0	0	0	0	0	0	0
AC022400.7	NA	NA	NA	NA	NA	NA	NA	NA	NA	NA	NA	NA	3.32723e-05	0.943865	NA	-0.00389203	0.885333	NA	-0.00301289	0.32496	NA	2.40653e-06	0.996399	NA	0	0	0	0	0	0	0	0	0	0	0	0	0	0	0	0	0	0	0	0	0	0	0	0	0
AC022413.1	0.00756563	0.507243	NA	-0.0145258	0.539187	NA	-0.0127632	0.392574	NA	-0.00768419	0.636076	NA	-0.0022202	0.602275	NA	-0.00827275	0.715269	NA	0.000475797	0.887346	NA	-0.00219793	0.818566	NA	0	0	0	0	0	0	0	0	0	0	0	0	0	0	0	0	0	0	0	0	0	0	0	0	0
AC022415.1	0.00948303	0.34868	NA	0.00755506	0.474569	NA	0.0209642	0.195116	NA	-0.00404312	0.716266	NA	2.34112e-05	0.710941	NA	-4.09823e-05	0.935511	NA	-2.61253e-05	0.40886	NA	-2.12908e-05	0.961561	NA	0	0	0	0	0	0	0	0	0	0	0	0	0	0	0	0	0	0	0	0	0	0	0	0	0
AC022415.2	0.0121127	0.221858	NA	-0.000797787	0.857208	NA	-0.0031753	0.706515	NA	0.000396841	0.923094	NA	NA	NA	NA	NA	NA	NA	NA	NA	NA	NA	NA	NA	0	0	0	0	0	0	0	0	0	0	0	0	0	0	0	0	0	0	0	0	0	0	0	0	0
AC022417.1	-0.00060855	0.745096	NA	-0.000574226	0.860325	NA	-0.000324714	0.814927	NA	-0.000154538	0.944578	NA	-2.73221e-05	0.224743	NA	-9.54488e-05	0.91924	NA	-1.62655e-06	0.966247	NA	2.50082e-06	0.996166	NA	0	0	0	0	0	0	0	0	0	0	0	0	0	0	0	0	0	0	0	0	0	0	0	0	0
AC022467.1	-0.000897909	0.592647	NA	-0.002548	0.7624	NA	-0.00260929	0.669654	NA	-0.000500778	0.833398	NA	3.23009e-05	0.448365	NA	NA	NA	NA	NA	NA	NA	NA	NA	NA	0	0	0	0	0	0	0	0	0	0	0	0	0	0	0	0	0	0	0	0	0	0	0	0	0
AC022483.1	-0.00043067	0.541231	NA	-0.00300762	0.723506	NA	0.000458845	0.594849	NA	-0.0013067	0.774327	NA	NA	NA	NA	NA	NA	NA	0.000319592	0.754271	NA	NA	NA	NA	0	0	0	0	0	0	0	0	0	0	0	0	0	0	0	0	0	0	0	0	0	0	0	0	0
AC022494.1	-0.00100552	0.596059	NA	-0.00244632	0.774094	NA	-0.00108359	0.71944	NA	-0.00142955	0.820155	NA	7.20398e-06	0.860021	NA	-2.86669e-05	0.942949	NA	-4.41772e-06	0.906803	NA	-8.46798e-06	0.952926	NA	0	0	0	0	0	0	0	0	0	0	0	0	0	0	0	0	0	0	0	0	0	0	0	0	0
AC022506.2	-0.00325611	0.422569	NA	0.0108633	0.391012	NA	-0.00353282	0.583663	NA	-0.0027284	0.761515	NA	9.0446e-05	0.790777	NA	-0.000490198	0.849851	NA	0.000142823	0.490222	NA	3.7139e-06	0.936897	NA	0	0	0	0	0	0	0	0	0	0	0	0	0	0	0	0	0	0	0	0	0	0	0	0	0
AC022509.3	0.00649201	0.560593	NA	-0.00658506	0.701805	NA	-0.0051184	0.60137	NA	-0.0042453	0.755928	NA	NA	NA	NA	NA	NA	NA	NA	NA	NA	NA	NA	NA	0	0	0	0	0	0	0	0	0	0	0	0	0	0	0	0	0	0	0	0	0	0	0	0	0
AC022532.1	0.00920671	0.436397	NA	-0.00178733	0.832035	NA	-0.00136257	0.762828	NA	-0.000838591	0.90443	NA	NA	NA	NA	NA	NA	NA	NA	NA	NA	NA	NA	NA	0	0	0	0	0	0	0	0	0	0	0	0	0	0	0	0	0	0	0	0	0	0	0	0	0
AC022558.1	0.00189873	0.510734	NA	-0.00197087	0.768874	NA	-0.00160557	0.694289	NA	-0.000552478	0.81133	NA	2.1392e-06	0.830465	NA	-7.36972e-05	0.921382	NA	-5.82006e-05	0.322113	NA	-2.52772e-05	0.961875	NA	0	0	0	0	0	0	0	0	0	0	0	0	0	0	0	0	0	0	0	0	0	0	0	0	0
AC022559.1	0.00181194	0.496369	NA	-0.00189958	0.794232	NA	-0.00221909	0.683328	NA	6.82839e-05	0.862992	NA	NA	NA	NA	NA	NA	NA	NA	NA	NA	NA	NA	NA	0	0	0	0	0	0	0	0	0	0	0	0	0	0	0	0	0	0	0	0	0	0	0	0	0
AC022613.1	-0.0876303	0.107961	NA	-0.109701	0.340354	NA	0.344033	0.0414275	NA	-0.0596863	0.500399	NA	0.000755056	0.382139	NA	-0.00108216	0.816971	NA	-7.14473e-05	0.996701	NA	-0.00025772	0.875861	NA	0	0	0	0	0	0	0	0	0	0	0	0	0	0	0	0	0	0	0	0	0	0	0	0	0
AC022613.2	0.0012189	0.804717	NA	-0.00740613	0.640658	NA	0.034992	0.127345	NA	-0.00109245	0.758663	NA	-0.000525948	0.394551	NA	-0.0129799	0.817962	NA	-0.00527768	0.575551	NA	-0.000828911	0.840127	NA	0	0	0	0	0	0	0	0	0	0	0	0	0	0	0	0	0	0	0	0	0	0	0	0	0
AC022613.3	-0.000859034	0.591646	NA	0.00256038	0.3773	NA	-0.0020402	0.681363	NA	-0.000714424	0.836239	NA	7.97827e-05	0.376383	NA	-0.000179436	0.91332	NA	5.40084e-05	0.872222	NA	-2.62012e-05	0.956983	NA	0	0	0	0	0	0	0	0	0	0	0	0	0	0	0	0	0	0	0	0	0	0	0	0	0
AC022730.2	-0.0008753	0.553515	NA	-0.00333646	0.714187	NA	-0.00276775	0.621872	NA	-0.00139278	0.768087	NA	NA	NA	NA	NA	NA	NA	NA	NA	NA	NA	NA	NA	0	0	0	0	0	0	0	0	0	0	0	0	0	0	0	0	0	0	0	0	0	0	0	0	0
AC022730.4	0.00247741	0.7425	NA	-0.00440976	0.748814	NA	-0.00311342	0.650652	NA	-0.00150614	0.879619	NA	0.00431684	0.65237	NA	-0.0301848	0.781394	NA	0.0144315	0.614688	NA	-0.019489	0.6698	NA	0	0	0	0	0	0	0	0	0	0	0	0	0	0	0	0	0	0	0	0	0	0	0	0	0
AC022762.2	-0.00137494	0.546471	NA	-0.00350682	0.737052	NA	-0.00385695	0.62428	NA	-0.000577397	0.816004	NA	4.9603e-05	0.737006	NA	-0.00262696	0.895531	NA	-0.00168158	0.415763	NA	-1.87537e-07	0.988631	NA	0	0	0	0	0	0	0	0	0	0	0	0	0	0	0	0	0	0	0	0	0	0	0	0	0
AC022784.1	0.000359829	0.546421	NA	-0.00445853	0.694715	NA	-0.0026152	0.59067	NA	-0.00179352	0.737363	NA	-0.000160797	0.823358	NA	-0.000106853	0.904487	NA	-1.67969e-05	0.993217	NA	-3.61582e-05	0.957345	NA	0	0	0	0	0	0	0	0	0	0	0	0	0	0	0	0	0	0	0	0	0	0	0	0	0
AC022784.5	-0.00116872	0.494826	NA	-0.00524229	0.691699	NA	-0.00239378	0.611728	NA	-0.00385822	0.74144	NA	1.09415e-05	0.857748	NA	-5.36489e-05	0.931439	NA	-4.136e-05	0.353377	NA	-3.40137e-06	0.950251	NA	0	0	0	0	0	0	0	0	0	0	0	0	0	0	0	0	0	0	0	0	0	0	0	0	0
AC022795.1	0.000860621	0.603197	NA	-0.00262068	0.729471	NA	-0.00248838	0.645585	NA	0.000290653	0.781034	NA	-6.04276e-06	0.298449	NA	-2.36116e-05	0.948719	NA	-1.72228e-05	0.410533	NA	-2.00299e-05	0.963203	NA	0	0	0	0	0	0	0	0	0	0	0	0	0	0	0	0	0	0	0	0	0	0	0	0	0
AC022868.1	0.00906868	0.889359	NA	-0.109095	0.283926	NA	-0.100915	0.128991	NA	0.0776347	0.50599	NA	2.1245e-05	0.966217	NA	-0.00190008	0.782005	NA	0.000900274	0.601774	NA	-0.000699945	0.864578	NA	0	0	0	0	0	0	0	0	0	0	0	0	0	0	0	0	0	0	0	0	0	0	0	0	0
AC022893.1	-0.00295735	0.353834	NA	-0.0151263	0.53182	NA	0.00645542	0.603886	NA	-0.00771637	0.588522	NA	0.00023135	0.35175	NA	-0.000154651	0.912332	NA	0.000517501	0.271755	NA	2.22644e-05	0.951713	NA	0	0	0	0	0	0	0	0	0	0	0	0	0	0	0	0	0	0	0	0	0	0	0	0	0
AC022893.2	-0.0680536	0.103089	NA	0.00880419	0.599709	NA	-0.12065	0.0950793	NA	-0.0792037	0.322932	NA	0.0134865	0.497575	NA	-0.0939312	0.500734	NA	-0.0197609	0.370009	NA	-0.0354608	0.64157	NA	0	0	0	0	0	0	0	0	0	0	0	0	0	0	0	0	0	0	0	0	0	0	0	0	0
AC022898.2	NA	NA	NA	NA	NA	NA	NA	NA	NA	NA	NA	NA	-8.27136e-06	0.282631	NA	-0.00013914	0.925854	NA	-0.000133507	0.435487	NA	-2.05787e-05	0.959612	NA	0	0	0	0	0	0	0	0	0	0	0	0	0	0	0	0	0	0	0	0	0	0	0	0	0
AC022915.1	-0.000584302	0.651433	NA	-0.0019768	0.794509	NA	-0.00133965	0.730406	NA	-0.00113562	0.832217	NA	1.6868e-05	0.917029	NA	-2.19548e-05	0.951059	NA	0.00011849	0.435972	NA	-1.36069e-05	0.953523	NA	0	0	0	0	0	0	0	0	0	0	0	0	0	0	0	0	0	0	0	0	0	0	0	0	0
AC022915.2	NA	NA	NA	NA	NA	NA	NA	NA	NA	NA	NA	NA	4.05986e-05	0.789138	NA	-0.000328436	0.885357	NA	0.000111427	0.774808	NA	-2.58471e-05	0.961596	NA	0	0	0	0	0	0	0	0	0	0	0	0	0	0	0	0	0	0	0	0	0	0	0	0	0
AC022916.1	NA	NA	NA	NA	NA	NA	NA	NA	NA	NA	NA	NA	-1.35635e-05	0.910958	NA	-0.000912224	0.881896	NA	0.00089159	0.475339	NA	-2.73648e-05	0.934891	NA	0	0	0	0	0	0	0	0	0	0	0	0	0	0	0	0	0	0	0	0	0	0	0	0	0
AC022960.2	-0.00118467	0.654456	NA	-0.000422652	0.831072	NA	-0.000247663	0.771155	NA	-0.000641689	0.858048	NA	5.5817e-07	0.332735	NA	-3.43387e-05	0.942822	NA	-2.2767e-05	0.437576	NA	-2.12023e-05	0.954888	NA	0	0	0	0	0	0	0	0	0	0	0	0	0	0	0	0	0	0	0	0	0	0	0	0	0
AC022966.2	-0.00433563	0.619097	NA	-0.00272326	0.801927	NA	-0.00250752	0.730184	NA	-0.000706654	0.90113	NA	-1.07348e-05	0.301151	NA	-2.52741e-05	0.947231	NA	-1.82711e-05	0.410036	NA	2.19039e-05	0.968883	NA	0	0	0	0	0	0	0	0	0	0	0	0	0	0	0	0	0	0	0	0	0	0	0	0	0
AC022968.1	0.0296675	0.387527	NA	-0.00960711	0.593015	NA	-0.00408268	0.523156	NA	-0.0194455	0.588864	NA	6.79425e-05	0.293293	NA	-0.000159263	0.90679	NA	0.000102805	0.551229	NA	-4.15544e-05	0.946787	NA	0	0	0	0	0	0	0	0	0	0	0	0	0	0	0	0	0	0	0	0	0	0	0	0	0
AC023043.1	0.0668835	0.536654	NA	-0.172561	0.160634	NA	-0.0956417	0.44722	NA	0.016633	0.762654	NA	-0.015561	0.189425	NA	-0.0797864	0.467384	NA	0.0109566	0.668319	NA	-0.0339635	0.590381	NA	0	0	0	0	0	0	0	0	0	0	0	0	0	0	0	0	0	0	0	0	0	0	0	0	0
AC023043.4	-0.0351257	0.200252	NA	0.0401894	0.59429	NA	-0.0634996	0.207956	NA	-0.0525875	0.412691	NA	3.72845e-05	0.979752	NA	-0.000107012	0.902165	NA	5.84954e-05	0.719904	NA	-5.8578e-05	0.941823	NA	0	0	0	0	0	0	0	0	0	0	0	0	0	0	0	0	0	0	0	0	0	0	0	0	0
AC023090.2	0.00111695	0.579083	NA	-0.00134787	0.809077	NA	-0.000539747	0.74166	NA	-0.000736531	0.89226	NA	-2.41194e-05	0.741983	NA	-0.000542679	0.884816	NA	-0.000393589	0.278956	NA	-4.72152e-05	0.94502	NA	0	0	0	0	0	0	0	0	0	0	0	0	0	0	0	0	0	0	0	0	0	0	0	0	0
AC023157.1	0.000705907	0.547135	NA	-0.00429463	0.684667	NA	-0.00394018	0.587872	NA	0.000272555	0.748439	NA	9.79119e-05	0.846485	NA	-0.000452773	0.869343	NA	7.02443e-05	0.789864	NA	-0.000199289	0.915679	NA	0	0	0	0	0	0	0	0	0	0	0	0	0	0	0	0	0	0	0	0	0	0	0	0	0
AC023157.2	0.0456068	0.734572	NA	0.0549266	0.77623	NA	0.211641	0.245872	NA	-0.117356	0.438374	NA	0.0129338	0.538146	NA	-0.126257	0.457159	NA	-0.0493997	0.085414	NA	-0.059787	0.562351	NA	0	0	0	0	0	0	0	0	0	0	0	0	0	0	0	0	0	0	0	0	0	0	0	0	0
AC023194.2	-0.000399056	0.606273	NA	-0.00204803	0.775354	NA	-2.85034e-06	0.500925	NA	-0.00108572	0.821193	NA	-0.00010354	0.162255	NA	-0.00017691	0.900508	NA	-3.50274e-05	0.854916	NA	2.4954e-06	0.996509	NA	0	0	0	0	0	0	0	0	0	0	0	0	0	0	0	0	0	0	0	0	0	0	0	0	0
AC023232.1	-0.00172335	0.428514	NA	-0.00532008	0.662521	NA	-0.00409136	0.549856	NA	-0.0029906	0.730411	NA	-4.58583e-05	0.539822	NA	-0.000165146	0.890211	NA	-0.000132698	0.558331	NA	-6.92212e-05	0.921795	NA	0	0	0	0	0	0	0	0	0	0	0	0	0	0	0	0	0	0	0	0	0	0	0	0	0
AC023282.1	0.000744539	0.684056	NA	-0.00268135	0.751033	NA	-0.00224637	0.639046	NA	-0.000114527	0.811913	NA	NA	NA	NA	NA	NA	NA	NA	NA	NA	NA	NA	NA	0	0	0	0	0	0	0	0	0	0	0	0	0	0	0	0	0	0	0	0	0	0	0	0	0
AC023296.1	NA	NA	NA	NA	NA	NA	NA	NA	NA	NA	NA	NA	0.000338429	0.546446	NA	-3.96074e-05	0.933532	NA	1.10053e-05	0.725659	NA	-2.5229e-05	0.95121	NA	0	0	0	0	0	0	0	0	0	0	0	0	0	0	0	0	0	0	0	0	0	0	0	0	0
AC023302.1	-0.00301391	0.494625	NA	-0.00421625	0.726614	NA	-0.000637717	0.689195	NA	-0.00429081	0.762362	NA	-0.000336523	0.462497	NA	-0.00103018	0.846341	NA	-0.000162864	0.865303	NA	-0.000418976	0.888406	NA	0	0	0	0	0	0	0	0	0	0	0	0	0	0	0	0	0	0	0	0	0	0	0	0	0
AC023310.4	NA	NA	NA	NA	NA	NA	NA	NA	NA	NA	NA	NA	-4.05963e-05	0.266473	NA	-0.000705092	0.948939	NA	-0.000462389	0.689914	NA	-3.2281e-05	0.93982	NA	0	0	0	0	0	0	0	0	0	0	0	0	0	0	0	0	0	0	0	0	0	0	0	0	0
AC023355.1	0.00143112	0.889845	NA	0.00538876	0.534975	NA	-0.00720204	0.513291	NA	-0.0090736	0.625184	NA	-0.000114541	0.836364	NA	-0.00363473	0.828443	NA	-0.000182701	0.985166	NA	-9.0263e-05	0.920231	NA	0	0	0	0	0	0	0	0	0	0	0	0	0	0	0	0	0	0	0	0	0	0	0	0	0
AC023424.1	0.00351664	0.220709	NA	0.00262603	0.462335	NA	-0.00173802	0.686587	NA	-0.000704054	0.803574	NA	NA	NA	NA	NA	NA	NA	NA	NA	NA	NA	NA	NA	0	0	0	0	0	0	0	0	0	0	0	0	0	0	0	0	0	0	0	0	0	0	0	0	0
AC023449.1	-0.00100823	0.55182	NA	-0.00559447	0.740611	NA	-0.00300093	0.652618	NA	-0.00563935	0.68924	NA	NA	NA	NA	NA	NA	NA	NA	NA	NA	NA	NA	NA	0	0	0	0	0	0	0	0	0	0	0	0	0	0	0	0	0	0	0	0	0	0	0	0	0
AC023483.1	NA	NA	NA	NA	NA	NA	NA	NA	NA	NA	NA	NA	4.53635e-05	0.468076	NA	NA	NA	NA	NA	NA	NA	NA	NA	NA	0	0	0	0	0	0	0	0	0	0	0	0	0	0	0	0	0	0	0	0	0	0	0	0	0
AC023509.3	0.0271951	0.431765	NA	-0.0250841	0.567478	NA	-0.0192775	0.444547	NA	-0.0115868	0.703936	NA	-0.000406649	0.432024	NA	-0.00273999	0.766025	NA	0.000322057	0.897446	NA	-0.00259169	0.807092	NA	0	0	0	0	0	0	0	0	0	0	0	0	0	0	0	0	0	0	0	0	0	0	0	0	0
AC023512.1	0.00121406	0.73322	NA	-0.0478059	0.369332	NA	-0.0320926	0.256224	NA	-0.0353637	0.450908	NA	0.00138866	0.463549	NA	-0.00250809	0.788852	NA	0.00503304	0.148153	NA	-0.000426151	0.896055	NA	0	0	0	0	0	0	0	0	0	0	0	0	0	0	0	0	0	0	0	0	0	0	0	0	0
AC023632.1	0.000455786	0.699457	NA	-0.00202942	0.780138	NA	-0.00249583	0.662331	NA	0.0154801	0.354844	NA	NA	NA	NA	NA	NA	NA	NA	NA	NA	NA	NA	NA	0	0	0	0	0	0	0	0	0	0	0	0	0	0	0	0	0	0	0	0	0	0	0	0	0
AC023632.2	-0.00148142	0.525829	NA	-0.00283842	0.739793	NA	6.34726e-05	0.62188	NA	-0.00118261	0.813092	NA	-1.47432e-05	0.825001	NA	-0.000106196	0.902132	NA	-9.77235e-05	0.508855	NA	-4.99159e-05	0.921548	NA	0	0	0	0	0	0	0	0	0	0	0	0	0	0	0	0	0	0	0	0	0	0	0	0	0
AC023794.1	-0.00397744	0.45951	NA	-0.0186472	0.537202	NA	-0.0214548	0.351562	NA	-0.0110432	0.601481	NA	0.000132495	0.434523	NA	-0.000133387	0.898302	NA	-5.61191e-05	0.710921	NA	-5.55561e-05	0.941874	NA	0	0	0	0	0	0	0	0	0	0	0	0	0	0	0	0	0	0	0	0	0	0	0	0	0
AC023794.2	NA	NA	NA	NA	NA	NA	NA	NA	NA	NA	NA	NA	0.000478499	0.0963986	NA	-9.23607e-05	0.921849	NA	0.00030678	0.29881	NA	-4.35306e-05	0.944258	NA	0	0	0	0	0	0	0	0	0	0	0	0	0	0	0	0	0	0	0	0	0	0	0	0	0
AC023794.3	NA	NA	NA	NA	NA	NA	NA	NA	NA	NA	NA	NA	-1.31436e-05	0.257059	NA	-4.3403e-05	0.933665	NA	-2.98027e-05	0.386168	NA	-2.69182e-05	0.954727	NA	0	0	0	0	0	0	0	0	0	0	0	0	0	0	0	0	0	0	0	0	0	0	0	0	0
AC023813.3	-0.00273762	0.670377	NA	-0.00142118	0.84008	NA	-0.000907927	0.753665	NA	-0.000147098	0.92701	NA	1.26662e-05	0.855745	NA	-0.00411231	0.856386	NA	-0.00373594	0.178231	NA	2.4702e-06	0.99499	NA	0	0	0	0	0	0	0	0	0	0	0	0	0	0	0	0	0	0	0	0	0	0	0	0	0
AC023830.3	-0.00117922	0.772067	NA	-0.000867528	0.876669	NA	-0.000906407	0.804748	NA	-0.000252676	0.943963	NA	-1.2152e-08	0.329391	NA	-2.53398e-05	0.948435	NA	-1.70547e-05	0.437969	NA	-8.54506e-06	0.966536	NA	0	0	0	0	0	0	0	0	0	0	0	0	0	0	0	0	0	0	0	0	0	0	0	0	0
AC023906.1	-0.0160083	0.650679	NA	-0.0472492	0.672331	NA	-0.200941	0.263227	NA	-0.290674	0.13673	NA	0.00234746	0.784837	NA	-0.0197959	0.595405	NA	0.00304726	0.635025	NA	-0.00625768	0.755362	NA	0	0	0	0	0	0	0	0	0	0	0	0	0	0	0	0	0	0	0	0	0	0	0	0	0
AC023908.1	NA	NA	NA	NA	NA	NA	NA	NA	NA	NA	NA	NA	1.01708e-05	0.885326	NA	NA	NA	NA	0.000173857	0.686989	NA	NA	NA	NA	0	0	0	0	0	0	0	0	0	0	0	0	0	0	0	0	0	0	0	0	0	0	0	0	0
AC023908.3	0.0943264	0.450095	NA	0.0737271	0.714181	NA	0.280885	0.139424	NA	0.489619	0.106012	NA	-0.00206835	0.422324	NA	-0.0213608	0.633798	NA	0.00676566	0.656121	NA	-0.00258159	0.802885	NA	0	0	0	0	0	0	0	0	0	0	0	0	0	0	0	0	0	0	0	0	0	0	0	0	0
AC023983.2	-0.00200148	0.565349	NA	-0.00293543	0.757786	NA	-0.00286973	0.658298	NA	-0.000634942	0.84696	NA	6.8839e-05	0.640847	NA	-4.85744e-05	0.927351	NA	0.000103427	0.303886	NA	-3.0608e-05	0.956126	NA	0	0	0	0	0	0	0	0	0	0	0	0	0	0	0	0	0	0	0	0	0	0	0	0	0
AC024060.2	0.282098	0.16561	NA	0.547306	0.108978	NA	0.143256	0.50572	NA	-0.0790966	0.726527	NA	-0.00058424	0.918399	NA	-0.0308262	0.591397	NA	0.0111861	0.453698	NA	-0.0168673	0.676377	NA	0	0	0	0	0	0	0	0	0	0	0	0	0	0	0	0	0	0	0	0	0	0	0	0	0
AC024075.1	0.131141	0.481852	NA	-0.21164	0.556971	0.662388	0.344796	0.144798	NA	0.034871	0.876823	0.887458	0.0131567	0.372554	NA	-0.0456277	0.515948	NA	-0.00629792	0.719521	NA	-0.0247078	0.627897	NA	0	0	0	0	0	0	0	0	0	0	0	0	0	0	0	0	0	0	0	0	0	0	0	0	0
AC024075.2	-0.235311	0.147255	NA	-0.157837	0.577071	0.676011	-0.300792	0.125668	NA	0.0277757	0.713271	NA	0.00225786	0.631599	NA	-0.0075807	0.717133	NA	-0.00112525	0.861586	NA	-0.00296377	0.771423	NA	0	0	0	0	0	0	0	0	0	0	0	0	0	0	0	0	0	0	0	0	0	0	0	0	0
AC024082.2	0.0147737	0.585488	NA	-0.0133471	0.64047	NA	-0.0218091	0.420732	NA	-0.00251844	0.765116	NA	-5.85719e-05	0.484066	NA	-0.000102504	0.90395	NA	-0.000132534	0.133506	NA	-1.6035e-05	0.960164	NA	0	0	0	0	0	0	0	0	0	0	0	0	0	0	0	0	0	0	0	0	0	0	0	0	0
AC024243.1	NA	NA	NA	NA	NA	NA	NA	NA	NA	NA	NA	NA	5.35094e-05	0.370174	NA	NA	NA	NA	0.000288642	0.409819	NA	NA	NA	NA	0	0	0	0	0	0	0	0	0	0	0	0	0	0	0	0	0	0	0	0	0	0	0	0	0
AC024257.3	-0.00110565	0.522757	NA	-0.0115006	0.595909	NA	-0.0115084	0.44072	NA	-0.00689398	0.637704	NA	0.000160971	0.826245	NA	-0.00534982	0.847201	NA	-0.000820412	0.863777	NA	-0.00050489	0.880444	NA	0	0	0	0	0	0	0	0	0	0	0	0	0	0	0	0	0	0	0	0	0	0	0	0	0
AC024257.4	0.000301611	0.616014	NA	-0.00235749	0.756736	NA	-0.00173694	0.676446	NA	-0.000818248	0.795457	NA	NA	NA	NA	NA	NA	NA	1.46786e-05	0.680944	NA	NA	NA	NA	0	0	0	0	0	0	0	0	0	0	0	0	0	0	0	0	0	0	0	0	0	0	0	0	0
AC024293.1	0.242521	0.0153788	0.112123	0.399268	0.0172803	0.1592	0.545882	0.000145366	0.00748828	0.476028	0.019929	0.242506	0.0307752	0.441559	0.788853	0.39973	0.440758	0.705572	0.0644123	0.242441	0.642536	0.690879	0.264366	0.603415	0	0	0	0	0	0	0	0	0	0	0	0	0	0	0	0	0	0	0	0	0	0	0	0	0
AC024337.2	0.0581583	0.126673	NA	-0.0160907	0.582525	NA	-0.0186533	0.403657	NA	-0.00327961	0.730893	NA	-0.000433847	0.6988	NA	-0.0164921	0.763974	NA	-0.00631975	0.497124	NA	-0.00111683	0.82758	NA	0	0	0	0	0	0	0	0	0	0	0	0	0	0	0	0	0	0	0	0	0	0	0	0	0
AC024361.1	2.85909e-05	0.467303	NA	-0.00644112	0.629259	NA	-0.00492362	0.514667	NA	-0.00213933	0.684452	NA	6.8928e-05	0.55839	NA	-9.40721e-05	0.919461	NA	5.78031e-07	0.935827	NA	-3.17007e-05	0.927548	NA	0	0	0	0	0	0	0	0	0	0	0	0	0	0	0	0	0	0	0	0	0	0	0	0	0
AC024361.2	0.000250214	0.609566	NA	-0.00228262	0.741902	NA	-0.00212527	0.67003	NA	-9.50054e-06	0.789574	NA	-1.25585e-05	0.294047	NA	-2.10866e-05	0.95191	NA	-1.45656e-05	0.439417	NA	-4.70208e-07	0.950955	NA	0	0	0	0	0	0	0	0	0	0	0	0	0	0	0	0	0	0	0	0	0	0	0	0	0
AC024451.1	-0.00128412	0.546489	NA	-0.00335182	0.735032	NA	-0.00342772	0.630604	NA	-0.000700237	0.815805	NA	NA	NA	NA	NA	NA	NA	NA	NA	NA	NA	NA	NA	0	0	0	0	0	0	0	0	0	0	0	0	0	0	0	0	0	0	0	0	0	0	0	0	0
AC024451.2	0.00228103	0.341739	NA	NA	NA	NA	NA	NA	NA	NA	NA	NA	3.93707e-05	0.347261	NA	NA	NA	NA	NA	NA	NA	NA	NA	NA	0	0	0	0	0	0	0	0	0	0	0	0	0	0	0	0	0	0	0	0	0	0	0	0	0
AC024558.1	NA	NA	NA	NA	NA	NA	NA	NA	NA	NA	NA	NA	-3.08055e-05	0.234389	NA	-0.000164825	0.905627	NA	-0.000107427	0.343477	NA	-2.74644e-05	0.955406	NA	0	0	0	0	0	0	0	0	0	0	0	0	0	0	0	0	0	0	0	0	0	0	0	0	0
AC024560.1	-0.000416158	0.605169	NA	-0.00333603	0.730982	NA	-0.00261731	0.641187	NA	-0.000850956	0.79863	NA	7.64827e-05	0.156215	NA	NA	NA	NA	NA	NA	NA	NA	NA	NA	0	0	0	0	0	0	0	0	0	0	0	0	0	0	0	0	0	0	0	0	0	0	0	0	0
AC024560.3	-0.0446177	0.232584	NA	-0.0453327	0.50532	NA	0.0151427	0.663587	NA	-0.0167987	0.665955	NA	0.000207977	0.988302	NA	0.0898375	0.412809	NA	-0.00217494	0.681888	NA	-0.00417491	0.798329	NA	0	0	0	0	0	0	0	0	0	0	0	0	0	0	0	0	0	0	0	0	0	0	0	0	0
AC024560.4	-0.00774815	0.414913	NA	-0.027675	0.504458	NA	-0.0285539	0.328103	NA	-0.0202861	0.548395	NA	-0.000123122	0.87318	NA	-0.00925551	0.849958	NA	0.00287705	0.830736	NA	-0.000112761	0.904755	NA	0	0	0	0	0	0	0	0	0	0	0	0	0	0	0	0	0	0	0	0	0	0	0	0	0
AC024568.1	7.26736e-05	0.700188	NA	-0.0018662	0.795604	NA	-0.0029093	0.668702	NA	0.000240827	0.870403	NA	-5.26949e-06	0.72396	NA	-6.87914e-05	0.922673	NA	-1.84429e-05	0.936871	NA	-1.521e-05	0.941819	NA	0	0	0	0	0	0	0	0	0	0	0	0	0	0	0	0	0	0	0	0	0	0	0	0	0
AC024575.1	NA	NA	NA	NA	NA	NA	NA	NA	NA	NA	NA	NA	6.08063e-05	0.512373	NA	NA	NA	NA	3.11822e-05	0.33816	NA	NA	NA	NA	0	0	0	0	0	0	0	0	0	0	0	0	0	0	0	0	0	0	0	0	0	0	0	0	0
AC024580.1	0.00557724	0.268934	NA	-0.00312089	0.690217	NA	-0.00280965	0.605896	NA	-0.000580373	0.741156	NA	0.00124662	0.728003	NA	-0.00848584	0.864256	NA	-0.00289672	0.776797	NA	-0.00189371	0.839908	NA	0	0	0	0	0	0	0	0	0	0	0	0	0	0	0	0	0	0	0	0	0	0	0	0	0
AC024587.1	-0.000471481	0.628254	NA	-0.00350865	0.749226	NA	-0.00437023	0.601211	NA	0.000686046	0.852448	NA	NA	NA	NA	NA	NA	NA	NA	NA	NA	NA	NA	NA	0	0	0	0	0	0	0	0	0	0	0	0	0	0	0	0	0	0	0	0	0	0	0	0	0
AC024619.4	-0.0453851	0.646468	NA	0.0572255	0.53602	NA	-0.0552489	0.777251	NA	0.012579	0.787992	NA	0.000366488	0.935846	NA	-0.00256634	0.750514	NA	0.000732054	0.737328	NA	-0.00195754	0.804944	NA	0	0	0	0	0	0	0	0	0	0	0	0	0	0	0	0	0	0	0	0	0	0	0	0	0
AC024909.1	-0.00188578	0.417912	NA	-0.0056504	0.655164	NA	-0.00435874	0.540502	NA	0.00638327	0.451652	NA	0.000177418	0.731885	NA	-0.000253856	0.871024	NA	-0.000319966	0.0566857	NA	-0.00018686	0.910604	NA	0	0	0	0	0	0	0	0	0	0	0	0	0	0	0	0	0	0	0	0	0	0	0	0	0
AC024933.1	0.00269562	0.43251	NA	-0.000713243	0.848982	NA	-0.000215495	0.771473	NA	-0.000524107	0.915823	NA	-3.50853e-06	0.817078	NA	-0.000111193	0.915594	NA	-8.46484e-05	0.333745	NA	-4.07166e-05	0.948052	NA	0	0	0	0	0	0	0	0	0	0	0	0	0	0	0	0	0	0	0	0	0	0	0	0	0
AC024940.2	0.014836	0.574175	NA	0.0332855	0.449452	NA	0.111792	0.0841301	NA	-0.0205322	0.547143	NA	4.31339e-05	0.988714	NA	-0.000544659	0.842374	NA	0.000125255	0.766979	NA	-0.00031462	0.881635	NA	0	0	0	0	0	0	0	0	0	0	0	0	0	0	0	0	0	0	0	0	0	0	0	0	0
AC024941.2	0.00387708	0.617244	NA	-0.00464299	0.705026	NA	0.00912251	0.369567	NA	-0.000649816	0.804138	NA	2.0244e-05	0.959402	NA	-0.000130765	0.904913	NA	-6.03382e-05	0.805501	NA	-4.75247e-05	0.945288	NA	0	0	0	0	0	0	0	0	0	0	0	0	0	0	0	0	0	0	0	0	0	0	0	0	0
AC024995.1	0.074454	0.213387	NA	-0.0555261	0.319428	NA	-0.0455803	0.172478	NA	0.0276182	0.653374	NA	0.000215795	0.688286	NA	-0.000570596	0.849023	NA	0.000605066	0.469291	NA	-0.000142721	0.924248	NA	0	0	0	0	0	0	0	0	0	0	0	0	0	0	0	0	0	0	0	0	0	0	0	0	0
AC025031.1	NA	NA	NA	NA	NA	NA	NA	NA	NA	NA	NA	NA	0.000106234	0.534304	NA	-0.00329347	0.885664	NA	-0.00200811	0.385036	NA	-0.000186441	0.906827	NA	0	0	0	0	0	0	0	0	0	0	0	0	0	0	0	0	0	0	0	0	0	0	0	0	0
AC025031.3	NA	NA	NA	NA	NA	NA	NA	NA	NA	NA	NA	NA	9.09562e-06	0.965467	NA	-2.39457e-05	0.949258	NA	-1.56974e-05	0.440025	NA	-2.12676e-05	0.960676	NA	0	0	0	0	0	0	0	0	0	0	0	0	0	0	0	0	0	0	0	0	0	0	0	0	0
AC025031.4	NA	NA	NA	NA	NA	NA	NA	NA	NA	NA	NA	NA	2.86851e-05	0.852015	NA	NA	NA	NA	0.000167882	0.704718	NA	NA	NA	NA	0	0	0	0	0	0	0	0	0	0	0	0	0	0	0	0	0	0	0	0	0	0	0	0	0
AC025034.1	-0.00323503	0.736078	NA	-0.00152235	0.888531	NA	-0.00118777	0.848406	NA	-0.00129239	0.905743	NA	NA	NA	NA	NA	NA	NA	NA	NA	NA	NA	NA	NA	0	0	0	0	0	0	0	0	0	0	0	0	0	0	0	0	0	0	0	0	0	0	0	0	0
AC025048.2	-0.0259747	0.516587	NA	-0.0498326	0.351783	NA	0.00412706	0.539026	NA	0.0312219	0.57106	NA	-0.00236582	0.690043	NA	0.38721	0.110362	NA	-0.0113667	0.188765	NA	-0.0131859	0.712399	NA	0	0	0	0	0	0	0	0	0	0	0	0	0	0	0	0	0	0	0	0	0	0	0	0	0
AC025048.4	0.00100269	0.751375	NA	0.00491418	0.417151	NA	-0.00510591	0.560126	NA	-0.00141417	0.778391	NA	1.72634e-05	0.980574	NA	-0.000105647	0.906857	NA	-4.84368e-05	0.76904	NA	-4.37986e-05	0.945327	NA	0	0	0	0	0	0	0	0	0	0	0	0	0	0	0	0	0	0	0	0	0	0	0	0	0
AC025048.6	0.000146505	0.704322	NA	-0.00474105	0.689768	NA	0.000930059	0.499773	NA	-0.00215663	0.770453	NA	5.73157e-05	0.840583	NA	-0.00308571	0.788949	NA	-0.00106077	0.593527	NA	-0.00250889	0.808252	NA	0	0	0	0	0	0	0	0	0	0	0	0	0	0	0	0	0	0	0	0	0	0	0	0	0
AC025062.1	-0.000617009	0.676543	NA	-0.000590823	0.841419	NA	-0.000427673	0.784244	NA	-0.000205467	0.897869	NA	4.08701e-06	0.90192	NA	-9.23899e-05	0.918505	NA	-5.32068e-05	0.36993	NA	-1.88455e-05	0.964888	NA	0	0	0	0	0	0	0	0	0	0	0	0	0	0	0	0	0	0	0	0	0	0	0	0	0
AC025161.1	NA	NA	NA	NA	NA	NA	NA	NA	NA	NA	NA	NA	-0.00017328	0.352846	NA	-0.000346616	0.907874	NA	-0.000212514	0.449159	NA	-0.00052967	0.888748	NA	0	0	0	0	0	0	0	0	0	0	0	0	0	0	0	0	0	0	0	0	0	0	0	0	0
AC025162.2	NA	NA	NA	NA	NA	NA	NA	NA	NA	NA	NA	NA	-1.00619e-05	0.618122	NA	-4.35863e-05	0.930787	NA	-1.72202e-05	0.911964	NA	-3.46955e-05	0.952433	NA	0	0	0	0	0	0	0	0	0	0	0	0	0	0	0	0	0	0	0	0	0	0	0	0	0
AC025164.1	0.000537653	0.878355	NA	-0.00765869	0.61327	NA	0.0161999	0.0797945	NA	-0.00426377	0.704794	NA	2.10483e-06	0.961426	NA	-7.65812e-05	0.913039	NA	1.82652e-05	0.785824	NA	-9.59125e-05	0.907409	NA	0	0	0	0	0	0	0	0	0	0	0	0	0	0	0	0	0	0	0	0	0	0	0	0	0
AC025165.2	0.00490757	0.592495	NA	0.00242282	0.578684	NA	-0.0116951	0.381468	NA	-0.00884138	0.614485	NA	1.40117e-05	0.887088	NA	-0.000232603	0.901935	NA	-0.000189085	0.33951	NA	1.12806e-05	0.967426	NA	0	0	0	0	0	0	0	0	0	0	0	0	0	0	0	0	0	0	0	0	0	0	0	0	0
AC025165.4	NA	NA	NA	NA	NA	NA	NA	NA	NA	NA	NA	NA	-6.58669e-06	0.697176	NA	-6.90027e-05	0.916406	NA	2.40097e-05	0.73824	NA	-0.000316827	0.874351	NA	0	0	0	0	0	0	0	0	0	0	0	0	0	0	0	0	0	0	0	0	0	0	0	0	0
AC025165.5	-0.00605791	0.993653	NA	0.116752	0.279146	NA	-0.0098252	0.876332	NA	-0.0272711	0.479135	NA	0.000523994	0.504602	NA	-0.000423963	0.847588	NA	0.000458216	0.608273	NA	-0.00111363	0.822287	NA	0	0	0	0	0	0	0	0	0	0	0	0	0	0	0	0	0	0	0	0	0	0	0	0	0
AC025171.1	0.145933	0.362704	NA	0.047597	0.573474	NA	-0.364674	0.0135977	NA	-0.244365	0.194399	NA	0.00631797	0.741583	NA	0.238042	0.45124	NA	0.00549735	0.838656	NA	0.233387	0.380579	NA	0	0	0	0	0	0	0	0	0	0	0	0	0	0	0	0	0	0	0	0	0	0	0	0	0
AC025171.2	0.0526133	0.772531	NA	-0.488978	0.131816	0.372364	0.0458128	0.829537	NA	-0.044463	0.850716	0.867159	0.00576741	0.868122	0.899915	-0.191375	0.351597	NA	-0.0273814	0.458924	NA	-0.116499	0.510379	NA	0	0	0	0	0	0	0	0	0	0	0	0	0	0	0	0	0	0	0	0	0	0	0	0	0
AC025171.3	-0.002817	0.570922	NA	-0.00143752	0.812284	NA	-5.91091e-05	0.777213	NA	-0.00272101	0.814255	NA	3.702e-05	0.74149	NA	-0.00304622	0.892482	NA	-0.00281053	0.312222	NA	-0.000257086	0.882029	NA	0	0	0	0	0	0	0	0	0	0	0	0	0	0	0	0	0	0	0	0	0	0	0	0	0
AC025171.4	0.00884398	0.419421	NA	-0.00980272	0.572371	NA	-0.00200645	0.801159	NA	-0.00572392	0.654319	NA	-0.000886876	0.372753	NA	-0.00389732	0.788609	NA	-0.00232934	0.395584	NA	-0.00135518	0.833898	NA	0	0	0	0	0	0	0	0	0	0	0	0	0	0	0	0	0	0	0	0	0	0	0	0	0
AC025175.1	-0.000102612	0.612562	NA	-0.00269843	0.725083	NA	-0.00234351	0.624114	NA	-0.000125981	0.780265	NA	3.85484e-05	0.262546	NA	NA	NA	NA	NA	NA	NA	NA	NA	NA	0	0	0	0	0	0	0	0	0	0	0	0	0	0	0	0	0	0	0	0	0	0	0	0	0
AC025175.2	-0.00037846	0.686099	NA	-0.00165793	0.810303	NA	-0.00184874	0.719231	NA	0.00682393	0.306268	NA	NA	NA	NA	NA	NA	NA	NA	NA	NA	NA	NA	NA	0	0	0	0	0	0	0	0	0	0	0	0	0	0	0	0	0	0	0	0	0	0	0	0	0
AC025176.1	-0.000164302	0.833807	NA	-0.00159365	0.833191	NA	-0.00645721	0.613303	NA	-0.0030183	0.798581	NA	NA	NA	NA	NA	NA	NA	NA	NA	NA	NA	NA	NA	0	0	0	0	0	0	0	0	0	0	0	0	0	0	0	0	0	0	0	0	0	0	0	0	0
AC025178.1	NA	NA	NA	NA	NA	NA	NA	NA	NA	NA	NA	NA	-7.30694e-05	0.538701	NA	-0.00018577	0.898163	NA	-0.000172382	0.261083	NA	-0.000123655	0.919151	NA	0	0	0	0	0	0	0	0	0	0	0	0	0	0	0	0	0	0	0	0	0	0	0	0	0
AC025181.1	0.00361901	0.573767	NA	-0.0122684	0.554016	NA	-0.0019961	0.707668	NA	0.0150302	0.415144	NA	-2.36611e-05	0.635666	NA	-7.54173e-05	0.913741	NA	-8.71656e-05	0.171559	NA	-7.51146e-05	0.938003	NA	0	0	0	0	0	0	0	0	0	0	0	0	0	0	0	0	0	0	0	0	0	0	0	0	0
AC025181.2	0.0584253	0.555444	NA	-0.239941	0.368368	NA	-0.206305	0.26415	NA	0.527272	0.139905	NA	0.00118238	0.916725	NA	0.120975	0.482719	NA	0.0177993	0.391059	NA	-0.0270638	0.647054	NA	0	0	0	0	0	0	0	0	0	0	0	0	0	0	0	0	0	0	0	0	0	0	0	0	0
AC025198.1	-0.00728695	0.324683	NA	-0.0167451	0.537704	NA	-0.00446464	0.7311	NA	-0.00531515	0.666529	NA	0.000225628	0.673855	NA	-9.89727e-05	0.907997	NA	-4.37971e-05	0.764655	NA	-0.000220069	0.89919	NA	0	0	0	0	0	0	0	0	0	0	0	0	0	0	0	0	0	0	0	0	0	0	0	0	0
AC025265.1	-0.00379673	0.460853	NA	-0.0109549	0.562988	NA	0.000360251	0.728456	NA	-0.00374243	0.641867	NA	-0.000174675	0.728659	NA	-0.00939609	0.725197	NA	-0.00697217	0.0698112	NA	-0.000163414	0.892259	NA	0	0	0	0	0	0	0	0	0	0	0	0	0	0	0	0	0	0	0	0	0	0	0	0	0
AC025271.1	0.00528881	0.546677	NA	-0.0162149	0.527953	NA	-0.0122407	0.393867	NA	-0.0100717	0.615533	NA	9.90573e-06	0.954092	NA	-6.16028e-05	0.919993	NA	-3.8445e-05	0.737218	NA	-2.75361e-05	0.931756	NA	0	0	0	0	0	0	0	0	0	0	0	0	0	0	0	0	0	0	0	0	0	0	0	0	0
AC025279.1	-0.00111514	0.514751	NA	-0.00718673	0.645263	NA	-0.010558	0.460541	NA	-0.00119841	0.742133	NA	-5.29367e-05	0.706187	NA	-0.000194345	0.890525	NA	-0.000100223	0.717172	NA	-5.86249e-05	0.938363	NA	0	0	0	0	0	0	0	0	0	0	0	0	0	0	0	0	0	0	0	0	0	0	0	0	0
AC025287.2	-0.014779	0.319188	NA	0.129962	0.2584	NA	0.0369084	0.406951	NA	-0.026166	0.542618	NA	0.000348798	0.49447	NA	-0.00044242	0.884223	NA	0.000999377	0.489396	NA	-4.38867e-05	0.943768	NA	0	0	0	0	0	0	0	0	0	0	0	0	0	0	0	0	0	0	0	0	0	0	0	0	0
AC025370.1	-0.000787534	0.685539	NA	-0.000497349	0.859836	NA	-1.47825e-05	0.809901	NA	-0.000294426	0.922381	NA	NA	NA	NA	NA	NA	NA	NA	NA	NA	NA	NA	NA	0	0	0	0	0	0	0	0	0	0	0	0	0	0	0	0	0	0	0	0	0	0	0	0	0
AC025423.1	-0.0127205	0.506862	NA	0.0323821	0.325792	NA	0.0253798	0.169352	NA	-0.00890124	0.774452	NA	0.00289436	0.739357	NA	-0.00585557	0.849561	NA	0.000696452	0.91366	NA	-0.000365259	0.867888	NA	0	0	0	0	0	0	0	0	0	0	0	0	0	0	0	0	0	0	0	0	0	0	0	0	0
AC025423.4	-0.000267023	0.45264	NA	-0.00526957	0.650901	NA	-0.00441561	0.541751	NA	-0.00188393	0.707769	NA	1.91746e-05	0.851634	NA	-9.61912e-05	0.913066	NA	-6.46716e-06	0.927614	NA	-4.0407e-05	0.944545	NA	0	0	0	0	0	0	0	0	0	0	0	0	0	0	0	0	0	0	0	0	0	0	0	0	0
AC025442.2	0.0133481	0.594697	NA	-0.00677883	0.755596	NA	0.0324728	0.387239	NA	-0.00351736	0.836386	NA	-0.00057925	0.388914	NA	-0.0201887	0.778923	NA	-0.0107974	0.343184	NA	-0.000808155	0.841342	NA	0	0	0	0	0	0	0	0	0	0	0	0	0	0	0	0	0	0	0	0	0	0	0	0	0
AC025449.1	-0.0114203	0.240775	NA	0.0267939	0.36991	NA	0.0251157	0.192945	NA	-0.0108075	0.61201	NA	0.00821855	0.540721	NA	-0.0194774	0.723231	NA	-0.00273787	0.802972	NA	-0.0106786	0.741498	NA	0	0	0	0	0	0	0	0	0	0	0	0	0	0	0	0	0	0	0	0	0	0	0	0	0
AC025449.2	0.00556871	0.377217	NA	-0.00668378	0.670447	NA	-0.00267132	0.619106	NA	-0.00679891	0.715326	NA	-0.000169728	0.12917	NA	-0.000165337	0.903426	NA	6.13374e-05	0.659331	NA	-0.000264097	0.887042	NA	0	0	0	0	0	0	0	0	0	0	0	0	0	0	0	0	0	0	0	0	0	0	0	0	0
AC025458.1	0.0965068	0.291136	NA	0.162955	0.262862	NA	-0.0250441	0.626957	NA	-0.212627	0.167435	NA	9.85811e-05	0.988037	NA	-0.00165615	0.778099	NA	0.00101135	0.605325	NA	-0.000932219	0.826277	NA	0	0	0	0	0	0	0	0	0	0	0	0	0	0	0	0	0	0	0	0	0	0	0	0	0
AC025459.1	-0.012185	0.557627	NA	-0.00286673	0.626011	NA	-0.0157855	0.852372	NA	-0.0260858	0.479958	NA	2.80353e-05	0.946285	NA	-9.77515e-05	0.904989	NA	-4.36703e-05	0.858286	NA	-4.56748e-05	0.921469	NA	0	0	0	0	0	0	0	0	0	0	0	0	0	0	0	0	0	0	0	0	0	0	0	0	0
AC025470.2	-6.67581e-05	0.631209	NA	-0.000479745	0.875297	NA	-0.000359118	0.8097	NA	-0.00028048	0.943146	NA	NA	NA	NA	NA	NA	NA	NA	NA	NA	NA	NA	NA	0	0	0	0	0	0	0	0	0	0	0	0	0	0	0	0	0	0	0	0	0	0	0	0	0
AC025518.1	-0.000634737	0.547992	NA	-0.00274817	0.739133	NA	-0.00207467	0.649817	NA	-0.00148223	0.791553	NA	NA	NA	NA	NA	NA	NA	NA	NA	NA	NA	NA	NA	0	0	0	0	0	0	0	0	0	0	0	0	0	0	0	0	0	0	0	0	0	0	0	0	0
AC025588.1	NA	NA	NA	NA	NA	NA	NA	NA	NA	NA	NA	NA	-1.0947e-05	0.314579	NA	-0.000431299	0.900642	NA	-0.000247507	0.417617	NA	-0.000307939	0.909029	NA	0	0	0	0	0	0	0	0	0	0	0	0	0	0	0	0	0	0	0	0	0	0	0	0	0
AC025594.2	NA	NA	NA	NA	NA	NA	NA	NA	NA	NA	NA	NA	0.000103003	0.434375	NA	NA	NA	NA	NA	NA	NA	NA	NA	NA	0	0	0	0	0	0	0	0	0	0	0	0	0	0	0	0	0	0	0	0	0	0	0	0	0
AC025678.3	-0.0113942	0.891074	NA	-0.0208377	0.70199	NA	-0.0226717	0.561557	NA	-0.0136656	0.773637	NA	3.93275e-05	0.91962	NA	-6.16482e-05	0.920355	NA	9.38899e-05	0.480972	NA	-3.3152e-05	0.925115	NA	0	0	0	0	0	0	0	0	0	0	0	0	0	0	0	0	0	0	0	0	0	0	0	0	0
AC025682.1	-0.000941637	0.646772	NA	-0.000569156	0.843416	NA	-5.76814e-05	0.785654	NA	-0.000632544	0.88119	NA	0.000200905	0.29125	NA	-3.71826e-05	0.935548	NA	-1.13618e-05	0.97428	NA	-7.26292e-06	0.947493	NA	0	0	0	0	0	0	0	0	0	0	0	0	0	0	0	0	0	0	0	0	0	0	0	0	0
AC025750.1	0.000983276	0.663601	NA	-0.00304546	0.741631	NA	-0.00220204	0.628921	NA	0.000223968	0.79101	NA	NA	NA	NA	NA	NA	NA	NA	NA	NA	NA	NA	NA	0	0	0	0	0	0	0	0	0	0	0	0	0	0	0	0	0	0	0	0	0	0	0	0	0
AC025754.2	0.0086388	0.878421	NA	-0.0414914	0.5511	NA	0.0264218	0.735356	NA	-0.0448433	0.54687	NA	0.000767557	0.353239	NA	0.204707	0.57947	NA	0.00894503	0.523228	NA	-0.000376359	0.899381	NA	0	0	0	0	0	0	0	0	0	0	0	0	0	0	0	0	0	0	0	0	0	0	0	0	0
AC025774.1	-0.00337401	0.45894	NA	-0.00564402	0.685009	NA	-0.00102428	0.659285	NA	-0.00368257	0.749435	NA	1.56749e-05	0.988974	NA	-0.00848162	0.812913	NA	0.00036557	0.943548	NA	-0.00038948	0.890202	NA	0	0	0	0	0	0	0	0	0	0	0	0	0	0	0	0	0	0	0	0	0	0	0	0	0
AC025809.2	-0.00111024	0.722365	NA	0.0146757	0.324401	NA	-3.40272e-05	0.811563	NA	2.07521e-06	0.931893	NA	2.87908e-05	0.599619	NA	-5.30391e-05	0.932821	NA	-2.66047e-05	0.43354	NA	-1.45742e-05	0.969254	NA	0	0	0	0	0	0	0	0	0	0	0	0	0	0	0	0	0	0	0	0	0	0	0	0	0
AC025857.2	0.0666209	0.53947	NA	-0.161283	0.48423	0.619339	-0.403653	0.107588	NA	0.572961	0.16327	0.436494	-0.0023948	0.851029	NA	0.12717	0.544975	NA	0.0114573	0.645761	NA	0.157568	0.402556	NA	0	0	0	0	0	0	0	0	0	0	0	0	0	0	0	0	0	0	0	0	0	0	0	0	0
AC026124.1	0.00267371	0.636722	NA	-0.00403113	0.719213	NA	-0.00491996	0.583591	NA	-0.000281079	0.815483	NA	-0.00692373	0.72636	NA	-0.0671488	0.68671	NA	-0.0216739	0.506075	NA	-0.0538928	0.612059	NA	0	0	0	0	0	0	0	0	0	0	0	0	0	0	0	0	0	0	0	0	0	0	0	0	0
AC026124.2	-0.000364594	0.673375	NA	-0.00206781	0.789784	NA	-0.00174084	0.700242	NA	-0.000643956	0.841112	NA	-0.000382453	0.460832	NA	-0.00920745	0.833191	NA	0.0119611	0.295083	NA	-0.000713609	0.847759	NA	0	0	0	0	0	0	0	0	0	0	0	0	0	0	0	0	0	0	0	0	0	0	0	0	0
AC026150.2	0.0164682	0.568905	NA	-0.0125163	0.58877	NA	0.0113062	0.652958	NA	0.0552661	0.357206	NA	1.25056e-05	0.793746	NA	-2.60991e-05	0.945837	NA	-1.99923e-05	0.384656	NA	-8.99604e-06	0.955373	NA	0	0	0	0	0	0	0	0	0	0	0	0	0	0	0	0	0	0	0	0	0	0	0	0	0
AC026150.4	-0.00351643	0.54722	NA	-0.003333	0.790549	NA	-0.000445634	0.753763	NA	-0.00391921	0.785904	NA	-0.000377813	0.658568	NA	-0.00788231	0.776526	NA	0.00102479	0.818665	NA	-0.00116703	0.828213	NA	0	0	0	0	0	0	0	0	0	0	0	0	0	0	0	0	0	0	0	0	0	0	0	0	0
AC026254.2	-0.000309514	0.720017	NA	-0.000624059	0.855376	NA	-0.00116305	0.763734	NA	0.00012262	0.912524	NA	-3.32456e-05	0.149557	NA	-7.97369e-05	0.915942	NA	-2.47553e-05	0.886785	NA	-9.95839e-06	0.940334	NA	0	0	0	0	0	0	0	0	0	0	0	0	0	0	0	0	0	0	0	0	0	0	0	0	0
AC026271.1	0.150021	0.302197	NA	-0.0450694	0.472771	0.612307	-0.559599	0.00937032	NA	-0.503107	0.114962	0.395311	0.00722797	0.790332	0.875736	-0.195118	0.325783	NA	0.0351581	0.290958	0.685909	-0.145353	0.449166	NA	0	0	0	0	0	0	0	0	0	0	0	0	0	0	0	0	0	0	0	0	0	0	0	0	0
AC026273.1	-0.0864635	0.328807	NA	-0.185227	0.159015	NA	0.11965	0.195166	NA	0.033843	0.571281	NA	0.00420451	0.605831	NA	-0.0205104	0.598522	NA	-0.013462	0.196316	NA	-0.0102714	0.688963	NA	0	0	0	0	0	0	0	0	0	0	0	0	0	0	0	0	0	0	0	0	0	0	0	0	0
AC026304.1	0.175124	0.205002	NA	0.0244889	0.665715	NA	-0.0280962	0.822599	NA	0.0730891	0.544272	NA	-0.0026842	0.386965	NA	-0.0134678	0.671228	NA	0.00368242	0.589101	NA	-0.00746227	0.730064	NA	0	0	0	0	0	0	0	0	0	0	0	0	0	0	0	0	0	0	0	0	0	0	0	0	0
AC026316.1	0.00687569	0.33302	NA	-0.00502732	0.66536	NA	-0.00426271	0.563616	NA	-0.0028293	0.743197	NA	-1.52133e-05	0.292464	NA	-2.13351e-05	0.951372	NA	1.88034e-05	0.439058	NA	-1.36778e-05	0.961689	NA	0	0	0	0	0	0	0	0	0	0	0	0	0	0	0	0	0	0	0	0	0	0	0	0	0
AC026316.2	-0.000194707	0.62536	NA	-0.00379616	0.75777	NA	-0.00251481	0.679628	NA	-0.00337618	0.738082	NA	0.000177035	0.406614	NA	-0.000726582	0.885855	NA	-0.000383486	0.382966	NA	-2.32181e-05	0.961691	NA	0	0	0	0	0	0	0	0	0	0	0	0	0	0	0	0	0	0	0	0	0	0	0	0	0
AC026316.5	0.0138404	0.721321	NA	-0.0392076	0.549276	NA	0.219707	0.177969	NA	-0.0268077	0.619911	NA	-0.000424313	0.346779	NA	-0.00305241	0.782626	NA	-0.00134384	0.465506	NA	-6.06838e-05	0.951016	NA	0	0	0	0	0	0	0	0	0	0	0	0	0	0	0	0	0	0	0	0	0	0	0	0	0
AC026341.1	-0.000855691	0.695093	NA	-0.000846572	0.839999	NA	-0.000438522	0.790609	NA	-0.000430793	0.888397	NA	NA	NA	NA	NA	NA	NA	NA	NA	NA	NA	NA	NA	0	0	0	0	0	0	0	0	0	0	0	0	0	0	0	0	0	0	0	0	0	0	0	0	0
AC026356.1	-0.0452764	0.663546	NA	-0.110554	0.293239	NA	-0.0594051	0.210225	NA	-0.0998638	0.366282	NA	-0.00150998	0.634023	NA	-0.00398547	0.745784	NA	-0.00269102	0.434356	NA	-0.0030512	0.77425	NA	0	0	0	0	0	0	0	0	0	0	0	0	0	0	0	0	0	0	0	0	0	0	0	0	0
AC026356.2	-0.00241734	0.832319	NA	-0.0229481	0.562344	NA	0.0156373	0.61802	NA	0.152901	0.151792	NA	-0.00823783	0.115137	NA	-0.0365268	0.602277	NA	-0.00911901	0.520169	NA	-0.00980893	0.712406	NA	0	0	0	0	0	0	0	0	0	0	0	0	0	0	0	0	0	0	0	0	0	0	0	0	0
AC026367.1	0.0284915	0.749935	NA	-0.0225821	0.700604	NA	-0.0291178	0.523171	NA	-0.0128825	0.785044	NA	8.6795e-05	0.821704	NA	-0.000418769	0.879656	NA	0.000496991	0.528359	NA	-9.23661e-05	0.941455	NA	0	0	0	0	0	0	0	0	0	0	0	0	0	0	0	0	0	0	0	0	0	0	0	0	0
AC026367.2	-0.00277531	0.383063	NA	-0.00939457	0.606481	NA	-0.00580323	0.504215	NA	-0.00642095	0.664966	NA	NA	NA	NA	NA	NA	NA	NA	NA	NA	NA	NA	NA	0	0	0	0	0	0	0	0	0	0	0	0	0	0	0	0	0	0	0	0	0	0	0	0	0
AC026367.3	NA	NA	NA	NA	NA	NA	NA	NA	NA	NA	NA	NA	-8.94672e-06	0.257428	NA	-2.61492e-05	0.945217	NA	-2.52006e-06	0.863364	NA	-3.29467e-06	0.953865	NA	0	0	0	0	0	0	0	0	0	0	0	0	0	0	0	0	0	0	0	0	0	0	0	0	0
AC026401.2	NA	NA	NA	NA	NA	NA	NA	NA	NA	NA	NA	NA	-4.18056e-05	0.258536	NA	-0.000150698	0.92078	NA	-0.00011208	0.445693	NA	-2.37222e-05	0.935197	NA	0	0	0	0	0	0	0	0	0	0	0	0	0	0	0	0	0	0	0	0	0	0	0	0	0
AC026401.3	-0.0551384	0.301349	NA	0.107646	0.228679	NA	0.0812191	0.244889	NA	0.104723	0.282843	NA	0.00121958	0.874386	NA	-0.0106058	0.723359	NA	0.008602	0.308859	NA	-0.00436987	0.79373	NA	0	0	0	0	0	0	0	0	0	0	0	0	0	0	0	0	0	0	0	0	0	0	0	0	0
AC026403.1	0.112316	0.144345	0.31085	0.836038	0.00263318	0.0574857	0.363767	0.0511325	0.248552	0.00763302	0.189625	0.453003	0.111087	0.00306869	0.0611251	0.257658	0.581957	NA	0.0620931	0.180782	0.56968	-0.423374	0.216507	0.568152	0	0	0	0	0	0	0	0	0	0	0	0	0	0	0	0	0	0	0	0	0	0	0	0	0
AC026410.2	0.0372042	0.155092	NA	-0.0251299	0.479737	NA	-0.024485	0.313937	NA	-0.0110654	0.610148	NA	4.50155e-05	0.85606	NA	-0.000355685	0.898659	NA	-1.14396e-05	0.99516	NA	-4.92425e-05	0.951302	NA	0	0	0	0	0	0	0	0	0	0	0	0	0	0	0	0	0	0	0	0	0	0	0	0	0
AC026412.1	-0.122523	0.445768	NA	0.169793	0.515304	0.636964	-0.11001	0.664842	NA	0.614994	0.091808	NA	-0.00064606	0.841893	NA	-0.0200675	0.600442	NA	3.84132e-05	0.984459	NA	0.0436685	0.424396	NA	0	0	0	0	0	0	0	0	0	0	0	0	0	0	0	0	0	0	0	0	0	0	0	0	0
AC026436.1	-0.000853651	0.823154	NA	0.363876	0.108345	NA	-0.0128193	0.833158	NA	-0.106235	0.404226	NA	-0.000343499	0.662525	NA	-0.000850743	0.814696	NA	-4.52052e-07	0.944848	NA	-0.000417312	0.859636	NA	0	0	0	0	0	0	0	0	0	0	0	0	0	0	0	0	0	0	0	0	0	0	0	0	0
AC026462.1	0.124564	0.249453	NA	-0.154278	0.47184	NA	0.24041	0.0906734	NA	-0.0414637	0.614259	NA	0.000405992	0.986693	NA	-0.0170305	0.659831	NA	-0.000110234	0.985177	NA	-0.010638	0.745232	NA	0	0	0	0	0	0	0	0	0	0	0	0	0	0	0	0	0	0	0	0	0	0	0	0	0
AC026471.1	0.0158331	0.538731	NA	-0.0469352	0.356338	NA	-0.0365365	0.217804	NA	-0.0327721	0.454987	NA	-0.00025562	0.694186	NA	-0.000674623	0.827404	NA	0.000999074	0.30178	NA	-0.000576507	0.846445	NA	0	0	0	0	0	0	0	0	0	0	0	0	0	0	0	0	0	0	0	0	0	0	0	0	0
AC026471.2	-0.00269246	0.43749	NA	0.00403348	0.544512	NA	-0.00236798	0.610977	NA	-0.00218122	0.762983	NA	0.000113228	0.424202	NA	-6.17133e-05	0.919947	NA	-3.85609e-05	0.733728	NA	-0.000169717	0.894805	NA	0	0	0	0	0	0	0	0	0	0	0	0	0	0	0	0	0	0	0	0	0	0	0	0	0
AC026471.4	0.013724	0.769242	NA	-0.0245204	0.882505	NA	0.0292438	0.434706	NA	-0.0705999	0.353434	NA	0.000342322	0.775808	NA	-0.00178223	0.813279	NA	0.00333213	0.533668	NA	-0.000384384	0.896986	NA	0	0	0	0	0	0	0	0	0	0	0	0	0	0	0	0	0	0	0	0	0	0	0	0	0
AC026471.6	-0.0184435	0.622181	NA	-0.030925	0.437988	NA	-0.0132261	0.368312	NA	-0.0289965	0.487745	NA	0.000148308	0.97456	NA	-0.0103665	0.703029	NA	-0.0010016	0.857487	NA	-0.00379906	0.771795	NA	0	0	0	0	0	0	0	0	0	0	0	0	0	0	0	0	0	0	0	0	0	0	0	0	0
AC026477.1	0.000494832	0.578454	NA	-0.00250935	0.762867	NA	-0.00278099	0.629236	NA	0.000194827	0.765753	NA	NA	NA	NA	NA	NA	NA	NA	NA	NA	NA	NA	NA	0	0	0	0	0	0	0	0	0	0	0	0	0	0	0	0	0	0	0	0	0	0	0	0	0
AC026688.1	-0.000622512	0.423929	NA	-0.0101865	0.589475	NA	-0.00795678	0.458127	NA	-0.00348487	0.649459	NA	1.00144e-05	0.896603	NA	-7.80638e-05	0.923721	NA	1.67824e-05	0.935871	NA	2.48358e-06	0.997582	NA	0	0	0	0	0	0	0	0	0	0	0	0	0	0	0	0	0	0	0	0	0	0	0	0	0
AC026691.1	-0.00207116	0.468163	NA	-0.00590912	0.679708	NA	-0.00334072	0.600231	NA	-0.00412006	0.732125	NA	-0.000122268	0.956375	NA	-0.00407194	0.872332	NA	0.000920583	0.884917	NA	-3.60844e-07	0.990319	NA	0	0	0	0	0	0	0	0	0	0	0	0	0	0	0	0	0	0	0	0	0	0	0	0	0
AC026700.1	-0.00132489	0.727953	NA	-0.00653928	0.66805	NA	0.00188173	0.626385	NA	-0.0055454	0.717122	NA	6.35037e-05	0.662383	NA	-6.22257e-05	0.919731	NA	-3.87405e-05	0.740709	NA	-3.36383e-05	0.931908	NA	0	0	0	0	0	0	0	0	0	0	0	0	0	0	0	0	0	0	0	0	0	0	0	0	0
AC026740.1	NA	NA	NA	NA	NA	NA	NA	NA	NA	NA	NA	NA	4.6393e-05	0.571811	NA	-2.14762e-05	0.951539	NA	-1.47985e-05	0.439762	NA	-1.39238e-05	0.970713	NA	0	0	0	0	0	0	0	0	0	0	0	0	0	0	0	0	0	0	0	0	0	0	0	0	0
AC026741.1	NA	NA	NA	NA	NA	NA	NA	NA	NA	NA	NA	NA	-2.43867e-06	0.357967	NA	-2.13099e-05	0.951509	NA	1.88758e-06	0.759137	NA	2.50341e-06	0.997106	NA	0	0	0	0	0	0	0	0	0	0	0	0	0	0	0	0	0	0	0	0	0	0	0	0	0
AC026748.3	-0.0890581	0.464725	NA	0.0385622	0.679211	NA	0.0680829	0.579673	NA	-0.26597	0.167516	NA	-0.00454147	0.721058	NA	-0.0578725	0.533833	NA	0.0421669	0.0633911	NA	-0.0283752	0.654593	NA	0	0	0	0	0	0	0	0	0	0	0	0	0	0	0	0	0	0	0	0	0	0	0	0	0
AC026765.3	0.000826609	0.931153	NA	0.0203396	0.495816	NA	-0.0118773	0.445203	NA	-0.019325	0.583466	NA	7.05838e-05	0.712159	NA	-5.86293e-05	0.921588	NA	0.000632493	0.297882	NA	-2.08545e-05	0.966768	NA	0	0	0	0	0	0	0	0	0	0	0	0	0	0	0	0	0	0	0	0	0	0	0	0	0
AC026785.2	-0.0020961	0.489052	NA	0.00656398	0.417357	NA	-0.00271971	0.633316	NA	-0.00126276	0.8035	NA	NA	NA	NA	NA	NA	NA	NA	NA	NA	NA	NA	NA	0	0	0	0	0	0	0	0	0	0	0	0	0	0	0	0	0	0	0	0	0	0	0	0	0
AC026798.1	0.000498257	0.529645	NA	-0.00329638	0.692248	NA	-0.00296294	0.597031	NA	-0.000850416	0.742749	NA	NA	NA	NA	NA	NA	NA	NA	NA	NA	NA	NA	NA	0	0	0	0	0	0	0	0	0	0	0	0	0	0	0	0	0	0	0	0	0	0	0	0	0
AC026801.2	NA	NA	NA	NA	NA	NA	NA	NA	NA	NA	NA	NA	2.8045e-05	0.870514	NA	-4.54211e-05	0.929427	NA	-2.0012e-05	0.877715	NA	-3.92054e-05	0.948887	NA	0	0	0	0	0	0	0	0	0	0	0	0	0	0	0	0	0	0	0	0	0	0	0	0	0
AC026803.1	-0.00188344	0.580546	NA	-0.00277902	0.779623	NA	-0.00147828	0.734763	NA	-0.00240773	0.808737	NA	0.000338749	0.421184	NA	-0.000625117	0.89511	NA	-1.11542e-05	0.981746	NA	1.52944e-06	0.995001	NA	0	0	0	0	0	0	0	0	0	0	0	0	0	0	0	0	0	0	0	0	0	0	0	0	0
AC026826.1	NA	NA	NA	NA	NA	NA	NA	NA	NA	NA	NA	NA	9.51592e-06	0.905715	NA	NA	NA	NA	NA	NA	NA	NA	NA	NA	0	0	0	0	0	0	0	0	0	0	0	0	0	0	0	0	0	0	0	0	0	0	0	0	0
AC026877.1	-0.013227	0.288595	NA	-0.0228791	0.52657	NA	-0.0246252	0.345692	NA	-0.00620762	0.672591	NA	1.96449e-05	0.818376	NA	-5.28371e-05	0.931583	NA	-3.27685e-05	0.374308	NA	0.00138215	0.373098	NA	0	0	0	0	0	0	0	0	0	0	0	0	0	0	0	0	0	0	0	0	0	0	0	0	0
AC026904.2	0.00297036	0.499746	NA	0.011842	0.3469	NA	-0.00282952	0.624782	NA	-0.00129092	0.768328	NA	-2.15983e-05	0.616005	NA	-0.00011798	0.905081	NA	6.70828e-05	0.742662	NA	-5.27627e-05	0.940384	NA	0	0	0	0	0	0	0	0	0	0	0	0	0	0	0	0	0	0	0	0	0	0	0	0	0
AC026951.1	0.00385471	0.455609	NA	0.00555987	0.453629	NA	0.000265725	0.629034	NA	-0.000560772	0.78451	NA	NA	NA	NA	NA	NA	NA	NA	NA	NA	NA	NA	NA	0	0	0	0	0	0	0	0	0	0	0	0	0	0	0	0	0	0	0	0	0	0	0	0	0
AC026954.3	NA	NA	NA	NA	NA	NA	NA	NA	NA	NA	NA	NA	-7.02545e-06	0.283308	NA	-7.71747e-05	0.925749	NA	-5.60291e-05	0.40717	NA	-8.22841e-06	0.955227	NA	0	0	0	0	0	0	0	0	0	0	0	0	0	0	0	0	0	0	0	0	0	0	0	0	0
AC026956.1	0.00432003	0.27776	NA	-0.000942116	0.807089	NA	-0.000323017	0.718628	NA	-0.00254702	0.815916	NA	4.24618e-05	0.387811	NA	NA	NA	NA	2.11164e-06	0.690384	NA	NA	NA	NA	0	0	0	0	0	0	0	0	0	0	0	0	0	0	0	0	0	0	0	0	0	0	0	0	0
AC026956.2	-0.00483709	0.497596	NA	-0.00214158	0.780061	NA	-0.000632103	0.717976	NA	0.0376818	0.1479	NA	NA	NA	NA	NA	NA	NA	NA	NA	NA	NA	NA	NA	0	0	0	0	0	0	0	0	0	0	0	0	0	0	0	0	0	0	0	0	0	0	0	0	0
AC026979.2	-0.0564109	0.0533781	NA	-0.0869124	0.245731	NA	-0.0410282	0.58974	NA	0.134295	0.265738	NA	6.70827e-06	0.932365	NA	-0.000784727	0.81871	NA	0.000981743	0.404424	NA	-0.000476887	0.872738	NA	0	0	0	0	0	0	0	0	0	0	0	0	0	0	0	0	0	0	0	0	0	0	0	0	0
AC026979.3	0.00769436	0.489615	NA	0.0119251	0.418684	NA	-0.00737529	0.494763	NA	-0.00108309	0.751278	NA	-4.38478e-05	0.790835	NA	-0.000284704	0.881683	NA	-0.000267391	0.156566	NA	-5.64297e-05	0.939695	NA	0	0	0	0	0	0	0	0	0	0	0	0	0	0	0	0	0	0	0	0	0	0	0	0	0
AC026979.4	-0.0959294	0.18365	NA	-0.0821736	0.480031	NA	-0.070199	0.335711	NA	-0.0530502	0.602702	NA	0.00238666	0.20727	NA	-0.00580585	0.755518	NA	-0.000635291	0.833918	NA	-0.000234525	0.904486	NA	0	0	0	0	0	0	0	0	0	0	0	0	0	0	0	0	0	0	0	0	0	0	0	0	0
AC026992.2	-0.0215083	0.424178	NA	-0.018737	0.684784	NA	0.0271283	0.58447	NA	-0.00376892	0.826347	NA	-2.71925e-05	0.72366	NA	-0.000421774	0.86775	NA	-8.00009e-05	0.930927	NA	-6.61934e-05	0.944292	NA	0	0	0	0	0	0	0	0	0	0	0	0	0	0	0	0	0	0	0	0	0	0	0	0	0
AC027020.2	0.000535881	0.593506	NA	-0.00371397	0.741559	NA	-0.00155697	0.653116	NA	-0.00196813	0.73855	NA	2.96485e-05	0.320254	NA	NA	NA	NA	NA	NA	NA	NA	NA	NA	0	0	0	0	0	0	0	0	0	0	0	0	0	0	0	0	0	0	0	0	0	0	0	0	0
AC027031.2	-0.0451383	0.809398	NA	-0.221217	0.472292	0.612279	-0.0448222	0.915238	NA	-0.0112096	0.986109	NA	-0.00086926	0.948415	NA	-0.102112	0.442509	NA	-0.015549	0.606529	NA	-0.0284681	0.657893	NA	0	0	0	0	0	0	0	0	0	0	0	0	0	0	0	0	0	0	0	0	0	0	0	0	0
AC027097.1	0.0471045	0.510346	NA	-0.11874	0.241712	NA	-0.114236	0.106738	NA	-0.0879363	0.301587	NA	-0.000308278	0.859651	NA	-0.0145923	0.640199	NA	-0.00536168	0.41076	NA	-0.00177107	0.820455	NA	0	0	0	0	0	0	0	0	0	0	0	0	0	0	0	0	0	0	0	0	0	0	0	0	0
AC027097.2	-0.0177514	0.680743	NA	-0.0505144	0.427415	NA	-0.0353629	0.313666	NA	-0.0331146	0.526379	NA	-0.000100034	0.648128	NA	-0.000752369	0.838358	NA	-0.000512142	0.654268	NA	-0.000117547	0.896991	NA	0	0	0	0	0	0	0	0	0	0	0	0	0	0	0	0	0	0	0	0	0	0	0	0	0
AC027237.2	-0.000484619	0.737041	NA	-0.000360093	0.868045	NA	-5.29819e-05	0.822582	NA	-1.9996e-05	0.945916	NA	NA	NA	NA	NA	NA	NA	NA	NA	NA	NA	NA	NA	0	0	0	0	0	0	0	0	0	0	0	0	0	0	0	0	0	0	0	0	0	0	0	0	0
AC027237.3	-0.108893	0.5675	NA	0.0933156	0.737766	NA	-0.350026	0.08595	NA	-0.19921	0.574039	NA	0.0144715	0.620112	NA	-0.147555	0.385084	NA	-0.013817	0.695807	NA	-0.0945334	0.518318	NA	0	0	0	0	0	0	0	0	0	0	0	0	0	0	0	0	0	0	0	0	0	0	0	0	0
AC027243.2	-3.30675e-05	0.645797	NA	-0.00227146	0.765918	NA	-2.16303e-05	0.769283	NA	-0.000529443	0.821658	NA	NA	NA	NA	NA	NA	NA	9.81089e-06	0.699125	NA	NA	NA	NA	0	0	0	0	0	0	0	0	0	0	0	0	0	0	0	0	0	0	0	0	0	0	0	0	0
AC027271.1	-0.000890969	0.574863	NA	-0.00257469	0.741721	NA	-0.00249767	0.652055	NA	-0.00147082	0.805656	NA	0.000102191	0.31674	NA	-2.10845e-05	0.951926	NA	4.04666e-05	0.270789	NA	-2.2818e-07	0.957346	NA	0	0	0	0	0	0	0	0	0	0	0	0	0	0	0	0	0	0	0	0	0	0	0	0	0
AC027279.1	0.000408181	0.592457	NA	-0.00210984	0.736083	NA	-0.00206323	0.658177	NA	-0.000106298	0.782451	NA	2.06216e-05	0.824412	NA	-0.000118444	0.908917	NA	-2.4351e-05	0.925291	NA	-2.20914e-05	0.964304	NA	0	0	0	0	0	0	0	0	0	0	0	0	0	0	0	0	0	0	0	0	0	0	0	0	0
AC027288.3	-0.149538	0.12165	NA	0.293337	0.409772	NA	-0.0196319	0.736192	NA	0.105299	0.651902	NA	-0.0170097	0.503276	NA	-0.124884	0.560064	NA	-0.0360171	0.409802	NA	-0.0906564	0.554264	NA	0	0	0	0	0	0	0	0	0	0	0	0	0	0	0	0	0	0	0	0	0	0	0	0	0
AC027290.2	-0.0405649	0.810828	NA	-0.124579	0.40099	NA	0.0899674	0.616657	NA	0.853381	0.0472158	NA	-0.000252984	0.84078	NA	-0.00473555	0.835529	NA	0.00283638	0.70601	NA	-0.00500545	0.754845	NA	0	0	0	0	0	0	0	0	0	0	0	0	0	0	0	0	0	0	0	0	0	0	0	0	0
AC027307.1	NA	NA	NA	NA	NA	NA	NA	NA	NA	NA	NA	NA	0.000158791	0.618712	NA	NA	NA	NA	NA	NA	NA	NA	NA	NA	0	0	0	0	0	0	0	0	0	0	0	0	0	0	0	0	0	0	0	0	0	0	0	0	0
AC027307.2	-0.0462629	0.543367	NA	-0.443202	0.137317	0.377035	0.0841211	0.720147	NA	0.581405	0.122105	0.4028	-0.00502809	0.603457	NA	-0.0507676	0.498785	NA	-0.00379612	0.828603	NA	-0.016026	0.688419	NA	0	0	0	0	0	0	0	0	0	0	0	0	0	0	0	0	0	0	0	0	0	0	0	0	0
AC027307.3	-0.000486014	0.596795	NA	-0.00230632	0.759509	NA	-0.00181197	0.677885	NA	-0.00112789	0.810303	NA	-5.98508e-05	0.207406	NA	-0.000151587	0.913993	NA	-0.000110859	0.380168	NA	-5.62995e-05	0.930039	NA	0	0	0	0	0	0	0	0	0	0	0	0	0	0	0	0	0	0	0	0	0	0	0	0	0
AC027309.2	0.0512515	0.576581	NA	0.175778	0.314926	NA	0.136318	0.306647	NA	0.187406	0.366079	NA	-0.00489685	0.30006	NA	-0.0088997	0.658773	NA	-0.000293714	0.979623	NA	-0.00577881	0.740306	NA	0	0	0	0	0	0	0	0	0	0	0	0	0	0	0	0	0	0	0	0	0	0	0	0	0
AC027313.1	-0.00141433	0.63345	NA	-0.00177516	0.803842	NA	-0.00132175	0.732212	NA	-0.000619907	0.871528	NA	NA	NA	NA	NA	NA	NA	NA	NA	NA	NA	NA	NA	0	0	0	0	0	0	0	0	0	0	0	0	0	0	0	0	0	0	0	0	0	0	0	0	0
AC027319.1	-1.56078e-05	0.717506	NA	-0.0143156	0.607121	NA	-0.0183038	0.418299	NA	-0.0056637	0.709398	NA	8.16264e-05	0.838606	NA	-0.000169208	0.906523	NA	-0.000111326	0.412066	NA	-1.91125e-05	0.946483	NA	0	0	0	0	0	0	0	0	0	0	0	0	0	0	0	0	0	0	0	0	0	0	0	0	0
AC027348.1	NA	NA	NA	NA	NA	NA	NA	NA	NA	NA	NA	NA	-8.41698e-05	0.262649	NA	-0.000330111	0.915519	NA	0.000100352	0.858715	NA	1.27052e-05	0.947891	NA	0	0	0	0	0	0	0	0	0	0	0	0	0	0	0	0	0	0	0	0	0	0	0	0	0
AC027373.1	NA	NA	NA	NA	NA	NA	NA	NA	NA	NA	NA	NA	2.80781e-05	0.588973	NA	-4.71589e-05	0.934926	NA	2.60473e-05	0.742758	NA	-4.85868e-06	0.956188	NA	0	0	0	0	0	0	0	0	0	0	0	0	0	0	0	0	0	0	0	0	0	0	0	0	0
AC027559.1	-0.242133	0.086871	NA	-0.0362999	0.908931	NA	-0.32542	0.0191288	NA	-0.111255	0.754771	NA	-0.0032903	0.872657	NA	0.679662	0.126622	NA	-0.0134636	0.729199	NA	0.340104	0.374935	NA	0	0	0	0	0	0	0	0	0	0	0	0	0	0	0	0	0	0	0	0	0	0	0	0	0
AC027575.2	0.000275631	0.811405	NA	0.0120854	0.655904	NA	-0.00836282	0.852244	NA	0.0364355	0.534445	NA	0.00214312	0.481288	NA	0.197426	0.455817	NA	0.00491849	0.617887	NA	-0.00250132	0.81355	NA	0	0	0	0	0	0	0	0	0	0	0	0	0	0	0	0	0	0	0	0	0	0	0	0	0
AC027601.3	-0.0519059	0.1018	NA	-0.0945073	0.237398	NA	-0.0901506	0.111621	NA	-0.0556893	0.328075	NA	-0.000998765	0.699433	NA	-0.0029158	0.755968	NA	-0.00193092	0.702341	NA	-0.00159315	0.809939	NA	0	0	0	0	0	0	0	0	0	0	0	0	0	0	0	0	0	0	0	0	0	0	0	0	0
AC027601.5	0.0660218	0.425138	NA	-0.11669	0.296362	NA	0.230072	0.117839	NA	0.248196	0.164546	NA	-0.00305264	0.625981	NA	-0.0424517	0.723784	NA	0.022732	0.434586	NA	-5.82805e-05	0.974688	NA	0	0	0	0	0	0	0	0	0	0	0	0	0	0	0	0	0	0	0	0	0	0	0	0	0
AC027607.1	-0.00657094	0.687756	NA	-0.00435156	0.843317	NA	-0.00591131	0.729119	NA	-0.00113598	0.924118	NA	1.65171e-06	0.922374	NA	-2.35988e-05	0.948717	NA	-7.92449e-07	0.811552	NA	2.42192e-06	0.998536	NA	0	0	0	0	0	0	0	0	0	0	0	0	0	0	0	0	0	0	0	0	0	0	0	0	0
AC027644.1	-0.00213313	0.534409	NA	-0.00320136	0.750499	NA	-0.000902008	0.715908	NA	0.000302087	0.90589	NA	NA	NA	NA	NA	NA	NA	NA	NA	NA	NA	NA	NA	0	0	0	0	0	0	0	0	0	0	0	0	0	0	0	0	0	0	0	0	0	0	0	0	0
AC027644.3	0.0228224	0.839538	NA	0.125883	0.692121	0.751969	-0.368858	0.0985724	NA	-0.249317	0.492442	NA	0.00475313	0.816695	NA	-0.0658203	0.476124	NA	0.00221927	0.912263	NA	-0.0296092	0.61625	NA	0	0	0	0	0	0	0	0	0	0	0	0	0	0	0	0	0	0	0	0	0	0	0	0	0
AC027682.1	-0.00187827	0.580178	NA	-0.00253399	0.783089	NA	-0.000513499	0.748437	NA	-0.00299748	0.806239	NA	NA	NA	NA	NA	NA	NA	NA	NA	NA	NA	NA	NA	0	0	0	0	0	0	0	0	0	0	0	0	0	0	0	0	0	0	0	0	0	0	0	0	0
AC027682.4	NA	NA	NA	NA	NA	NA	NA	NA	NA	NA	NA	NA	-1.98148e-05	0.995969	NA	NA	NA	NA	0.000493514	0.895293	NA	NA	NA	NA	0	0	0	0	0	0	0	0	0	0	0	0	0	0	0	0	0	0	0	0	0	0	0	0	0
AC027682.6	-0.120551	0.0458682	NA	0.0452447	0.456101	NA	-0.00581905	0.566897	NA	-0.0779521	0.359572	NA	0.000614562	0.60953	NA	-0.00433444	0.738478	NA	0.00215105	0.48931	NA	-0.00171664	0.811234	NA	0	0	0	0	0	0	0	0	0	0	0	0	0	0	0	0	0	0	0	0	0	0	0	0	0
AC027702.1	NA	NA	NA	NA	NA	NA	NA	NA	NA	NA	NA	NA	7.97016e-05	0.439726	NA	-3.22102e-05	0.939903	NA	-2.67338e-05	0.34001	NA	-6.11528e-06	0.951102	NA	0	0	0	0	0	0	0	0	0	0	0	0	0	0	0	0	0	0	0	0	0	0	0	0	0
AC027796.2	0.000551102	0.648576	NA	-0.00133726	0.806274	NA	-0.000559444	0.740173	NA	0.0090313	0.316193	NA	4.42486e-05	0.857897	NA	-0.000266081	0.897857	NA	0.000160785	0.689905	NA	1.88443e-06	0.933099	NA	0	0	0	0	0	0	0	0	0	0	0	0	0	0	0	0	0	0	0	0	0	0	0	0	0
AC027796.4	0.00625614	0.857482	NA	-0.0590792	0.396318	NA	-0.0464651	0.243286	NA	0.142385	0.200909	NA	-6.85236e-05	0.470784	NA	-0.0165965	0.791954	NA	-0.00249426	0.827519	NA	-0.0108621	0.75303	NA	0	0	0	0	0	0	0	0	0	0	0	0	0	0	0	0	0	0	0	0	0	0	0	0	0
AC032011.1	0.000582186	0.538431	NA	-0.00255755	0.746795	NA	-0.00108982	0.687941	NA	-0.00176797	0.790829	NA	NA	NA	NA	NA	NA	NA	NA	NA	NA	NA	NA	NA	0	0	0	0	0	0	0	0	0	0	0	0	0	0	0	0	0	0	0	0	0	0	0	0	0
AC034102.1	0.350206	0.0633842	0.221629	0.0917901	0.573863	0.673557	0.232036	0.284183	0.462337	-0.463515	0.23038	0.481659	-0.0322093	0.240391	0.657732	0.0921862	0.781432	NA	0.0218526	0.557079	0.830782	0.384678	0.40165	NA	0	0	0	0	0	0	0	0	0	0	0	0	0	0	0	0	0	0	0	0	0	0	0	0	0
AC034102.5	-0.00102337	0.624846	NA	-0.00308328	0.776681	NA	-0.00218131	0.704162	NA	-0.00212886	0.809318	NA	NA	NA	NA	NA	NA	NA	NA	NA	NA	NA	NA	NA	0	0	0	0	0	0	0	0	0	0	0	0	0	0	0	0	0	0	0	0	0	0	0	0	0
AC034111.2	0.0032293	0.178258	NA	NA	NA	NA	NA	NA	NA	NA	NA	NA	0.000158972	0.442549	NA	NA	NA	NA	NA	NA	NA	NA	NA	NA	0	0	0	0	0	0	0	0	0	0	0	0	0	0	0	0	0	0	0	0	0	0	0	0	0
AC034198.2	0.00170867	0.567724	NA	-0.0030179	0.726312	NA	-0.00231587	0.638445	NA	-0.00153116	0.77557	NA	-0.00172384	0.516419	NA	-0.0136461	0.812987	NA	-0.00681719	0.202878	NA	-0.00562311	0.785014	NA	0	0	0	0	0	0	0	0	0	0	0	0	0	0	0	0	0	0	0	0	0	0	0	0	0
AC034207.1	0.0180946	0.422407	NA	-0.0275868	0.437452	NA	-0.0244844	0.29105	NA	-0.0165662	0.560234	NA	0.000131737	0.484973	NA	-5.84024e-05	0.921658	NA	3.11929e-05	0.656329	NA	-7.2609e-05	0.937834	NA	0	0	0	0	0	0	0	0	0	0	0	0	0	0	0	0	0	0	0	0	0	0	0	0	0
AC034236.1	-0.0769593	0.153874	0.319521	0.342138	0.0742459	0.29828	0.192397	0.101839	0.317113	0.57995	0.0323791	0.286294	7.60942e-05	0.846917	0.892172	0.434712	0.294286	NA	0.0954353	0.00989186	0.128268	0.258721	0.53368	NA	0	0	0	0	0	0	0	0	0	0	0	0	0	0	0	0	0	0	0	0	0	0	0	0	0
AC034236.2	-0.0794275	0.22961	NA	0.160834	0.26966	NA	0.0549513	0.443914	NA	0.0103248	0.762249	NA	0.00109694	0.876924	NA	-0.0134498	0.694696	NA	-0.00806302	0.409846	NA	-0.00689942	0.729562	NA	0	0	0	0	0	0	0	0	0	0	0	0	0	0	0	0	0	0	0	0	0	0	0	0	0
AC034236.3	NA	NA	NA	NA	NA	NA	NA	NA	NA	NA	NA	NA	1.37951e-05	0.947962	NA	-7.73973e-05	0.929006	NA	-6.25235e-05	0.458125	NA	-4.97295e-05	0.943776	NA	0	0	0	0	0	0	0	0	0	0	0	0	0	0	0	0	0	0	0	0	0	0	0	0	0
AC035140.1	0.00137829	0.501983	NA	-0.000502174	0.848579	NA	-0.000247052	0.754765	NA	-0.00107588	0.879683	NA	-6.63254e-06	0.346892	NA	-3.71389e-05	0.939549	NA	1.75607e-05	0.744522	NA	-2.73444e-06	0.954003	NA	0	0	0	0	0	0	0	0	0	0	0	0	0	0	0	0	0	0	0	0	0	0	0	0	0
AC036108.2	0.000735364	0.449666	NA	NA	NA	NA	NA	NA	NA	NA	NA	NA	NA	NA	NA	NA	NA	NA	NA	NA	NA	NA	NA	NA	0	0	0	0	0	0	0	0	0	0	0	0	0	0	0	0	0	0	0	0	0	0	0	0	0
AC036164.1	-0.000643407	0.635125	NA	-0.00204677	0.782118	NA	0.00294037	0.413855	NA	-0.000340305	0.842147	NA	NA	NA	NA	NA	NA	NA	2.05243e-06	0.690014	NA	NA	NA	NA	0	0	0	0	0	0	0	0	0	0	0	0	0	0	0	0	0	0	0	0	0	0	0	0	0
AC036176.1	-0.0899994	0.429598	NA	-0.299504	0.121261	NA	-0.140661	0.409877	NA	-0.199617	0.237878	NA	0.011834	0.406811	NA	-0.109059	0.414742	NA	-0.0143408	0.564557	NA	-0.0595742	0.545729	NA	0	0	0	0	0	0	0	0	0	0	0	0	0	0	0	0	0	0	0	0	0	0	0	0	0
AC036176.2	NA	NA	NA	NA	NA	NA	NA	NA	NA	NA	NA	NA	2.13495e-05	0.653172	NA	-2.87251e-05	0.945175	NA	-2.2735e-05	0.44512	NA	3.79251e-06	0.990232	NA	0	0	0	0	0	0	0	0	0	0	0	0	0	0	0	0	0	0	0	0	0	0	0	0	0
AC036214.2	-0.00171802	0.447671	NA	-0.0122642	0.605147	NA	-0.010538	0.459644	NA	0.0422543	0.323775	NA	5.38208e-05	0.968152	NA	-0.000784717	0.850631	NA	1.27184e-05	0.974902	NA	-6.09348e-05	0.914946	NA	0	0	0	0	0	0	0	0	0	0	0	0	0	0	0	0	0	0	0	0	0	0	0	0	0
AC037198.1	-0.700613	0.00197708	0.030187	0.0346773	0.480533	0.616945	-0.0805514	0.404882	0.5425	-0.914599	0.0207611	0.246701	-0.160142	0.000597413	0.0176053	-0.248556	0.610586	NA	-0.199173	0.00150063	0.0369433	0.0562634	0.856679	NA	0	0	0	0	0	0	0	0	0	0	0	0	0	0	0	0	0	0	0	0	0	0	0	0	0
AC037459.2	-0.0895659	0.0744295	NA	0.00662997	0.518194	NA	-0.0690642	0.443424	NA	-0.0969158	0.28285	NA	0.00300184	0.417399	NA	-0.00420556	0.734507	NA	-0.00183565	0.671328	NA	-0.000370284	0.875298	NA	0	0	0	0	0	0	0	0	0	0	0	0	0	0	0	0	0	0	0	0	0	0	0	0	0
AC040160.1	-0.00921489	0.320089	NA	-0.0111104	0.593574	NA	-0.00604548	0.50264	NA	-0.00738446	0.664213	NA	0.00182426	0.558519	NA	-0.00909327	0.802313	NA	-0.00976767	0.155259	NA	-9.96936e-05	0.957113	NA	0	0	0	0	0	0	0	0	0	0	0	0	0	0	0	0	0	0	0	0	0	0	0	0	0
AC040160.2	NA	NA	NA	NA	NA	NA	NA	NA	NA	NA	NA	NA	-0.000162981	0.357844	NA	-0.000451315	0.883371	NA	-0.000186127	0.7441	NA	-0.000125501	0.908103	NA	0	0	0	0	0	0	0	0	0	0	0	0	0	0	0	0	0	0	0	0	0	0	0	0	0
AC040162.1	-0.00264401	0.4758	NA	-0.00355962	0.721669	NA	-0.00182388	0.646654	NA	-0.00218865	0.78193	NA	7.20919e-05	0.484079	NA	-0.000183591	0.894829	NA	-6.7557e-05	0.822309	NA	-1.59965e-05	0.940826	NA	0	0	0	0	0	0	0	0	0	0	0	0	0	0	0	0	0	0	0	0	0	0	0	0	0
AC040169.1	0.287616	0.129417	NA	-0.122916	0.364302	NA	-0.107203	0.225197	NA	-0.0848646	0.473376	NA	4.20333e-06	0.985693	NA	-0.0115785	0.799813	NA	-0.0144289	0.0274083	NA	-3.76974e-05	0.91475	NA	0	0	0	0	0	0	0	0	0	0	0	0	0	0	0	0	0	0	0	0	0	0	0	0	0
AC040169.3	NA	NA	NA	NA	NA	NA	NA	NA	NA	NA	NA	NA	1.77771e-05	0.843287	NA	-2.87621e-05	0.943043	NA	-2.30294e-05	0.361583	NA	-0.000182784	0.907569	NA	0	0	0	0	0	0	0	0	0	0	0	0	0	0	0	0	0	0	0	0	0	0	0	0	0
AC040174.2	NA	NA	NA	NA	NA	NA	NA	NA	NA	NA	NA	NA	-2.66541e-05	0.954682	NA	-8.64585e-05	0.921516	NA	4.41337e-06	0.88763	NA	-3.40256e-06	0.953468	NA	0	0	0	0	0	0	0	0	0	0	0	0	0	0	0	0	0	0	0	0	0	0	0	0	0
AC040970.1	-0.117675	0.534451	NA	-0.409148	0.0950552	NA	0.412416	0.129802	NA	-0.349456	0.161069	NA	0.0242857	0.260747	NA	-0.0993849	0.455443	NA	-0.0425644	0.0767543	NA	-0.0567389	0.586727	NA	0	0	0	0	0	0	0	0	0	0	0	0	0	0	0	0	0	0	0	0	0	0	0	0	0
AC040977.1	0.162847	0.349117	NA	-0.254169	0.372687	NA	-0.232342	0.223656	NA	-0.347104	0.109372	NA	-0.0051076	0.678107	NA	-0.0823294	0.450168	NA	0.00336321	0.86934	NA	-0.0434679	0.593875	NA	0	0	0	0	0	0	0	0	0	0	0	0	0	0	0	0	0	0	0	0	0	0	0	0	0
AC041005.1	-0.000680815	0.553315	NA	-0.00991554	0.649945	NA	0.00847645	0.581981	NA	-0.00406804	0.728278	NA	-0.00159656	0.55841	NA	0.128242	0.338738	NA	-0.00391983	0.433494	NA	-0.000265495	0.912492	NA	0	0	0	0	0	0	0	0	0	0	0	0	0	0	0	0	0	0	0	0	0	0	0	0	0
AC041040.1	0.00634203	0.716858	NA	0.0587555	0.376987	NA	-0.0138874	0.51652	NA	-0.00774731	0.750374	NA	4.33569e-05	0.868528	NA	-9.12467e-05	0.910542	NA	-2.61355e-05	0.86744	NA	-5.02121e-05	0.932073	NA	0	0	0	0	0	0	0	0	0	0	0	0	0	0	0	0	0	0	0	0	0	0	0	0	0
AC044787.1	-0.0696288	0.401402	NA	0.207363	0.1842	NA	0.0362054	0.411116	NA	-0.188005	0.192532	NA	-3.08614e-05	0.891553	NA	-0.000473673	0.843067	NA	6.70621e-05	0.861362	NA	-0.000498156	0.8526	NA	0	0	0	0	0	0	0	0	0	0	0	0	0	0	0	0	0	0	0	0	0	0	0	0	0
AC044802.1	-0.0106825	0.294015	NA	-0.0179412	0.572752	NA	0.0074752	0.582432	NA	-0.0166012	0.605174	NA	-0.00741771	0.267835	NA	-0.0135877	0.82466	NA	-0.00137321	0.918075	NA	-0.00975334	0.762967	NA	0	0	0	0	0	0	0	0	0	0	0	0	0	0	0	0	0	0	0	0	0	0	0	0	0
AC044802.2	-0.000620453	0.513439	NA	-0.00753366	0.620855	NA	-0.00715868	0.487328	NA	-0.0016253	0.723916	NA	0.000941464	0.342015	NA	-0.000284922	0.874244	NA	0.000237212	0.552186	NA	-5.02304e-05	0.913514	NA	0	0	0	0	0	0	0	0	0	0	0	0	0	0	0	0	0	0	0	0	0	0	0	0	0
AC044849.1	0.0145321	0.542548	NA	-0.00250165	0.819635	NA	-0.00627425	0.667738	NA	1.49044e-05	0.902838	NA	-3.4595e-05	0.819325	NA	-0.00740807	0.807366	NA	0.00564098	0.290128	NA	-0.00026599	0.89698	NA	0	0	0	0	0	0	0	0	0	0	0	0	0	0	0	0	0	0	0	0	0	0	0	0	0
AC046130.1	0.00210383	0.644991	NA	-0.00244058	0.774748	NA	-0.00287063	0.673335	NA	0.00894522	0.376085	NA	8.05189e-07	0.843953	NA	-2.60446e-05	0.945867	NA	-1.9944e-05	0.384324	NA	-5.5949e-06	0.945393	NA	0	0	0	0	0	0	0	0	0	0	0	0	0	0	0	0	0	0	0	0	0	0	0	0	0
AC046134.1	0.00269828	0.509315	NA	-0.00197089	0.756614	NA	-0.00175698	0.678081	NA	-0.000116191	0.799541	NA	NA	NA	NA	NA	NA	NA	NA	NA	NA	NA	NA	NA	0	0	0	0	0	0	0	0	0	0	0	0	0	0	0	0	0	0	0	0	0	0	0	0	0
AC046134.2	0.0253989	0.474474	NA	-0.0680295	0.307677	NA	0.0167303	0.464379	NA	-0.0557734	0.387093	NA	-0.0016983	0.836747	NA	-0.0303669	0.631693	NA	-0.0103973	0.350002	NA	-0.0166832	0.690801	NA	0	0	0	0	0	0	0	0	0	0	0	0	0	0	0	0	0	0	0	0	0	0	0	0	0
AC046143.1	-0.0362578	0.751085	NA	0.345659	0.200171	NA	-0.0447472	0.756194	NA	0.128869	0.551655	NA	0.00109799	0.532928	NA	-0.0196473	0.626258	NA	-0.00281039	0.734	NA	-0.011566	0.723116	NA	0	0	0	0	0	0	0	0	0	0	0	0	0	0	0	0	0	0	0	0	0	0	0	0	0
AC046143.2	NA	NA	NA	NA	NA	NA	NA	NA	NA	NA	NA	NA	-5.53495e-06	0.718029	NA	-9.73464e-05	0.915669	NA	-8.3373e-05	0.31515	NA	-1.25008e-05	0.949782	NA	0	0	0	0	0	0	0	0	0	0	0	0	0	0	0	0	0	0	0	0	0	0	0	0	0
[truncated: 20,615 more rows]
[truncated: 25 more columns]

## Sheet: Sheet3
Sheet 3. log2 fold change and p-value genes in each subset compared to cells with low parasite mapped reads in TNFA_SIGNALING_VIA_NFKB pathway
[truncated: 195 more rows]

[truncated: 3 more sheets: Sheet4, Sheet5, Sheet6]
